# Supplementary material for: Comparative genomics analyses reveal sequence determinants underlying interspecies variations in injury-responsive enhancers
Source: BMC Genomics. 2023 Apr 5;24:177. doi: 10.1186/s12864-023-09283-8 (PMC10077677; doi:10.1186/s12864-023-09283-8)
Supplement: Supplementary file 7 — Additional file 7: Table S1. Coordinates of IREs and non-IREs in neonatal P1 mouse hearts. [file 12864_2023_9283_MOESM7_ESM.xls]

## Sheet: IREs
Chr	Start	End
1	36261815	36263261
1	37491150	37492518
1	39602234	39602528
1	39602827	39603455
1	39614664	39615022
1	40038234	40038617
1	40045516	40045847
1	40172302	40173031
1	40173338	40174331
1	40227462	40229281
1	53773568	53775393
1	53823213	53825851
1	53837909	53838588
1	58719801	58721191
1	58721885	58723141
1	58724846	58728633
1	58742647	58744458
1	62721531	62722416
1	64876020	64876676
1	71729635	71731840
1	71735426	71735674
1	72014350	72015497
1	72103555	72104123
1	72104495	72105411
1	72105860	72108312
1	74166644	74167145
1	74178994	74179308
1	74180690	74180975
1	74226839	74227976
1	84318056	84318550
1	84407257	84407655
1	86217590	86218062
1	86228488	86228785
1	86229107	86230120
1	86234055	86234416
1	87180590	87180857
1	87625794	87626376
1	87637917	87638660
1	87658929	87659335
1	88586740	88587431
1	88587758	88588613
1	89574746	89575580
1	91455538	91457807
1	93070759	93071362
1	95656794	95657200
1	107583333	107583780
1	123337547	123338037
1	125441332	125442010
1	128705553	128705989
1	128712227	128712901
1	128713285	128713600
1	131188202	131188449
1	131188997	131189592
1	131690805	131691415
1	133188099	133189291
1	134276447	134276907
1	134277238	134277693
1	134818358	134819198
1	138159285	138159693
1	138322510	138323203
1	143916433	143918363
1	152535894	152536501
1	153299876	153300276
1	155049306	155053274
1	156070633	156070859
1	157039153	157039692
1	159494002	159494708
1	163381918	163382248
1	163383392	163383929
1	166065358	166065761
1	166137681	166138941
1	170853067	170854025
1	170907482	170907773
1	170997394	170998206
1	171822984	171823221
1	171843761	171845534
1	171845848	171846136
1	171849020	171849489
1	171849925	171850180
1	176818479	176819491
1	176832907	176834034
1	177622944	177624028
1	179041031	179043144
1	179046132	179046861
1	179059857	179060168
1	179060482	179062618
1	180416616	180416838
1	180771338	180771775
1	180829679	180830646
1	180835488	180835782
1	181231637	181232880
1	181233792	181234948
1	181246139	181247866
1	182254888	182255232
1	182527544	182528682
1	183263771	183264648
1	191071764	191072299
1	191201583	191202107
1	191269019	191270217
1	191280892	191281828
1	192785944	192786198
1	193275381	193275774
1	193418610	193419706
10	7063374	7063926
10	8869865	8870495
10	10456769	10457036
10	13838057	13838438
10	14186497	14187428
10	19062373	19063779
10	19582733	19584087
10	19691362	19691742
10	19692171	19693174
10	20505090	20505623
10	21609209	21609473
10	21906419	21906771
10	24163890	24165236
10	24166027	24166359
10	24391436	24391806
10	24444555	24445434
10	24553249	24553515
10	24634526	24635305
10	24929420	24930154
10	25117894	25118116
10	25118466	25118831
10	25125605	25129806
10	37192282	37192810
10	37193317	37193674
10	39415099	39416287
10	41385682	41386027
10	42269882	42270703
10	43702444	43702968
10	44691195	44691551
10	44691884	44692365
10	44702538	44702773
10	54117272	54120122
10	58351094	58352883
10	59507344	59507711
10	59509706	59510540
10	59511557	59512015
10	60252049	60252357
10	60259675	60263094
10	60269228	60269869
10	60370638	60372252
10	60805075	60806632
10	60822895	60824591
10	60828896	60829256
10	62541847	62542718
10	62543169	62543442
10	62543905	62544678
10	62546595	62547066
10	62553095	62553529
10	62553875	62554185
10	66848394	66848790
10	66930225	66932092
10	66933209	66933686
10	66936804	66937119
10	66937505	66937869
10	67644451	67645199
10	67646941	67648301
10	67703588	67703980
10	67712769	67713133
10	67713637	67714171
10	68007754	68009397
10	68179495	68179883
10	68238703	68241797
10	68537133	68538038
10	69776941	69777204
10	71195389	71196213
10	77251090	77252782
10	77519498	77519727
10	77522232	77522819
10	77523186	77523522
10	77535307	77535609
10	77536153	77538350
10	77550365	77550909
10	77551390	77551726
10	80080209	80080982
10	80086265	80087569
10	80694615	80697104
10	81297078	81300843
10	82794957	82795862
10	82957964	82958374
10	83152479	83153824
10	88390046	88390528
10	91137624	91138255
10	91209736	91210040
10	91243769	91244340
10	93095032	93095355
10	93267275	93268413
10	93268724	93269379
10	93357171	93358268
10	94960589	94960885
10	95677589	95678924
10	95707573	95709684
10	96172355	96173033
10	96173381	96174060
10	96180597	96185187
10	96185523	96189546
10	96263443	96264010
10	96331882	96334359
10	96337762	96338793
10	96373673	96375424
10	96755540	96756333
10	98743772	98744206
10	98878576	98879116
10	98879862	98881532
10	98894751	98895928
10	98897206	98898027
10	98898377	98898905
10	99181898	99182279
10	99241731	99242102
10	99431049	99431758
10	99466800	99468605
10	111118975	111119925
10	111515749	111517198
10	111539403	111540173
10	111543283	111544941
10	115332288	115333211
10	116298343	116298878
10	117860573	117861426
10	117952016	117952604
10	118051654	118053065
10	118082569	118086576
10	118095808	118096197
10	118096949	118097911
10	118098340	118098649
10	118098972	118099390
10	118100060	118100541
10	118101033	118102159
10	118103085	118104756
10	121263729	121264281
10	122853682	122856818
10	122911019	122912177
10	127590019	127598552
10	127599162	127601685
10	127602831	127605379
11	3373357	3374883
11	5501875	5502443
11	5502998	5503335
11	5505259	5506460
11	5511764	5512896
11	8443416	8446544
11	8589016	8589596
11	11690587	11691145
11	11691452	11691780
11	20107299	20107778
11	20468342	20469470
11	20477059	20477983
11	21223196	21223493
11	22813391	22814523
11	32541801	32543820
11	32646742	32647303
11	33861147	33861827
11	34008614	34008914
11	34009507	34010977
11	34011495	34012548
11	34031127	34032349
11	35622690	35623257
11	43543645	43544049
11	46038847	46040047
11	46461792	46462142
11	50285995	50286345
11	50665336	50665678
11	51931269	51931743
11	51938366	51939193
11	51940294	51940597
11	54934525	54934808
11	54935190	54936615
11	54936950	54937344
11	54952508	54953082
11	55114275	55114527
11	55154363	55155094
11	55453181	55454324
11	58927936	58928369
11	60934999	60936460
11	61468885	61469454
11	62185344	62185714
11	63114921	63115935
11	67580818	67582185
11	68467701	68467937
11	69931287	69932141
11	70488932	70489776
11	70720139	70720559
11	72847698	72848317
11	73023608	73023830
11	73024129	73024511
11	74571216	74572775
11	74575485	74575819
11	74576530	74577027
11	76033683	76033923
11	76479378	76479684
11	76480008	76480496
11	76482195	76483989
11	76586671	76588145
11	76588443	76588980
11	76589410	76589899
11	76879581	76879803
11	78864240	78864521
11	79086621	79088056
11	79118571	79119000
11	79519487	79519912
11	80168204	80169703
11	82005287	82005715
11	82006186	82008014
11	83045326	83045689
11	83077478	83079896
11	83082473	83082749
11	83596101	83596349
11	83600158	83600629
11	83604412	83605517
11	83617457	83618323
11	83639268	83639911
11	83640510	83640946
11	86569630	86571310
11	86571624	86572579
11	86573894	86574416
11	86574966	86588948
11	86590800	86594727
11	86598018	86598494
11	86603904	86605151
11	86613174	86615216
11	86621885	86626390
11	86645711	86647561
11	86649509	86651800
11	86652119	86654727
11	86811347	86811732
11	87748033	87752677
11	87753131	87753379
11	94346319	94346563
11	95353984	95356150
11	95796488	95796925
11	97127086	97127624
11	97307823	97308277
11	97308715	97310457
11	97829079	97831385
11	100626158	100627496
11	100724348	100725649
11	101869550	101870597
11	102244572	102246334
11	102425037	102425343
11	103170453	103179348
11	103249064	103250021
11	103257568	103258246
11	103963745	103963999
11	103983574	103984009
11	103984453	103985013
11	105957432	105959351
11	106106402	106107137
11	106121908	106123608
11	106562414	106562932
11	106708631	106709247
11	113733273	113734127
11	114880163	114880656
11	114913369	114913799
11	114915707	114916199
11	114916639	114917028
11	114926636	114927493
11	114928956	114930813
11	115004356	115004916
11	115119969	115120310
11	115138647	115139803
11	115189644	115190192
11	115199323	115199696
11	115218858	115219839
11	116423808	116424717
11	116614643	116617858
11	117110009	117110666
11	117256416	117256807
11	117568414	117568998
11	117877881	117879351
11	117880786	117882984
11	117888918	117891139
11	117941669	117942204
11	117949075	117950446
11	117959472	117960211
11	117960564	117970594
11	117973995	117976854
11	117979085	117979595
11	117990759	117995171
11	118147831	118149460
11	119863007	119863386
11	119863686	119864180
11	119875318	119875548
11	119876145	119876729
11	120938200	120938506
11	120939140	120939798
11	120940107	120940637
11	121734534	121735020
11	121741826	121743125
11	121743424	121744888
11	121745261	121746929
11	121747408	121747953
11	121748390	121748792
11	121795152	121795812
12	3759315	3760289
12	17715379	17715710
12	17716049	17716274
12	21145082	21145315
12	25188386	25191060
12	25208175	25208787
12	25389724	25389988
12	31996517	31996847
12	40558459	40559244
12	40585181	40585863
12	51864716	51866256
12	51866797	51867659
12	52307016	52308216
12	55465098	55467531
12	55473298	55474463
12	55487563	55488149
12	55488457	55489662
12	69455309	69455744
12	69499663	69500378
12	69537037	69539874
12	73714959	73715893
12	73716278	73716791
12	73756051	73757315
12	73774552	73775273
12	73789653	73791867
12	73809598	73811274
12	76318542	76319522
12	79319630	79320073
12	79503840	79504472
12	79643307	79643797
12	79735069	79736265
12	79748230	79748904
12	79749332	79752264
12	79758784	79760933
12	79974377	79976590
12	80010213	80010941
12	80053645	80054389
12	80054732	80055301
12	80065494	80065818
12	80270480	80271490
12	84751103	84752634
12	84766489	84767650
12	85396019	85397612
12	85489618	85490469
12	85704456	85706407
12	85959639	85959900
12	95748420	95748809
12	95749426	95749738
12	100184502	100185015
12	102357112	102357814
12	102364754	102370225
12	102443303	102443773
12	102450023	102452769
12	102453169	102454717
12	102456125	102456594
12	102646843	102647553
12	104002997	104003301
12	108308599	108309521
12	108309926	108310476
12	108637270	108639272
12	108639570	108639910
12	111435907	111438509
12	112576128	112577484
12	112628151	112629951
12	112631863	112633097
12	112688553	112689069
12	112796503	112796767
13	5836698	5838065
13	5844185	5846385
13	5869185	5872037
13	5889271	5889914
13	6191767	6193764
13	9882670	9883115
13	13523442	13525937
13	13526245	13526920
13	13529377	13530002
13	13558040	13558990
13	13559353	13559748
13	16017204	16018109
13	24791770	24792861
13	34675839	34676647
13	37290113	37290689
13	37291085	37291525
13	37622292	37622935
13	37642722	37643269
13	40921332	40921782
13	40967876	40969853
13	40970513	40971220
13	42548548	42549207
13	44479748	44480209
13	44534788	44535931
13	45684568	45684918
13	49183268	49183740
13	49195907	49197306
13	49201035	49201366
13	51737235	51738303
13	51853589	51854109
13	51886021	51887428
13	51963718	51965466
13	51969057	51969695
13	52571482	52573299
13	52614826	52615079
13	52615592	52616078
13	52619339	52619940
13	52822654	52823494
13	52986004	52986961
13	54099244	54099666
13	54100420	54101132
13	56181952	56182242
13	56334596	56335263
13	56352885	56353199
13	56353769	56354169
13	56600596	56602319
13	56648248	56649223
13	59668537	59669457
13	60670491	60671442
13	60672370	60672782
13	63117544	63118687
13	64421455	64423088
13	70277638	70278343
13	75823613	75825366
13	80949368	80950067
13	83074793	83075338
13	90796906	90797305
13	93996154	93996386
13	94130254	94133726
13	94154827	94155561
13	101539809	101541531
13	102657985	102658655
13	104610040	104611525
13	108766442	108766712
13	108775702	108776631
13	110545437	110545923
13	111291459	111291964
13	112349403	112349680
13	113433207	113436317
13	113436781	113437248
13	113485944	113486502
13	113589314	113591386
13	113600392	113601970
14	20805085	20806213
14	20845425	20846823
14	21808087	21808892
14	30619840	30620229
14	31667516	31671240
14	31768267	31768545
14	33194010	33194410
14	45037826	45038091
14	45048958	45050687
14	45850053	45851581
14	47350373	47351464
14	47352072	47352338
14	47353913	47354232
14	47359904	47360551
14	47361174	47361450
14	47362351	47362650
14	54235646	54235960
14	55767862	55769088
14	61860936	61861386
14	61971726	61972179
14	62991627	62991925
14	63078038	63080149
14	63102770	63104631
14	63122038	63134217
14	64639374	64640460
14	65899806	65901289
14	66218411	66218911
14	66223363	66225632
14	66265333	66265865
14	67884890	67885171
14	70066560	70066812
14	70370419	70370994
14	70402386	70402902
14	70781560	70781833
14	72887396	72888223
14	73119489	73120094
14	75056632	75057552
14	75068796	75069050
14	75164134	75164444
14	75174764	75183125
14	75186354	75186831
14	75187563	75188441
14	79290309	79291551
14	102907154	102907582
14	105921757	105923634
14	118658026	118658310
14	120324740	120326553
14	121928689	121929823
14	121982979	121988137
14	122013261	122014464
15	6337358	6337591
15	6411181	6412395
15	6555874	6556838
15	10747189	10747596
15	10759174	10760034
15	10760339	10760743
15	10769342	10769568
15	10770027	10771874
15	11084469	11085079
15	25267427	25268328
15	25287568	25287859
15	25354215	25354589
15	25355097	25355363
15	25827751	25828380
15	25828847	25830600
15	25830899	25831827
15	25832315	25832627
15	25835306	25835624
15	27702479	27703847
15	27708953	27709335
15	31336122	31336655
15	31337080	31337603
15	31342094	31343170
15	31412372	31412951
15	38456598	38458993
15	38467994	38474306
15	38601704	38602662
15	38644366	38644875
15	38950564	38952001
15	40957776	40958203
15	41078645	41078898
15	50854785	50855036
15	58876085	58876642
15	59728569	59729284
15	59759361	59760812
15	59783873	59784775
15	59808196	59809340
15	59827917	59828517
15	62134192	62134415
15	64040461	64041280
15	66854538	66854811
15	67116394	67117671
15	73147922	73151120
15	73486885	73487210
15	73487958	73488379
15	74929651	74930013
15	74930383	74933510
15	74960479	74960844
15	76272893	76275524
15	76287491	76288139
15	77795445	77796576
15	77808913	77809751
15	77855005	77856915
15	77904666	77907559
15	77911390	77913508
15	78257069	78260087
15	78314154	78314741
15	78447818	78450959
15	78589176	78590042
15	78592145	78592627
15	78863354	78864387
15	79409433	79409948
15	80218973	80220526
15	83009250	83009567
15	83157155	83157701
15	83409970	83411041
15	84994870	84995147
15	86201467	86204867
15	91179150	91179981
15	96655078	96655449
15	98684050	98684406
15	100215478	100216471
15	100461355	100461580
15	100665403	100665697
15	100666124	100668256
15	101191015	101192543
15	101319285	101321571
15	101366629	101367581
15	101368803	101376159
15	101378924	101379850
15	101381036	101381651
15	101382274	101383129
15	102091714	102091998
15	103369180	103369706
15	103370676	103371465
16	3699026	3699335
16	3714128	3714747
16	3715104	3715444
16	3715756	3715978
16	3958889	3959460
16	4722648	4723385
16	4912417	4913904
16	10982095	10983061
16	10998727	11000781
16	11001498	11002817
16	11455900	11456343
16	11456662	11457005
16	11676378	11676627
16	15990124	15990573
16	15990886	15993263
16	16072727	16073346
16	16073732	16074366
16	16570626	16571430
16	17181759	17182129
16	19969863	19970250
16	21640544	21642965
16	22116466	22120125
16	24136821	24137043
16	24199216	24202127
16	24238032	24238528
16	24619834	24620584
16	24624645	24626889
16	24628321	24630232
16	24933363	24933714
16	25024214	25024672
16	25041358	25043370
16	25048156	25048566
16	25051986	25052328
16	25052644	25053587
16	25061136	25062661
16	30439574	30439815
16	30442316	30443048
16	30968125	30969538
16	31592247	31593585
16	32113178	32116015
16	32124257	32125870
16	32129480	32130834
16	32171348	32171873
16	32176409	32178124
16	32189377	32191177
16	32194455	32195498
16	33575704	33577543
16	33776710	33778051
16	33915879	33918230
16	36179464	36179790
16	36467708	36468170
16	37729136	37730405
16	37731821	37732288
16	38393772	38396757
16	38403294	38403659
16	45025813	45026332
16	45029749	45030108
16	45037973	45039503
16	45070098	45070348
16	49769984	49770346
16	49770806	49771255
16	49839207	49840918
16	49852371	49852901
16	49969891	49971783
16	52468007	52470250
16	52470607	52470957
16	55554978	55556788
16	57401580	57402603
16	57426974	57428275
16	57499870	57500795
16	58389131	58389462
16	59559156	59560814
16	75855713	75856729
16	85072172	85072660
16	85072997	85073286
16	87611516	87612329
16	87624444	87625986
16	91366169	91367208
16	91397719	91399554
16	91451575	91453093
16	91521330	91524854
16	91851002	91852352
16	92422146	92424338
16	92440025	92440547
16	92621142	92621624
16	92715165	92715501
16	93815695	93817581
16	93818387	93819425
16	93913757	93914349
16	95956247	95956572
17	4209307	4209722
17	5117901	5118458
17	5569463	5570488
17	5573365	5573864
17	5822045	5823174
17	9863576	9864096
17	12173836	12174246
17	12174627	12174972
17	13480233	13480500
17	14734252	14734501
17	15440515	15441204
17	17609030	17610360
17	17865523	17866119
17	17890312	17890788
17	24006498	24008298
17	26529185	26532605
17	26532922	26536843
17	27025792	27026198
17	27173545	27174093
17	27934824	27935629
17	28217387	28218624
17	28464209	28464699
17	29315027	29317257
17	29393158	29396097
17	29396679	29399238
17	29470354	29471044
17	29496208	29497159
17	29497963	29499050
17	29500131	29500551
17	29509856	29510471
17	31305013	31305653
17	31833168	31837326
17	31841692	31842500
17	31870411	31871018
17	31873014	31873985
17	31994371	31995104
17	32040001	32040276
17	33562117	33564848
17	34556755	34556994
17	34639048	34639355
17	35258772	35259716
17	35776347	35778206
17	35779684	35780281
17	43058127	43058742
17	43138064	43139206
17	43557447	43557923
17	43572882	43573724
17	43574041	43575305
17	43576813	43577346
17	44663508	44663743
17	45742816	45743132
17	45746199	45746902
17	48323336	48324326
17	48324688	48324969
17	50503920	50504520
17	56266122	56267034
17	57289830	57291248
17	57339223	57339718
17	57347325	57347878
17	65725801	65726885
17	65736566	65738289
17	65740469	65741175
17	71177811	71179459
17	71259451	71259841
17	71260369	71260852
17	71262924	71263961
17	71287739	71288301
17	71299407	71300249
17	80083563	80084100
17	83077691	83079310
17	84084197	84086603
17	84096025	84097068
17	84100333	84102800
17	84103135	84104295
17	84107001	84107477
17	84107778	84108615
17	84109452	84111032
17	84112059	84113938
17	84114317	84115411
17	84115732	84117337
17	84117639	84122032
17	84125091	84126996
17	84127715	84128401
17	87302218	87302782
17	88112070	88112309
17	88112696	88113286
17	88123048	88123653
17	88132922	88133385
18	4265691	4266857
18	4313215	4314023
18	4737180	4738601
18	4909590	4910285
18	11407503	11408003
18	24100938	24101582
18	24101948	24102950
18	34855585	34856207
18	34856506	34857019
18	34958140	34959269
18	36699799	36700316
18	36707735	36708882
18	36709635	36710062
18	36713167	36713391
18	36719470	36719889
18	36720321	36720620
18	37924682	37926343
18	39800617	39801040
18	46446677	46446962
18	46448085	46448387
18	46451942	46452634
18	46457327	46457739
18	46476483	46477521
18	53265414	53266150
18	53266833	53267431
18	54969844	54971794
18	56732883	56733470
18	56734434	56734985
18	56760319	56761884
18	56899003	56900448
18	57665967	57666276
18	57740665	57741084
18	60481714	60482117
18	60597919	60598616
18	60635746	60636153
18	60636867	60639632
18	60639935	60641051
18	60644962	60645218
18	60650586	60654092
18	60656574	60657857
18	60663612	60665980
18	60666298	60670418
18	60680390	60681003
18	61107561	61109183
18	62188598	62189270
18	65692999	65696611
18	65738265	65739505
18	65741218	65742101
18	67699173	67699563
18	67699942	67700494
18	67983786	67986651
18	68160089	68160447
18	69167845	69168131
18	69399815	69400576
18	73541812	73542428
18	74738930	74740492
18	75363103	75363864
18	75455439	75455881
18	75860737	75861142
18	80169357	80170045
18	80483377	80484314
18	80554546	80555703
18	80691555	80692448
18	80702870	80703092
18	80738523	80738905
19	4298291	4300695
19	5572059	5573330
19	5972969	5973194
19	5988715	5989254
19	6869078	6869841
19	6871252	6872621
19	6877296	6877599
19	8980787	8984345
19	9930530	9931106
19	9931649	9932654
19	9935923	9937113
19	9938255	9939625
19	9942452	9943538
19	9952697	9953158
19	9953850	9955904
19	9974383	9974803
19	9975307	9975876
19	12434531	12435527
19	12435832	12436230
19	12439895	12440856
19	12461150	12465470
19	21126974	21127950
19	21383403	21383860
19	21737039	21739098
19	23351524	23351976
19	24965960	24966724
19	24996806	24997138
19	29228626	29228973
19	29241377	29242404
19	29484962	29486504
19	29486838	29489344
19	29496632	29496975
19	29497565	29501622
19	32224068	32224622
19	32905494	32907078
19	32960374	32960653
19	34269972	34270485
19	34420765	34421066
19	37560410	37561623
19	38025589	38026565
19	40629786	40631304
19	40636657	40638623
19	40639921	40641062
19	41321557	41321863
19	41331507	41332230
19	41332601	41333057
19	41339526	41340094
19	41341960	41342391
19	41344356	41345860
19	41381845	41382526
19	42015298	42019978
19	43678963	43679575
19	46487880	46488576
19	46520107	46520892
19	47515631	47516126
19	53273846	53274257
19	53318317	53319086
19	53423500	53425303
19	53466473	53467265
19	53480152	53480508
19	53531019	53533047
19	53552669	53553036
19	61052114	61052762
2	3656783	3660217
2	3663692	3663990
2	6267823	6268047
2	11512566	11513009
2	13537560	13539194
2	13556199	13559778
2	22746446	22746808
2	22747129	22748356
2	22799095	22799411
2	22799944	22800323
2	22805965	22808481
2	22810193	22810531
2	22811247	22811578
2	24310571	24312989
2	26549311	26552125
2	27713213	27714044
2	27714394	27716985
2	27834942	27836222
2	27843096	27843535
2	29189316	29189843
2	29191843	29192233
2	29193047	29193436
2	29622692	29625737
2	29771255	29773484
2	30759892	30761503
2	31061993	31062260
2	31068250	31069674
2	35232282	35232552
2	35238807	35239174
2	35494803	35497274
2	38481653	38483470
2	38483772	38486738
2	44977953	44978438
2	45196091	45198548
2	45235966	45237469
2	45244715	45245216
2	45245780	45246659
2	45277151	45277530
2	46371429	46371842
2	51278723	51279340
2	52924547	52925090
2	52925569	52925828
2	52954684	52955163
2	52955464	52955945
2	58135180	58135688
2	58137987	58138576
2	60018704	60019150
2	60019524	60019996
2	60075733	60078186
2	60085011	60088091
2	70091528	70091836
2	72351706	72352542
2	72367178	72367406
2	73040034	73041525
2	73053983	73054607
2	73055794	73056636
2	75154472	75155174
2	75158962	75159573
2	79131653	79132313
2	80079801	80080400
2	80080816	80081615
2	90574799	90575105
2	90577611	90578391
2	91078598	91079278
2	91081409	91090637
2	91206544	91206971
2	92009467	92009855
2	94044971	94046217
2	102895116	102895910
2	102944435	102945985
2	102948096	102948442
2	102948883	102949135
2	102958990	102959856
2	102966933	102968394
2	102968740	102969136
2	103606139	103606670
2	116923126	116923366
2	116941781	116943589
2	117961843	117963646
2	117966245	117966581
2	117976672	117976982
2	117977458	117977770
2	117989535	117990046
2	117996080	117996759
2	118007478	118009566
2	118010503	118012821
2	118658853	118660625
2	120577389	120578226
2	122163714	122164460
2	128058233	128058488
2	128295497	128296605
2	128373488	128374815
2	128431306	128432122
2	128437805	128438275
2	128466889	128467479
2	129381214	129381706
2	129489814	129490046
2	129545937	129546909
2	129585782	129586853
2	131088983	131089682
2	131196862	131197434
2	131426313	131426978
2	131429866	131431962
2	132006850	132007549
2	132211973	132212439
2	136936640	136936880
2	145807277	145808017
2	152804152	152807375
2	152809296	152811426
2	152924579	152933099
2	153083520	153085065
2	153090508	153091242
2	153543476	153544616
2	155224227	155225576
2	157138339	157138642
2	157447683	157447939
2	158132427	158134468
2	158166445	158169659
2	158174130	158176324
2	160210210	160210544
2	164371878	164372578
2	164432121	164433566
2	165332883	165333105
2	165968107	165969644
2	165982190	165983780
2	166771352	166771604
2	167234383	167237455
2	167335842	167336348
2	167344036	167344483
2	167358144	167360455
2	167367936	167368336
2	167381868	167384640
2	167386683	167387479
2	167400036	167400371
2	167569545	167571115
2	167655803	167657842
2	167701667	167702082
2	167710597	167711064
2	167712548	167713016
2	167713410	167717827
2	167740204	167741077
2	167741565	167742508
2	167746901	167748303
2	167751631	167759872
2	167760277	167762657
2	167764178	167765963
2	167766398	167766864
2	167769454	167779599
2	167799453	167800265
2	167804659	167806005
2	167867061	167867612
2	167921057	167921877
2	167922371	167923007
2	167923978	167927143
2	170159016	170159507
2	170159817	170161101
2	170169224	170169715
2	170183891	170185703
2	170201959	170202681
2	172384424	172384656
2	172399562	172400776
2	172401407	172402504
2	173263926	173264660
2	173266707	173267152
2	178506553	178506781
2	181090636	181090945
3	9886978	9887237
3	10022852	10023697
3	16008314	16008576
3	21952483	21953844
3	27210122	27210364
3	27615528	27618481
3	27741951	27742220
3	27742650	27742943
3	36449154	36450404
3	36468003	36468319
3	50406247	50406912
3	50437804	50438886
3	51195602	51196244
3	51209629	51210222
3	52069222	52070785
3	54709224	54709788
3	58469846	58470585
3	61396567	61396789
3	68677021	68677853
3	69156177	69157093
3	79530901	79532835
3	84647509	84648118
3	84678117	84678816
3	84679427	84679784
3	84745473	84745879
3	86110340	86110580
3	88465394	88465873
3	89863889	89864454
3	90659276	90659655
3	90660089	90660691
3	90679691	90680336
3	90681730	90682085
3	90682902	90683470
3	90685766	90686361
3	90687363	90687653
3	95293950	95294654
3	95521188	95521828
3	95630636	95633874
3	95643203	95644017
3	95644405	95646580
3	95648271	95656267
3	95706147	95706767
3	96127811	96128033
3	96226416	96227764
3	96273510	96274563
3	96301037	96302488
3	97933179	97933894
3	97994359	97995352
3	98057325	98057944
3	105058652	105060423
3	107783618	107785427
3	107786236	107786600
3	107790339	107790864
3	107818321	107819114
3	107846585	107847200
3	107849067	107849541
3	107850013	107851259
3	107851614	107853812
3	108855670	108856392
3	109253631	109255019
3	109255351	109256081
3	109360797	109361962
3	116189822	116190284
3	122372434	122372865
3	123146860	123147599
3	130951180	130951419
3	131474033	131474548
3	139041748	139042945
3	144679433	144679883
3	145779588	145779907
3	145885083	145886650
3	146154170	146154601
4	3647875	3648978
4	3649341	3650266
4	6384065	6384523
4	8822207	8824093
4	8906544	8907579
4	8917079	8917303
4	9115302	9115749
4	32564598	32565547
4	40780777	40782703
4	40828744	40829060
4	43963967	43965811
4	43966179	43966744
4	43968235	43969033
4	45503624	45504903
4	45948861	45949924
4	46642457	46644366
4	47314734	47315017
4	53119234	53120351
4	53120658	53121898
4	53124250	53124478
4	53124989	53125455
4	53353829	53354051
4	57840328	57840886
4	58289114	58289655
4	58304243	58304551
4	59238432	59239953
4	59441228	59441788
4	62329270	62329513
4	62357400	62358710
4	62630248	62630596
4	63391651	63391977
4	64084321	64084781
4	66856732	66856980
4	83273330	83273761
4	83308167	83308933
4	88950143	88951417
4	95105506	95107252
4	101291985	101293797
4	102624021	102625049
4	107363981	107364848
4	115846974	115847385
4	115847771	115848506
4	116668011	116668948
4	117117971	117118482
4	119124472	119127858
4	119966231	119967336
4	122847727	122847955
4	122891197	122893102
4	124305622	124305870
4	124570827	124572011
4	125114436	125116637
4	125144503	125145166
4	125146111	125146448
4	126130145	126132857
4	129067974	129068300
4	130800414	130802016
4	132476136	132476375
4	132566625	132567588
4	132567966	132568276
4	132588833	132589321
4	132590783	132593968
4	132601832	132602063
4	132610327	132610745
4	132617000	132619087
4	132793882	132794772
4	132943962	132946465
4	132947481	132948182
4	132950073	132951741
4	133406159	133408588
4	134096212	134099258
4	134117323	134118786
4	134120009	134120614
4	134121022	134121712
4	134758327	134761785
4	134762118	134763253
4	135439494	135440168
4	136119431	136120365
4	136177194	136179168
4	137365985	137366620
4	137372269	137372692
4	137373697	137374406
4	139188260	139188512
4	139493279	139494207
4	141454515	141455040
4	141570914	141571493
4	141572290	141574067
4	141869135	141875406
4	141878748	141879505
4	142070623	142071727
4	143288863	143289385
4	144971308	144971973
4	144995447	144997033
4	145018415	145019253
4	145019677	145020057
4	145036651	145038130
4	145232963	145234582
4	145238810	145241629
4	145242644	145243131
4	145257220	145257961
4	145276875	145277131
4	149147227	149147587
4	149170488	149171602
4	150060419	150060821
4	150075703	150076175
4	150706880	150708009
4	150798357	150800521
4	152446167	152446650
4	154910769	154911257
4	155116013	155116496
5	3494061	3495349
5	3501185	3503780
5	4529886	4531711
5	5649007	5649728
5	21035363	21036216
5	21188171	21188997
5	21189521	21189816
5	29841781	29843901
5	29863735	29866165
5	30650834	30652202
5	31576164	31576607
5	31601551	31603475
5	31628876	31629730
5	31630350	31631009
5	31647753	31648159
5	32121558	32122368
5	32194136	32195000
5	33351775	33352378
5	34533094	34533839
5	34534139	34536367
5	43799191	43799446
5	43799782	43800605
5	53401353	53402784
5	53437507	53438140
5	53450779	53451999
5	53453956	53454632
5	53490408	53490739
5	53509152	53510692
5	53540140	53540668
5	63830889	63831162
5	64205954	64206344
5	64376188	64376598
5	64781174	64781552
5	64866435	64867069
5	65956406	65956688
5	66069688	66069949
5	66074817	66075803
5	66076669	66077761
5	66137674	66138366
5	67394795	67395158
5	72820305	72820714
5	74957594	74957928
5	76524301	76525161
5	77361307	77361958
5	77373372	77374010
5	77374449	77376000
5	88630518	88631794
5	90689010	90690675
5	90694938	90695299
5	90695634	90696106
5	90696436	90697100
5	90875389	90877675
5	90880681	90881450
5	90882152	90882561
5	90897997	90898380
5	92551830	92552134
5	92931425	92934594
5	96804715	96805027
5	96916855	96919485
5	96979848	96980165
5	99240126	99240521
5	99382246	99382725
5	100636582	100636915
5	102502618	102503034
5	103758178	103758943
5	104380355	104380625
5	104425513	104426390
5	105499857	105500090
5	105696356	105696740
5	111206060	111206351
5	111247470	111247945
5	112265877	112266394
5	113672098	113673055
5	113776048	113777345
5	113804507	113805250
5	113824604	113825693
5	113944808	113946255
5	115500249	115501149
5	115539164	115539933
5	118339916	118340562
5	118375213	118376398
5	118376793	118377070
5	118377566	118378039
5	118380230	118381327
5	118404918	118405227
5	118466021	118466435
5	121343538	121343845
5	122267940	122268559
5	122536486	122536843
5	124475522	124476029
5	124480386	124480832
5	124922719	124923592
5	125071783	125073006
5	134230995	134233316
5	134233765	134234423
5	135468017	135468348
5	135478334	135479285
5	135710136	135711663
5	135712017	135714341
5	135773019	135773493
5	136214011	136214705
5	136216915	136218368
5	136441520	136441796
5	136456207	136458493
5	136458819	136461033
5	138682971	138684204
5	139285812	139287393
5	139287814	139288274
5	139363915	139365618
5	139366292	139366840
5	140393020	140393301
5	140508326	140509382
5	140615920	140618888
5	140640802	140642199
5	140642556	140642916
5	142443449	142444962
5	142794180	142795739
5	142797412	142798802
5	142920293	142921783
5	142922263	142922732
5	148508979	148509263
5	148651503	148652646
5	149272853	149273277
5	149274634	149274914
5	149388778	149390343
5	149391274	149392802
5	151069320	151069562
5	151316181	151316718
6	14775598	14775882
6	16891528	16891922
6	21955792	21956045
6	29246063	29246600
6	29246945	29247180
6	29247523	29247904
6	29522695	29523942
6	31078045	31079728
6	31080088	31082566
6	31123205	31127066
6	35425671	35426303
6	38938065	38939205
6	38948736	38951081
6	38973448	38974675
6	38975261	38975623
6	39226236	39226920
6	39232089	39232416
6	39278649	39278961
6	50253047	50253321
6	50254439	50254989
6	50684390	50685714
6	51533254	51534274
6	53369591	53369946
6	53447550	53448724
6	53449179	53449587
6	53506362	53508146
6	54956061	54956351
6	67069650	67070208
6	71983280	71983552
6	72139788	72140451
6	82797245	82798581
6	83016692	83018052
6	85325476	85325738
6	85326097	85326450
6	86569590	86571844
6	86605692	86606511
6	86607326	86609192
6	86609599	86610144
6	86614627	86615020
6	86616244	86616540
6	87499042	87500791
6	87502214	87503209
6	88053444	88054472
6	88060390	88060702
6	88065000	88065572
6	88746728	88747611
6	88754440	88755248
6	90753864	90754883
6	91617455	91617778
6	91715683	91717157
6	93657430	93657735
6	99785228	99785711
6	108444794	108445863
6	108446802	108449154
6	108527674	108529227
6	108536086	108537674
6	108554778	108555705
6	108695171	108695962
6	108709182	108710469
6	113653781	113654740
6	113662793	113663228
6	114645001	114645433
6	114659859	114660474
6	114893555	114894833
6	115667032	115668687
6	116014175	116014728
6	117881882	117882600
6	120083178	120083400
6	120470056	120470530
6	122635698	122636289
6	122869478	122871186
6	122871881	122872882
6	122939502	122939739
6	123252252	123253582
6	124724048	124724560
6	125444893	125445122
6	125483911	125484400
6	125490658	125490955
6	127994206	127994573
6	129434505	129435057
6	134043483	134044949
6	134119783	134121727
6	134150715	134153437
6	136463753	136465052
6	136491510	136492292
6	136497638	136499614
6	137557259	137561125
6	137581632	137582908
6	145276793	145277394
6	145307117	145307622
6	145977510	145978282
6	146169997	146171351
6	146171783	146172155
6	146527378	146527686
6	146674221	146676409
6	149192880	149194442
6	149306770	149307692
7	3707652	3708185
7	16206878	16208150
7	16239416	16240340
7	16254853	16255713
7	16256554	16257334
7	19826556	19827511
7	19830454	19831626
7	19832164	19832450
7	24387564	24388020
7	24442709	24443029
7	25683027	25684429
7	28385187	28386608
7	29007533	29007935
7	29491535	29491791
7	30392913	30394964
7	31002477	31003454
7	31033672	31034478
7	38187556	38190685
7	43642987	43643565
7	43655917	43657809
7	46615508	46616676
7	49252688	49253066
7	55855311	55855673
7	63816280	63817208
7	64141674	64142127
7	66134704	66136252
7	66140479	66140731
7	68134678	68135852
7	68282938	68283343
7	68667606	68668451
7	73588760	73589725
7	75383848	75385289
7	75664380	75664852
7	75686272	75687661
7	75893149	75893860
7	80426664	80427549
7	80640103	80640608
7	80773615	80778630
7	80827878	80830117
7	80830803	80832317
7	80837693	80838316
7	80843109	80843422
7	81848795	81850854
7	90018948	90026541
7	90033484	90034604
7	90054838	90055230
7	90059571	90061006
7	90066960	90069449
7	90069947	90071053
7	97208648	97212345
7	97764968	97765612
7	98391023	98391424
7	98692517	98693428
7	99565648	99565870
7	100816230	100817572
7	101027425	101028524
7	102241634	102243928
7	109574546	109579946
7	109636082	109637413
7	110823898	110825008
7	112303786	112306082
7	112378890	112379176
7	112387963	112388370
7	112454301	112455383
7	112603260	112604492
7	113150649	113151907
7	114291302	114293125
7	114316327	114318070
7	117469834	117470636
7	117471036	117471608
7	117481091	117481446
7	117486742	117487393
7	118797807	118798417
7	122310538	122310782
7	123109681	123111016
7	125502999	125504068
7	125560829	125561407
7	126746287	126747480
7	127007382	127009927
7	127850394	127851009
7	127922044	127923130
7	128024692	128025465
7	128048826	128049657
7	128065488	128066198
7	132323034	132324395
7	134114054	134115871
7	139970926	139971420
7	139971718	139972903
7	139973415	139974281
7	139974716	139975093
7	139983813	139984268
7	140998283	140999463
7	142390553	142395564
7	142396213	142400210
7	145106143	145106582
8	3647347	3648283
8	3648714	3649054
8	10964848	10965517
8	11258192	11260921
8	11451237	11453761
8	11461520	11465207
8	13028442	13028690
8	13594052	13596232
8	13599711	13601100
8	13660229	13660847
8	25009165	25009494
8	25009883	25011450
8	25067679	25068688
8	35142859	35144548
8	35393818	35394420
8	35399987	35400576
8	35428416	35428949
8	35430932	35434773
8	36164481	36164876
8	39619294	39619897
8	39649639	39649968
8	39650349	39652556
8	46867652	46870132
8	46881388	46881707
8	46885855	46886152
8	46886574	46889422
8	46889824	46891403
8	46891837	46894250
8	46930818	46931086
8	46933455	46934999
8	57589589	57589886
8	64829979	64830300
8	64831196	64832609
8	70543275	70545054
8	70545972	70547178
8	71294309	71294965
8	71295386	71298353
8	72169637	72169984
8	72216644	72217123
8	80947603	80949909
8	80950362	80951161
8	82917290	82917940
8	83140197	83141862
8	84983663	84987122
8	86886873	86890313
8	88662010	88662321
8	106522241	106522500
8	106529144	106529628
8	108722485	108723137
8	109155158	109156873
8	109585459	109585713
8	111745166	111746733
8	111779449	111780366
8	117085344	117085996
8	117267683	117268058
8	117340521	117341625
8	117341953	117342887
8	117343239	117343650
8	117481380	117482659
8	119421837	119427046
8	119784114	119784887
8	119812212	119814205
8	119825092	119827859
8	120041190	120042235
8	120042710	120043498
8	120715086	120716120
8	121195830	121196954
8	121241974	121242426
8	121315367	121316816
8	121477836	121478723
8	121668315	121669177
8	122154895	122155248
8	122555726	122557727
8	122564308	122565336
8	122584826	122585474
8	123033470	123034778
8	125410406	125411334
8	125415711	125416824
8	125619384	125620431
8	125725470	125726579
8	126538988	126540622
8	126572646	126573129
8	126614562	126616901
8	126683386	126684692
8	126755423	126755774
8	126762987	126764304
8	126767508	126767952
8	126797962	126798625
8	126802254	126808275
8	126829999	126841453
8	126843849	126846381
8	126846726	126853315
8	126853955	126854525
8	126857147	126858248
8	126867479	126869972
8	126872079	126872679
8	126872995	126874222
8	126880989	126881900
8	126900724	126901013
9	7868569	7868908
9	20997742	20998067
9	32499331	32500273
9	32500629	32501561
9	32749435	32750323
9	35122499	35124447
9	35340055	35340694
9	40581562	40581930
9	41070510	41071087
9	42127441	42127937
9	44258655	44259128
9	44514943	44515803
9	44551709	44552208
9	44581935	44582417
9	45245638	45246040
9	45246368	45248298
9	45251477	45251761
9	45252138	45253374
9	46009365	46009725
9	47589474	47589736
9	50478670	50479565
9	54467821	54469321
9	54469708	54470835
9	56103801	56105560
9	56105992	56106232
9	56106675	56109067
9	56263977	56267642
9	57428866	57429351
9	58303519	58304008
9	58442067	58442397
9	59550968	59552304
9	60991357	60991689
9	61022146	61022636
9	61702441	61703071
9	63613469	63614632
9	63690512	63691186
9	63715666	63716232
9	63720711	63721572
9	63738398	63739063
9	63780953	63781284
9	64789078	64790012
9	64790329	64791575
9	64792643	64793714
9	64794064	64796147
9	64803936	64804359
9	65525416	65526188
9	65533905	65535364
9	65535681	65537023
9	65539155	65543580
9	65544744	65548539
9	65549369	65552954
9	65568564	65570228
9	66831272	66832398
9	66882149	66883504
9	66886150	66887793
9	66915060	66916610
9	67059538	67060401
9	67572476	67575620
9	69441995	69443751
9	70834024	70835945
9	70837560	70842526
9	70942363	70943835
9	71663415	71664173
9	72991272	72991519
9	73001539	73001806
9	77737714	77738019
9	78527044	78528679
9	78531723	78533757
9	79216207	79216598
9	85768921	85769785
9	87723365	87724133
9	88092087	88092443
9	90236354	90238629
9	90242349	90243084
9	96391611	96391891
9	96392906	96393874
9	96394248	96395775
9	96398056	96400009
9	96782705	96784103
9	98424909	98427312
9	98427822	98428879
9	98432908	98433630
9	98434347	98434880
9	102763218	102763983
9	107639743	107641941
9	109021330	109023414
9	111059551	111059951
9	111062371	111063484
9	116375379	116376903
9	116807846	116808408
9	116872777	116873173
9	119999027	120002706
9	123769287	123769945
9	123840704	123841393
9	123923701	123943482
9	123944624	123946882
9	123949216	123949450
9	123949795	123950858
9	123951286	123952336
9	123952917	123953546
9	123953915	123954321
9	123963404	123964595
9	123964980	123965921
9	124067838	124069358
9	124145327	124146145
X	7673386	7675058
X	73465403	73466356
X	73466975	73468620
X	96122218	96122610
X	106135188	106136664
X	106139988	106140268

## Sheet: Non-IREs
Chr	Start	End
1	4427188	4427410
1	4571251	4571736
1	4572126	4572360
1	4622787	4623365
1	4775849	4776081
1	7140028	7140336
1	9564064	9565284
1	9704527	9704811
1	9745399	9745621
1	11032996	11034075
1	11046686	11046999
1	11047446	11047708
1	11251768	11253071
1	12734710	12735068
1	12764844	12765525
1	13304826	13306115
1	13329480	13329827
1	13366196	13367164
1	17053690	17054154
1	20995488	20996047
1	21008139	21008729
1	21009131	21009476
1	21009973	21010238
1	21014770	21015345
1	21068858	21069090
1	21070134	21071517
1	21089336	21089567
1	21089867	21090198
1	21829153	21830830
1	23117109	23117416
1	23117878	23118192
1	23184295	23184779
1	23185102	23185475
1	23187389	23188956
1	23202331	23202732
1	23203160	23203449
1	23280268	23280869
1	30786161	30787613
1	31101982	31103025
1	33903371	33904186
1	33944856	33945820
1	33946593	33948007
1	34020286	34020556
1	34021174	34023246
1	34055249	34055763
1	34096699	34097011
1	34103477	34104068
1	34124873	34125354
1	34126550	34131224
1	34132758	34133671
1	34150276	34150592
1	34167338	34167844
1	34244521	34245224
1	34246513	34246834
1	34290126	34290954
1	34303937	34304816
1	34312193	34312784
1	34313109	34313533
1	34388630	34389229
1	34389583	34390399
1	35849785	35850270
1	35913870	35914304
1	35925517	35927928
1	35934708	35936153
1	35936577	35936921
1	36064718	36065019
1	36098270	36098948
1	36254670	36255041
1	36263774	36264612
1	36303112	36303543
1	36522903	36523542
1	36530293	36530992
1	36531391	36531613
1	36561013	36561675
1	36568570	36570312
1	36571478	36572336
1	36580072	36581312
1	36596337	36596683
1	36612012	36612944
1	36859870	36862544
1	36864836	36865186
1	36883374	36884704
1	36885462	36885734
1	36887090	36887740
1	36919506	36921615
1	36921956	36922248
1	37013416	37013693
1	37077766	37078562
1	37474130	37474686
1	37501127	37502186
1	37502707	37503246
1	37503765	37504143
1	37504488	37505623
1	37511708	37513021
1	37530263	37530524
1	37531246	37531641
1	37585635	37586528
1	37631959	37632279
1	37632846	37633975
1	39007283	39007920
1	39105388	39106593
1	39197101	39197359
1	39331414	39331946
1	39441534	39442451
1	39695499	39696205
1	39698307	39698979
1	39713224	39715980
1	39733788	39737314
1	39746290	39746725
1	39750015	39750286
1	39754195	39754553
1	39757975	39758579
1	39758923	39762679
1	39867245	39870260
1	39877379	39878318
1	39895328	39895550
1	39896852	39897120
1	39920189	39923884
1	39935698	39935920
1	39942744	39943151
1	40117903	40118241
1	40140250	40140493
1	40171509	40171929
1	40179191	40180124
1	40222563	40223325
1	40229686	40230131
1	40232699	40233241
1	40233641	40234044
1	40274863	40275902
1	41390384	41390783
1	41652976	41653238
1	42532303	42533788
1	43117846	43118140
1	43125156	43125487
1	43141248	43141470
1	43141842	43142446
1	43143143	43143804
1	43147802	43148702
1	43152928	43156172
1	43159114	43161700
1	43168066	43168586
1	43169633	43170073
1	43171429	43172990
1	43173415	43173744
1	43174057	43174594
1	43182857	43183278
1	43184062	43184515
1	43186327	43186561
1	43189850	43193996
1	43199656	43200007
1	43225533	43226012
1	43237189	43241135
1	43241711	43242612
1	43246629	43251838
1	43252389	43252826
1	43256171	43256717
1	43257697	43257963
1	43258394	43258755
1	43259249	43261472
1	43311025	43311792
1	43337771	43338475
1	43360989	43361402
1	43426327	43426715
1	43474247	43474515
1	43694696	43695849
1	43698025	43699075
1	45356423	45356645
1	45625611	45626044
1	45626378	45626711
1	45765107	45765634
1	45859893	45860437
1	45864902	45866326
1	45868143	45869310
1	46864451	46864716
1	46907857	46909123
1	50696637	50696908
1	50697247	50698046
1	51136016	51136779
1	51137118	51138307
1	51152450	51153068
1	51264769	51266472
1	51266908	51267794
1	51291560	51293349
1	51514584	51515130
1	51515474	51515892
1	51779048	51780423
1	51789153	51789454
1	51889247	51889581
1	51996371	51997679
1	52166581	52167136
1	52422625	52423225
1	52424108	52424371
1	52675917	52676491
1	53852230	53852597
1	53940533	53940774
1	53977182	53979063
1	53986211	53986613
1	54002467	54003917
1	54005736	54006462
1	54377786	54378049
1	54684645	54684878
1	54826323	54826615
1	54865030	54865260
1	54914055	54914592
1	55079309	55080088
1	55201439	55202883
1	55210358	55210589
1	55221583	55222304
1	57436738	57437165
1	57852148	57853749
1	57890083	57890891
1	58723615	58724481
1	58949294	58952332
1	58953271	58953496
1	58958154	58958624
1	58970229	58971109
1	59797280	59798409
1	59902020	59902385
1	59903099	59903357
1	59915534	59915916
1	60187858	60188468
1	60460230	60460604
1	60460978	60461360
1	60563846	60564071
1	60589173	60589645
1	60608750	60609980
1	60610472	60611353
1	60641903	60642221
1	60649800	60650772
1	60652369	60653194
1	60655449	60656720
1	60657393	60657815
1	60667310	60669666
1	60719049	60719309
1	60734056	60736381
1	60815388	60816641
1	60824752	60826555
1	60850903	60852253
1	60860394	60860703
1	60861055	60863980
1	60864361	60864763
1	60960176	60961262
1	60998515	60998825
1	61277835	61278658
1	61309973	61310739
1	61316538	61316826
1	61374134	61375062
1	61861758	61862031
1	62664716	62665836
1	62678415	62679463
1	62720462	62721177
1	62724005	62724609
1	62724907	62725303
1	62728660	62729239
1	62859733	62859987
1	62860302	62860900
1	62984672	62985072
1	62992253	62994230
1	63107654	63107902
1	64018280	64019584
1	64034948	64035777
1	64052367	64052589
1	64087654	64088464
1	64088854	64089179
1	64107428	64108280
1	64192944	64193203
1	64195016	64196512
1	64224096	64224414
1	64225632	64226881
1	64295684	64295937
1	64307813	64308592
1	64521954	64523370
1	64595755	64595977
1	64658109	64659883
1	64791132	64793567
1	64795594	64795818
1	64809128	64809553
1	65112269	65113316
1	65846858	65847087
1	65847442	65847750
1	66814690	66815123
1	66839455	66840613
1	66871430	66872915
1	66939641	66939965
1	66940272	66940599
1	66975841	66976065
1	68503572	68503856
1	68973447	68973774
1	69024832	69025700
1	69086046	69086375
1	71100013	71101118
1	71691748	71692593
1	72013541	72013962
1	72214250	72215374
1	72364456	72365336
1	72592948	72594090
1	72599270	72601337
1	72936823	72937226
1	72944479	72945637
1	73188485	73188732
1	73189184	73189842
1	73199781	73200113
1	73361858	73364275
1	73643804	73644371
1	73644777	73645015
1	73672001	73672223
1	73902600	73902908
1	73905933	73906543
1	73912641	73915155
1	73915724	73916588
1	73918255	73918862
1	73919293	73921340
1	73921828	73925005
1	73925570	73925970
1	73935307	73935741
1	73937942	73939746
1	73943347	73944403
1	73946222	73950186
1	73950896	73951154
1	73954700	73956181
1	73968757	73969782
1	73970582	73970804
1	73979065	73979917
1	74003346	74003816
1	74004260	74006028
1	74006553	74009996
1	74011961	74012760
1	74019843	74022249
1	74022604	74023698
1	74024657	74037649
1	74038817	74039537
1	74040108	74044537
1	74047694	74048382
1	74049295	74050623
1	74051214	74051469
1	74051856	74052386
1	74053255	74054121
1	74054469	74055353
1	74065786	74066735
1	74067718	74070261
1	74074431	74074692
1	74081550	74082923
1	74084197	74084879
1	74108105	74108402
1	74235985	74241381
1	74247601	74251003
1	74298589	74299930
1	74300260	74301051
1	74309373	74310326
1	74321249	74321779
1	74334572	74334993
1	74335670	74336128
1	74337107	74337351
1	74368068	74368727
1	74386428	74388198
1	74397262	74398342
1	74667963	74668866
1	74816774	74817442
1	75246469	75249025
1	75249331	75249779
1	75292778	75293561
1	75343560	75345283
1	75346701	75348465
1	75349302	75350248
1	75387944	75388261
1	75392017	75394857
1	75407767	75408850
1	75413347	75413637
1	75510198	75512214
1	75517077	75517344
1	75558835	75559588
1	75561302	75561955
1	75570292	75571002
1	75617800	75619318
1	75934136	75934381
1	75936071	75937219
1	75946316	75947069
1	76038730	76038995
1	76039409	76039882
1	76083557	76084184
1	76942662	76942948
1	77043777	77044292
1	77461623	77461909
1	78020836	78021675
1	78371993	78372308
1	78425858	78426678
1	78567945	78568718
1	78745011	78746416
1	78818695	78819714
1	78859677	78860684
1	78863766	78865284
1	79711183	79711972
1	79745852	79746804
1	79751615	79751872
1	79757551	79758170
1	79823757	79824295
1	80010383	80010605
1	80011139	80011723
1	80019177	80019630
1	80023912	80024290
1	80636854	80637076
1	82199596	82201036
1	82201339	82201659
1	82253551	82254005
1	82281547	82287810
1	82795514	82796408
1	82831579	82831879
1	82971738	82972729
1	83345168	83346753
1	85810455	85810966
1	86214701	86214928
1	86215801	86216206
1	86263244	86263467
1	86406709	86407402
1	86433548	86436672
1	86437994	86438300
1	86439729	86444501
1	86447713	86448717
1	86463999	86466012
1	86469209	86473395
1	86478938	86479242
1	86486711	86488913
1	86491446	86493287
1	86498280	86498519
1	86501366	86501915
1	86503381	86505781
1	86859480	86859846
1	87626752	87627170
1	87639604	87641116
1	87650754	87651160
1	87829497	87829836
1	87847572	87847798
1	87848839	87849061
1	87900405	87901833
1	87960314	87960697
1	88474852	88475308
1	88566958	88567198
1	88636015	88636383
1	88657910	88658853
1	88757364	88757649
1	88966102	88966430
1	89040088	89043107
1	89073226	89073470
1	89077790	89078504
1	89079002	89079556
1	89089520	89090865
1	89091965	89096668
1	89102273	89105035
1	89107569	89109289
1	89112193	89112601
1	89112905	89113156
1	89119828	89121328
1	89121726	89122261
1	89131397	89132386
1	89140011	89140243
1	89183215	89184036
1	89190292	89190724
1	89575915	89576350
1	89576692	89577377
1	89591060	89591291
1	89613711	89613976
1	89619779	89620737
1	89622539	89623429
1	89643951	89644529
1	89656952	89657300
1	89870726	89871069
1	89880302	89880586
1	89998029	90000572
1	90650919	90651210
1	90753578	90754930
1	90981080	90981341
1	91003326	91005238
1	91006059	91007446
1	91007892	91019320
1	91020777	91025337
1	91027579	91027995
1	91032841	91033814
1	91034868	91035092
1	91035759	91036228
1	91038668	91039231
1	91039747	91044186
1	91046021	91046277
1	91059850	91060881
1	91061347	91066440
1	91066768	91067010
1	91067345	91068577
1	91069252	91073166
1	91073534	91075542
1	91076008	91078364
1	91079978	91081105
1	91081539	91081812
1	91082608	91083776
1	91084491	91086561
1	91086898	91087461
1	91092618	91092989
1	91094085	91094698
1	91095029	91097140
1	91098128	91098983
1	91099407	91099707
1	91104178	91104852
1	91208615	91210945
1	91211244	91212722
1	91216218	91218021
1	91313169	91313710
1	91435546	91437173
1	91445459	91446843
1	92130017	92130369
1	92130800	92131161
1	92215097	92215981
1	92338038	92338463
1	92376026	92377174
1	92378572	92379874
1	92437363	92437843
1	92720167	92721140
1	92745185	92745502
1	92786777	92787557
1	92981000	92981478
1	93216814	93218140
1	93668531	93668795
1	94035020	94035421
1	95450298	95450987
1	97787465	97789761
1	97906708	97907059
1	97907466	97907892
1	97910876	97911445
1	97921560	97922007
1	97982446	97983243
1	98280015	98280531
1	104332593	104332906
1	104333535	104334551
1	105199796	105200029
1	105865340	105865733
1	105908334	105908707
1	105971435	105972603
1	105980339	105981807
1	105982522	105982869
1	105992810	105994367
1	106043323	106043861
1	106148642	106149249
1	106175291	106176025
1	106198969	106200505
1	106200866	106201372
1	106202040	106205522
1	106549316	106549955
1	106553667	106555008
1	106629315	106631072
1	106632765	106633832
1	118341950	118342363
1	118358304	118360383
1	118492471	118492980
1	118592639	118592971
1	119033580	119034851
1	119197615	119197980
1	119209976	119210542
1	119219265	119219945
1	119220357	119220864
1	119501656	119502000
1	119508721	119509575
1	119510394	119510874
1	119827723	119829057
1	120024859	120025431
1	120245384	120246317
1	120253440	120254533
1	120258305	120258863
1	121395071	121395441
1	125395169	125395979
1	125466874	125467227
1	125476162	125476503
1	125478611	125478946
1	125481212	125482802
1	125541885	125543057
1	125574021	125574299
1	125574627	125577643
1	125578301	125578563
1	125652537	125654263
1	125662783	125663280
1	126660821	126661312
1	126800980	126802910
1	127173646	127173888
1	127230864	127231107
1	127272942	127274160
1	127347842	127349599
1	127351789	127352812
1	127408736	127409210
1	127989532	127990472
1	128080993	128081386
1	128721848	128722119
1	128832286	128832615
1	130550053	130550681
1	130551048	130551394
1	131062214	131062796
1	131063161	131063546
1	131083201	131086210
1	131086614	131087599
1	131094155	131094663
1	131110384	131111249
1	131112281	131113227
1	131116601	131117322
1	131384762	131385097
1	131431306	131432594
1	131478368	131479488
1	131525046	131525268
1	131554866	131555156
1	131691830	131692082
1	132003068	132003630
1	132004438	132005147
1	132095996	132096391
1	132133146	132134348
1	132311608	132312104
1	132334084	132336160
1	132337315	132338066
1	132345237	132347938
1	132355352	132355813
1	132373909	132374599
1	132436028	132436880
1	132786762	132787579
1	132852131	132853850
1	133033383	133033885
1	133057169	133058373
1	133060247	133061285
1	133070582	133071296
1	133071642	133074952
1	133075511	133075793
1	133076319	133077672
1	133083480	133084640
1	133210449	133211058
1	133222402	133223452
1	133226180	133229849
1	133236113	133238462
1	133239126	133239514
1	133240714	133241890
1	133251463	133252211
1	133302147	133303124
1	133407077	133407304
1	133407816	133408052
1	133417777	133418779
1	133451758	133452866
1	133470083	133470899
1	133471392	133471907
1	133492421	133494054
1	133695981	133696882
1	133742317	133742706
1	133745246	133745604
1	133766770	133767306
1	133863159	133864303
1	133891775	133893435
1	133916408	133916730
1	133917183	133918458
1	134060465	134061803
1	134062559	134065933
1	134073132	134073378
1	134082212	134084332
1	134086487	134087581
1	134092123	134101465
1	134103044	134104606
1	134221417	134221739
1	134222401	134223050
1	134230586	134231171
1	134299029	134299405
1	134301862	134303722
1	134335420	134335907
1	134338998	134339749
1	134341510	134343445
1	134344345	134344613
1	134381571	134382091
1	134417824	134420120
1	134556640	134557389
1	134753339	134753972
1	134754328	134754589
1	134771538	134772017
1	134772760	134773122
1	134773469	134774838
1	134816394	134817593
1	134858141	134859533
1	134902431	134902748
1	134908572	134915818
1	134918756	134919847
1	134926150	134927260
1	134932091	134933265
1	134933806	134937368
1	134940835	134941057
1	134949598	134950377
1	135083744	135084305
1	135286124	135286762
1	135410430	135411801
1	135513169	135513654
1	135534726	135535693
1	135536057	135536340
1	135631295	135631557
1	135636368	135636645
1	135659808	135660058
1	135672752	135673062
1	135673705	135674154
1	135690897	135692079
1	135699213	135699693
1	135728430	135734598
1	135734910	135735271
1	135739256	135740211
1	135770239	135770911
1	135794032	135795434
1	135811558	135812224
1	135812621	135813673
1	135842577	135845251
1	135846607	135847723
1	136140129	136140739
1	136325371	136327037
1	136512060	136513841
1	136782702	136783178
1	136915839	136916330
1	136918641	136919340
1	137560515	137561682
1	137591223	137591823
1	137620410	137620671
1	137649272	137650046
1	137650454	137651007
1	137654065	137654489
1	137656210	137657986
1	138348826	138349192
1	138550036	138550365
1	138595890	138596654
1	138606796	138607308
1	138607971	138608306
1	138608835	138609424
1	138911879	138912873
1	138924816	138925053
1	138928310	138929466
1	138981964	138982704
1	143852711	143853069
1	144005952	144007034
1	144018074	144019237
1	144054403	144056419
1	149091043	149091970
1	150759123	150760301
1	150826812	150827836
1	150872034	150874210
1	150877091	150879520
1	150887866	150888400
1	150976233	150977383
1	150983814	150985283
1	151007407	151007887
1	151025083	151025708
1	151040684	151040980
1	151103280	151104113
1	151129804	151130840
1	151144227	151145358
1	151152954	151153201
1	151156905	151157308
1	151177586	151178181
1	151235941	151237164
1	151250419	151251333
1	151287050	151287657
1	151338525	151341055
1	151341426	151342118
1	151348508	151348995
1	151435330	151436046
1	151594601	151594991
1	151631829	151632580
1	151858074	151858301
1	151872521	151873056
1	151889972	151891178
1	151980431	151980939
1	152168007	152168322
1	152368644	152369225
1	152461509	152462753
1	152497127	152498044
1	152525381	152529521
1	152531560	152532082
1	152538487	152541414
1	152555209	152557440
1	152573029	152573735
1	152578158	152578970
1	152579349	152579598
1	152580838	152581814
1	152585039	152585393
1	152585803	152586351
1	152589075	152590089
1	152590426	152590906
1	152595295	152595685
1	152598612	152600358
1	152609241	152609899
1	152612528	152614590
1	152615896	152616965
1	152617513	152618818
1	152619334	152620384
1	152640012	152641173
1	152668811	152670327
1	152682298	152683069
1	152702799	152703097
1	153048464	153048734
1	153101118	153101736
1	153129092	153131044
1	153133846	153134997
1	153180472	153180749
1	153191018	153192652
1	153201971	153202350
1	153223670	153224248
1	153224575	153225370
1	153264532	153267671
1	153268234	153268612
1	153279912	153281714
1	153282510	153283021
1	153291642	153293491
1	153301007	153301435
1	153303081	153303630
1	153307088	153310213
1	153316992	153318686
1	153320428	153320973
1	153321275	153322001
1	153353457	153354735
1	153355053	153355509
1	153501588	153502018
1	153531932	153532903
1	153542658	153543641
1	153585436	153586694
1	153599245	153599509
1	153634164	153635071
1	153641872	153642132
1	153741842	153743082
1	153918700	153919402
1	153922361	153923433
1	154090730	154091056
1	154091586	154091848
1	155028600	155029031
1	155038885	155041844
1	155058112	155060489
1	155074417	155075378
1	155086594	155087506
1	155091226	155094420
1	155109508	155110302
1	155122226	155123092
1	155205608	155205942
1	155206319	155206653
1	155235011	155240735
1	155493619	155494336
1	155503823	155505835
1	155530509	155531051
1	156066381	156066767
1	156217583	156219091
1	156221862	156223679
1	156230331	156230764
1	156778759	156781608
1	156921806	156922085
1	157007669	157009270
1	157065414	157066085
1	157143405	157143877
1	157415757	157416685
1	157436275	157436528
1	157442817	157445205
1	157448065	157450158
1	157450543	157450844
1	159517143	159517510
1	159889228	159889450
1	159977592	159977883
1	160036578	160036940
1	160037496	160037817
1	160290097	160290660
1	160518363	160519223
1	160520471	160522216
1	160535400	160535637
1	160812130	160812484
1	160825040	160825681
1	160899688	160900082
1	161195731	161196110
1	161507431	161507653
1	162000066	162000441
1	162036380	162036662
1	162037425	162039512
1	162039820	162040593
1	162041109	162041884
1	162044347	162044569
1	162053270	162053558
1	162075256	162075553
1	162076806	162077636
1	162083849	162084473
1	162093692	162094253
1	162183879	162184797
1	162186057	162188398
1	162207044	162208109
1	162209182	162209567
1	162226161	162226407
1	163361876	163362945
1	163379692	163379929
1	164392023	164392735
1	164405167	164406071
1	164450806	164451753
1	164552375	164553455
1	164798994	164799636
1	164887643	164888421
1	164895878	164897484
1	165114165	165115423
1	165587245	165591055
1	165598837	165599076
1	165616699	165617469
1	165617975	165618963
1	165626726	165627038
1	165641687	165643670
1	165652974	165653350
1	165662203	165663997
1	165666619	165668693
1	165669280	165669992
1	165676666	165678265
1	165678959	165686335
1	165686687	165687417
1	165687747	165689066
1	165689611	165689958
1	165690655	165693047
1	165696686	165697377
1	165697729	165698512
1	165698970	165703855
1	165717064	165719069
1	165724433	165725366
1	165993484	165993947
1	166787688	166788020
1	166788322	166788608
1	166800812	166801778
1	166806853	166808608
1	166818543	166820810
1	166996600	166996992
1	167003475	167003939
1	167259633	167260357
1	167268574	167271821
1	167273485	167274412
1	167278760	167279376
1	168177797	168181778
1	168230371	168230764
1	168237341	168238270
1	168241289	168241551
1	168246815	168247897
1	168287474	168288765
1	168290969	168291783
1	168380030	168380387
1	168380930	168384753
1	168390820	168394840
1	168427614	168427856
1	168476023	168477968
1	168708525	168709712
1	169555366	169555714
1	170055912	170056272
1	170056638	170056860
1	170188398	170188637
1	170521420	170521784
1	170548756	170549119
1	170623381	170623807
1	170646996	170649973
1	170650586	170652928
1	170691260	170691921
1	170699674	170700322
1	170767334	170767599
1	170845112	170846610
1	170998673	170999092
1	171037873	171038593
1	171044110	171045467
1	171102463	171102924
1	171110804	171112271
1	171170080	171170410
1	171170800	171172187
1	171183060	171184734
1	171185953	171186343
1	171188235	171190914
1	171230803	171231253
1	171262116	171264217
1	171437512	171443265
1	171447750	171448287
1	171452619	171453015
1	171469659	171470251
1	172159389	172162047
1	172202075	172202473
1	172202823	172203074
1	172241329	172243349
1	172299827	172300687
1	172505265	172505851
1	172562941	172563208
1	172711151	172711445
1	172711767	172712167
1	176247513	176249343
1	176801349	176801633
1	176826481	176826887
1	177013967	177015070
1	177531511	177531841
1	177532171	177532608
1	178218928	178220783
1	178368145	178369918
1	178396762	178397110
1	178409038	178409405
1	178486287	178487811
1	178552854	178553161
1	178716002	178717249
1	179012593	179012872
1	179281564	179282451
1	179586396	179586792
1	179587706	179588631
1	179605696	179606598
1	179709708	179710050
1	179847991	179848427
1	179865882	179866978
1	180184672	180187840
1	180188605	180190749
1	180225787	180226460
1	180249884	180250662
1	180260650	180260959
1	180295754	180296217
1	180301968	180303691
1	180312448	180312892
1	180362884	180366817
1	180367574	180367849
1	180384630	180385398
1	180386305	180388827
1	180390378	180396086
1	180396557	180396780
1	180397160	180398048
1	180398375	180399088
1	180399799	180408320
1	180409010	180409446
1	180421757	180423205
1	180427768	180428205
1	180604184	180605256
1	180607285	180607605
1	180777166	180778651
1	181256068	181258070
1	181793309	181793559
1	181793878	181794529
1	181860225	181860563
1	181860952	181861656
1	181935125	181935862
1	181975089	181976108
1	181976931	181977330
1	181980178	181980878
1	182025727	182027614
1	182027913	182029192
1	182346545	182346958
1	182499212	182500708
1	182504602	182504826
1	182505773	182506776
1	182518980	182521439
1	182539064	182539467
1	182670929	182671392
1	182959643	182960223
1	182983379	182983746
1	182986618	182986985
1	184040155	184043246
1	184048904	184049713
1	184051375	184051685
1	184052057	184052903
1	184057842	184058624
1	184059666	184061417
1	184061964	184062186
1	184064510	184064919
1	184170683	184171863
1	184172892	184173904
1	184519267	184519522
1	184675393	184675656
1	184749100	184749561
1	184851186	184852325
1	184853573	184854433
1	184863818	184865197
1	185208174	185209169
1	185217422	185218836
1	185229755	185230428
1	185308704	185308942
1	185334600	185334879
1	186136956	186137187
1	186264893	186265347
1	186567413	186567680
1	186581490	186581734
1	186585681	186588956
1	186609397	186610729
1	186662970	186663383
1	186701302	186701690
1	187795378	187795604
1	187836068	187837863
1	187910414	187911892
1	187938437	187939932
1	187999483	188000505
1	189185029	189185327
1	189575314	189577380
1	189817108	189818984
1	189866659	189868395
1	189873474	189876873
1	189897570	189897869
1	189898184	189898526
1	189898910	189900291
1	189910680	189911848
1	189919290	189919581
1	189927912	189928263
1	189960060	189960491
1	189960860	189961833
1	190061400	190062628
1	190106495	190107042
1	190123044	190124367
1	190124808	190125260
1	190126669	190130121
1	190143763	190145170
1	190172467	190175530
1	190364469	190366007
1	190816410	190816909
1	190818615	190819266
1	190952335	190954275
1	190956582	190956830
1	190964968	190965428
1	190969405	190969700
1	190971649	190973558
1	191072695	191073100
1	191074920	191076038
1	191111585	191112010
1	191153989	191154250
1	191154626	191155099
1	191299071	191300058
1	191312560	191313267
1	191419170	191419560
1	191420132	191421551
1	191421904	191422426
1	191435445	191435829
1	191436486	191436772
1	191438898	191439134
1	191454770	191455164
1	191461511	191462571
1	191470325	191470779
1	191479534	191480807
1	191550699	191551231
1	191557457	191557933
1	191592043	191592346
1	191878536	191878898
1	191896652	191896910
1	191910308	191912659
1	191945521	191947396
1	191954635	191957700
1	192061975	192062469
1	192069827	192070725
1	192076862	192077249
1	192077656	192079151
1	192651641	192652277
1	192789398	192789806
1	192823215	192823782
1	193188918	193190002
1	193190395	193190618
1	193191323	193192155
1	193278652	193279482
1	193315171	193318256
1	193332398	193334382
1	193336236	193337150
1	193449293	193450205
1	193629589	193630582
1	194628314	194628640
1	194635693	194635976
1	194641034	194642860
1	194652346	194652635
1	194657354	194661533
1	194678911	194679634
1	194815154	194815455
1	194879229	194880209
1	194885169	194885761
1	194925330	194925715
1	194926384	194927009
1	194927533	194927771
1	194930473	194930907
1	194944457	194945445
10	3336545	3338528
10	3369761	3370289
10	3394122	3397092
10	3414519	3417637
10	3421007	3421229
10	3427756	3428038
10	3522590	3525608
10	3526097	3526568
10	3588413	3588893
10	3592215	3592651
10	3630566	3630823
10	3633265	3635075
10	3644670	3645126
10	3645547	3646705
10	3696292	3697762
10	3717577	3719434
10	3831400	3831948
10	3832274	3832986
10	3834804	3835440
10	3892126	3892381
10	4046669	4047279
10	4078581	4081199
10	4105937	4108754
10	4111230	4113796
10	4116272	4116553
10	4116896	4117428
10	4120765	4121425
10	4175163	4175468
10	4333662	4336162
10	5058827	5059696
10	5207066	5208884
10	5288026	5290013
10	7117898	7118439
10	7118772	7119256
10	7141921	7142362
10	7142771	7143235
10	7144057	7144642
10	7158050	7159623
10	7182845	7183559
10	7188348	7188752
10	7209605	7209936
10	7274155	7275588
10	7629060	7629388
10	7841295	7842914
10	8759052	8759612
10	8760268	8760512
10	8767245	8768058
10	8772116	8772501
10	8804920	8805392
10	8828772	8829009
10	8865889	8867332
10	8873654	8874059
10	8909697	8910111
10	8911635	8912797
10	8917618	8918191
10	8944086	8945946
10	8968018	8968418
10	9271950	9273066
10	9639306	9640585
10	11229748	11230262
10	12354099	12355192
10	12695090	12695437
10	12702907	12703375
10	12703843	12704380
10	12788282	12789200
10	12911713	12912336
10	12975110	12975386
10	12986484	12987060
10	12987481	12987703
10	13007905	13008966
10	13274383	13275272
10	13283444	13284272
10	13358548	13359225
10	13436507	13437587
10	13447345	13447822
10	13489330	13490403
10	13496283	13497348
10	13667311	13667538
10	13667947	13668287
10	13685916	13686845
10	13769549	13770430
10	13832080	13833237
10	13865990	13867002
10	13974080	13974554
10	13976030	13976688
10	13982421	13984339
10	14016507	14016799
10	14017383	14018652
10	14045337	14046572
10	14047953	14048213
10	14055133	14056958
10	14085119	14086895
10	14977540	14979287
10	16545015	16546023
10	16993111	16993992
10	17299491	17300263
10	17366901	17367631
10	17560246	17560589
10	17575786	17576347
10	17772244	17772630
10	17929795	17933667
10	18141122	18142073
10	18162422	18162748
10	18430395	18433462
10	18436115	18436596
10	18437224	18437810
10	18444637	18448859
10	18450520	18450849
10	18482579	18483022
10	18494383	18494605
10	18863017	18863832
10	19170309	19171167
10	19185818	19186090
10	19516865	19517089
10	19559602	19560580
10	19563812	19564393
10	19570103	19571154
10	19612985	19613839
10	19927658	19928878
10	20104255	20105248
10	20135485	20136323
10	20408354	20409865
10	20485960	20488309
10	20492311	20493160
10	20550632	20551095
10	20657700	20658353
10	20674143	20674439
10	21399752	21400144
10	21545221	21545501
10	21545805	21546200
10	21668716	21670696
10	21678402	21678989
10	21679458	21679716
10	21782992	21783457
10	21907861	21908254
10	22746222	22747834
10	22812858	22814041
10	22815002	22820808
10	22872759	22873229
10	22875526	22875959
10	22886951	22887444
10	22965409	22965753
10	23076779	23077642
10	23080984	23081263
10	24271047	24271302
10	24458472	24458714
10	24478201	24480083
10	24492940	24494234
10	24581361	24581695
10	24591367	24592079
10	24778411	24778684
10	24810147	24811694
10	24823908	24824221
10	24930505	24931442
10	25061448	25061798
10	25119403	25119625
10	25272151	25272777
10	25318160	25319216
10	25331284	25332364
10	25386221	25386472
10	25426588	25427577
10	25427902	25428148
10	25446827	25447209
10	25447525	25447800
10	25449132	25450167
10	25519848	25520287
10	25520715	25520974
10	25539357	25539768
10	26759476	26759768
10	26777073	26777595
10	26780906	26781187
10	26797697	26798176
10	26798535	26800530
10	26811153	26811381
10	26827163	26827455
10	26827791	26829270
10	27126919	27127925
10	27285153	27285863
10	27621740	27622713
10	28113204	28113847
10	28491923	28493971
10	28523721	28525157
10	31228744	31229069
10	31229534	31229813
10	31241851	31243888
10	31252458	31253655
10	31260602	31261853
10	31272183	31274001
10	31390639	31391151
10	33090968	33093772
10	34198438	34198702
10	34912361	34912712
10	36754169	36755105
10	37077738	37078495
10	37194104	37195058
10	37231342	37231826
10	37232163	37233222
10	37235464	37236697
10	37396974	37397926
10	37399937	37400267
10	37447043	37447284
10	37448210	37448478
10	37860583	37860829
10	37861466	37861940
10	38538335	38538718
10	38907916	38908915
10	38961217	38962996
10	38972481	38973178
10	38977708	38977955
10	38978497	38978815
10	38981086	38982366
10	38984123	38984548
10	38985247	38986055
10	38986392	38986824
10	38989312	38989629
10	38992991	38993765
10	39165604	39166094
10	39262544	39262916
10	39266122	39266692
10	39385851	39386312
10	39412416	39413759
10	39450165	39450987
10	39451316	39451613
10	39629857	39631120
10	39958020	39958245
10	40019065	40020365
10	40068036	40069983
10	40094546	40094875
10	40451678	40452214
10	40492201	40492503
10	40499645	40499881
10	40521882	40522409
10	41241297	41241603
10	41292340	41294504
10	41594379	41596618
10	41597417	41599101
10	41819065	41820110
10	41821917	41823093
10	41931694	41932470
10	41933398	41936362
10	41936834	41937118
10	41980981	41981471
10	41997287	41998610
10	42001142	42001958
10	42005047	42006191
10	42204631	42205234
10	42244719	42245185
10	42246644	42248109
10	42271212	42271471
10	42457536	42458795
10	42463545	42465081
10	43042567	43043897
10	43159134	43159587
10	43170621	43171606
10	43409662	43409981
10	43487353	43487948
10	43489858	43491039
10	44630154	44630959
10	44631601	44631980
10	45000449	45000836
10	45048439	45048661
10	45103815	45104724
10	45122170	45124111
10	45129192	45130051
10	45135947	45136628
10	45137489	45137779
10	45180124	45182481
10	45216399	45217449
10	45229292	45231299
10	45285975	45286487
10	45292067	45292348
10	45362498	45364946
10	45871295	45871730
10	53175470	53181924
10	53305458	53306503
10	53323415	53323835
10	53324182	53324675
10	53325008	53345518
10	53398033	53399330
10	53413892	53414967
10	53434419	53435815
10	53462279	53463172
10	53466452	53466790
10	53467176	53467542
10	53503366	53504009
10	53635035	53635990
10	53661711	53662412
10	54027194	54027755
10	54040163	54040803
10	54112307	54113033
10	56373269	56373692
10	56375927	56387652
10	56388069	56388974
10	56389275	56389589
10	56415487	56416776
10	56468350	56469956
10	56597668	56600026
10	56682777	56683406
10	56683715	56684277
10	56686402	56686624
10	56752919	56753197
10	56754096	56754617
10	56921244	56921588
10	57001010	57001581
10	57112629	57116194
10	57163125	57164115
10	58339503	58339893
10	58341032	58344263
10	58353550	58355763
10	58370442	58372153
10	58372592	58372903
10	58378400	58378900
10	58382283	58384750
10	58401205	58402793
10	58404145	58407035
10	59265366	59265956
10	59310477	59310716
10	59447381	59447772
10	59523410	59524923
10	59570735	59571213
10	59572328	59572726
10	59576037	59579637
10	59636896	59637162
10	59898526	59901890
10	59907189	59909800
10	59910753	59911592
10	59915057	59917796
10	59918265	59921530
10	59942702	59943723
10	59965050	59965911
10	59969647	59970905
10	59971923	59972382
10	59972941	59975126
10	59977749	59979909
10	59981377	59982525
10	59987786	59988131
10	59995729	59996438
10	60205844	60208093
10	60208472	60209019
10	60273637	60273967
10	60280102	60281885
10	60350573	60353239
10	60373812	60374096
10	60375731	60375967
10	60388943	60391990
10	60791834	60793799
10	60800859	60802275
10	60807178	60810121
10	60810453	60810809
10	60826609	60827209
10	61069054	61069297
10	61277508	61279065
10	61284988	61286779
10	61289751	61290143
10	61290459	61290820
10	61312463	61312803
10	61362906	61363140
10	61366450	61366813
10	61369492	61371825
10	61374296	61375337
10	61534316	61534724
10	61535150	61535646
10	61536140	61536847
10	61751954	61752338
10	61757410	61760559
10	61764516	61765322
10	61929029	61929374
10	62216348	62217329
10	62287522	62288101
10	62299759	62300990
10	62311382	62311615
10	62313756	62314537
10	62320870	62321445
10	62323330	62324092
10	62331889	62333934
10	62334431	62341239
10	62556268	62556518
10	62664617	62666119
10	62795857	62796799
10	62843184	62844637
10	62854465	62856207
10	63127635	63129004
10	63155767	63159492
10	63176538	63176838
10	63259056	63260065
10	63460914	63461165
10	63472478	63472794
10	63475419	63477883
10	63480314	63481053
10	63541974	63542961
10	63771121	63771354
10	64019995	64020894
10	66849112	66849497
10	66851676	66853764
10	66863845	66865281
10	66909855	66911395
10	66911711	66912208
10	66928537	66928985
10	66975185	66976355
10	66994833	66995272
10	66999892	67000990
10	67025366	67026632
10	67053465	67053851
10	67055323	67057057
10	67058189	67058492
10	67071813	67072149
10	67079027	67079350
10	67081210	67081847
10	67115157	67115967
10	67123733	67125156
10	67182250	67182601
10	67204419	67205836
10	67225844	67226153
10	67226685	67226948
10	67287613	67287925
10	67312196	67312435
10	67643532	67644088
10	67695466	67695819
10	67742711	67743024
10	67777135	67778139
10	67966401	67966629
10	68005336	68005634
10	68060563	68061334
10	68079945	68080705
10	68089774	68092229
10	68102233	68103122
10	68103667	68106523
10	68125654	68126469
10	68127631	68129490
10	68139839	68140224
10	68146622	68147248
10	68165241	68166480
10	68167143	68169227
10	68191649	68193930
10	68203237	68204522
10	68219148	68219892
10	68222156	68222504
10	68247129	68247384
10	68247753	68248392
10	68248763	68249974
10	68281992	68283260
10	68355765	68356104
10	68445846	68447065
10	68558835	68559087
10	68795177	68795501
10	68842153	68843028
10	69172162	69173083
10	69185424	69186403
10	69252303	69252699
10	69253294	69254879
10	69257792	69259428
10	69259833	69260233
10	69261829	69264182
10	69273878	69277405
10	69347826	69348222
10	69529126	69529814
10	69569917	69570629
10	69571387	69571782
10	69611641	69611961
10	69792637	69793074
10	69828540	69829803
10	69871841	69872995
10	69888273	69888612
10	69944726	69945519
10	70080291	70082453
10	70119510	70119828
10	70120135	70121467
10	70131434	70133236
10	70437677	70438088
10	70492200	70492448
10	70493771	70494496
10	70937195	70937992
10	71008324	71009442
10	71023789	71026362
10	71028512	71029256
10	71051980	71053167
10	71058070	71059683
10	71114357	71114861
10	71119006	71120447
10	71185353	71185744
10	71192734	71193209
10	71194456	71194817
10	71250352	71250911
10	73314290	73314730
10	75103961	75104616
10	75170797	75171203
10	75257932	75258377
10	75264751	75265291
10	75314062	75314656
10	75327282	75327720
10	75363943	75364271
10	75364592	75364883
10	75378427	75379327
10	75445442	75445939
10	75450311	75452137
10	75455524	75456225
10	75465558	75466343
10	75646948	75648120
10	75898514	75899581
10	76257320	76258788
10	76446721	76447146
10	76589932	76590780
10	76731220	76733969
10	77097585	77097932
10	77131099	77132655
10	77159354	77159610
10	77175369	77175632
10	77182497	77182900
10	77205965	77206613
10	77206919	77207896
10	77208566	77209278
10	77210674	77212478
10	77214456	77215810
10	77221003	77221961
10	77229110	77230412
10	77398497	77398719
10	77399129	77399421
10	77433582	77435356
10	77440971	77442422
10	77447609	77450130
10	77464140	77465037
10	77469018	77469732
10	77477382	77477706
10	77634290	77634807
10	77635364	77635785
10	78015168	78016031
10	78018963	78019386
10	78315976	78316626
10	78360155	78360883
10	79116335	79116568
10	79802036	79802828
10	79808068	79809316
10	79840482	79842400
10	79934035	79934483
10	79936681	79937680
10	80023792	80025246
10	80032556	80036116
10	80050285	80050699
10	80070505	80072426
10	80084393	80085643
10	80107840	80108062
10	80155799	80168982
10	80316708	80316965
10	80662371	80662593
10	80663120	80666633
10	80669735	80670091
10	80750662	80753110
10	80760760	80761073
10	80766319	80767028
10	80773397	80775301
10	80807096	80807557
10	80824439	80824685
10	80922233	80922761
10	80933821	80934109
10	80936355	80936671
10	80939221	80942177
10	80942846	80943117
10	80956985	80957245
10	80960526	80961732
10	80963472	80964151
10	80985786	80986149
10	80987752	80988000
10	81142579	81143219
10	81144563	81144785
10	81145998	81146791
10	81152171	81152667
10	81173303	81173788
10	81191089	81204254
10	81205071	81205342
10	81354789	81355117
10	81404535	81404808
10	81406534	81417598
10	81421548	81421788
10	81432598	81433638
10	81541466	81542623
10	81569000	81569394
10	81570474	81571924
10	82796465	82796980
10	82923144	82923444
10	83004876	83005109
10	83042615	83043380
10	83184159	83184400
10	83644831	83645407
10	83725898	83726780
10	83745020	83745501
10	83879364	83879588
10	83894754	83897345
10	84026309	84026831
10	84027250	84027697
10	84229657	84231538
10	84339158	84339490
10	84382975	84383503
10	84386560	84390780
10	84395549	84398018
10	84409129	84409381
10	84409734	84410528
10	84411071	84412912
10	84416318	84417301
10	84447140	84448202
10	84530307	84531262
10	84596824	84598365
10	84608329	84608946
10	84610158	84612177
10	84686051	84687415
10	84967342	84969772
10	86139473	86140066
10	86167108	86167616
10	86273263	86274519
10	86310385	86310954
10	86312910	86314321
10	86331594	86331881
10	86339010	86342353
10	86792845	86793657
10	86794159	86796205
10	86813837	86814984
10	86819105	86820378
10	87855411	87855831
10	87871898	87872899
10	87926890	87927338
10	88405420	88406613
10	88407796	88408372
10	88420312	88421079
10	88510448	88511459
10	89526825	89527135
10	89764446	89766314
10	91126643	91127814
10	91138842	91139971
10	91156628	91157050
10	91158329	91158861
10	91166821	91168299
10	91187362	91188360
10	91237062	91238053
10	91240838	91242569
10	91242980	91243395
10	91429512	91430599
10	91442532	91443288
10	91443689	91444253
10	93123066	93125407
10	93143648	93144031
10	93151821	93152087
10	93167465	93168715
10	93176692	93178752
10	93251168	93251526
10	93261207	93262245
10	93263194	93264517
10	93272323	93272828
10	93275152	93276469
10	93276872	93278071
10	93280429	93281250
10	93288598	93289882
10	93291006	93292040
10	93292416	93311938
10	93324722	93327367
10	93328665	93329527
10	93330213	93330474
10	93332268	93333934
10	93364371	93365987
10	93370392	93370973
10	93374348	93377262
10	93390822	93391306
10	93391606	93392035
10	93419092	93419675
10	93425456	93425705
10	93430749	93431277
10	93435853	93436585
10	93446680	93447003
10	93648237	93648815
10	93662131	93662710
10	93672291	93673417
10	93679090	93679676
10	93688670	93689018
10	93707370	93707987
10	93999749	94000263
10	94115672	94116246
10	94116722	94117018
10	94130080	94130303
10	94462618	94463320
10	94479287	94481457
10	94494884	94495199
10	94505268	94505733
10	94565123	94566418
10	94789539	94789800
10	94917731	94918216
10	94990385	94990824
10	94991147	94991791
10	95003243	95004911
10	95141756	95144104
10	95162970	95163439
10	95191470	95193806
10	95194148	95194583
10	95218340	95219179
10	95232955	95233291
10	95235078	95236793
10	95254251	95254808
10	95260349	95261980
10	95262355	95263420
10	95264188	95266950
10	95296897	95297271
10	95297637	95298248
10	95388588	95389721
10	95394875	95395375
10	95399087	95399776
10	95611147	95611517
10	95643903	95644325
10	95659882	95660145
10	95676928	95677286
10	95679627	95680987
10	95773763	95774130
10	95774500	95774871
10	95864566	95865379
10	95970817	95971715
10	96214283	96214505
10	96237993	96238878
10	96239186	96240098
10	96273618	96273898
10	96435384	96435763
10	96619592	96622538
10	96642418	96643293
10	96690377	96690986
10	96750782	96752963
10	96753848	96755179
10	96905474	96906102
10	97312774	97314314
10	97376329	97376564
10	97388993	97389404
10	97389939	97390953
10	97409738	97409960
10	97469917	97470822
10	97485271	97485612
10	98774541	98774934
10	98967170	98967556
10	99203088	99205109
10	99214393	99215190
10	99251056	99251587
10	99285515	99286631
10	99286978	99287303
10	99335802	99336096
10	99393747	99393977
10	99409373	99409679
10	99410071	99410371
10	99440919	99441141
10	99524429	99524743
10	99533745	99534147
10	99747313	99747977
10	99748418	99749607
10	99913125	99913766
10	100019719	100020052
10	100160020	100160730
10	102711979	102712933
10	105499882	105500562
10	105656392	105657875
10	107499444	107500450
10	107929883	107932646
10	108088510	108089546
10	108113737	108114008
10	108160904	108169186
10	108169931	108173863
10	108178660	108180046
10	108567894	108568442
10	109985550	109987022
10	109987461	109987959
10	109997382	109998133
10	110571107	110571383
10	110874793	110875448
10	110927172	110927551
10	110952231	110953881
10	110986571	110987410
10	111031667	111031907
10	111061316	111061582
10	111073550	111073924
10	111093208	111093459
10	111093846	111094130
10	111094441	111095082
10	111099542	111100146
10	111139630	111140027
10	111183670	111184670
10	111271617	111272083
10	111273197	111273571
10	111519438	111520454
10	111558995	111559345
10	111575712	111577324
10	111582682	111583841
10	111670084	111670451
10	111672566	111672788
10	111933282	111933544
10	111935901	111938005
10	115312279	115313405
10	115328518	115328934
10	116205043	116206023
10	116208395	116208833
10	116241911	116242961
10	116243415	116243653
10	116260343	116261943
10	116266287	116268135
10	116271048	116271729
10	116287274	116288192
10	116288657	116289041
10	116297473	116297932
10	116739858	116740247
10	116749322	116750015
10	116750389	116750806
10	116751206	116751428
10	116768429	116768694
10	116770744	116772429
10	116914245	116914694
10	116944607	116946606
10	116996015	116996349
10	117013917	117014792
10	117023513	117024612
10	117049519	117049941
10	117111267	117111952
10	117115707	117116014
10	117116910	117120046
10	117126194	117127374
10	117144391	117146819
10	117151430	117151821
10	117717420	117718618
10	117841320	117841623
10	117905466	117906964
10	117940624	117941504
10	117982249	117983442
10	117986896	117988641
10	118048939	118050749
10	118110121	118110457
10	118162508	118163120
10	118746170	118748302
10	118765711	118766180
10	118796397	118796619
10	118799204	118799600
10	118800108	118800739
10	118839876	118840099
10	119039748	119040343
10	119052229	119053195
10	119065788	119066207
10	119192140	119193057
10	120421727	120422581
10	120617027	120617289
10	120674340	120675244
10	120716653	120717253
10	120745220	120745442
10	120751423	120752109
10	120811846	120812453
10	120871992	120878208
[truncated: 14,894 more rows]
