# Supplementary material for: Comparative genomics analyses reveal sequence determinants underlying interspecies variations in injury-responsive enhancers
Source: BMC Genomics. 2023 Apr 5;24:177. doi: 10.1186/s12864-023-09283-8 (PMC10077677; doi:10.1186/s12864-023-09283-8)
Supplement: Supplementary file 8 — Additional file 8: Table S2. Locations of IREs identified during zebrafish heart regeneration. [file 12864_2023_9283_MOESM8_ESM.xls]

## Sheet: 工作表1
Chr	Start	End
1	8791324	8791794
1	15786593	15787167
1	18697597	18698458
1	18704746	18705416
1	21172424	21172762
1	25429911	25430574
1	30533769	30534626
1	34752563	34753501
1	35343921	35344646
1	39922830	39923746
1	40061337	40062046
1	43331064	43331650
1	43721379	43722102
1	46386150	46387090
1	50096613	50097528
1	50131458	50132242
1	52032069	52032429
1	52047994	52048559
1	52049945	52050922
1	54065089	54065677
1	58106968	58107795
10	193352	193740
10	5678178	5678445
10	7043422	7044363
10	7771948	7772393
10	10529037	10529848
10	11081984	11082322
10	11134753	11135655
10	11231258	11231871
10	11271482	11272029
10	16085053	16085808
10	16354032	16355476
10	17309823	17310661
10	17339520	17340259
10	22981596	22982393
10	26285617	26286087
10	26936666	26937802
10	28355946	28356770
10	28358934	28359866
10	28374407	28375224
10	28385702	28386220
10	28394817	28395411
10	31349969	31350256
10	33619784	33620826
10	40366090	40366583
10	41390523	41391323
10	43320697	43321059
10	44269778	44270472
11	142187	142785
11	4199757	4200514
11	10897502	10898058
11	10952849	10953801
11	10969837	10970407
11	12045915	12046991
11	16067053	16068151
11	23837922	23839036
11	25136092	25136671
11	29546374	29546679
11	30791413	30792361
11	34321924	34322817
11	34675025	34676217
11	34678638	34679143
11	35491874	35492420
11	35678064	35678497
11	40203564	40203937
11	40906747	40907810
11	44133360	44133981
11	44456117	44456382
12	2757634	2758399
12	4219811	4220511
12	4938661	4939124
12	8749480	8750436
12	9915526	9915974
12	13803930	13804762
12	16931912	16932479
12	17161752	17163242
12	20485312	20486196
12	23529625	23529996
12	23546653	23547379
12	28827415	28828336
12	33374723	33375481
12	33673358	33674568
12	33972724	33973398
12	34229860	34230181
12	34235251	34236359
12	34254275	34254758
12	34260623	34261085
12	34379618	34379909
12	34556349	34557763
12	36437604	36438510
12	45136014	45136741
12	45166246	45166696
12	48346811	48347427
13	4407711	4408353
13	11845757	11846168
13	13901968	13902441
13	14033473	14034421
13	17752057	17753508
13	22767202	22767757
13	24409833	24410860
13	24799588	24800508
13	24838476	24839601
13	24852254	24853314
13	26989197	26989892
13	26992199	26992843
13	27133335	27134500
13	30342097	30342772
13	30400774	30401464
13	30401959	30403115
13	30912439	30913105
13	33517285	33518080
13	33587068	33587848
13	34213410	34213842
13	35289686	35290531
13	35648951	35649523
13	40121468	40122760
13	40123363	40124264
13	40146880	40147801
13	42171641	42172367
13	43006736	43007399
13	43062241	43063368
13	45984822	45986119
13	46911165	46911567
13	47377905	47378631
14	1640217	1640943
14	3980673	3981967
14	21046912	21047852
14	22120875	22121508
14	27701426	27701794
14	30531494	30532425
14	30649422	30650484
14	30731973	30733065
14	31183473	31184683
14	33237309	33238205
14	38867199	38867644
14	38921993	38922764
14	39526901	39527664
14	40450561	40451976
14	42095531	42096271
15	575557	575929
15	2623245	2623874
15	4105626	4106492
15	4119490	4119990
15	7089867	7090648
15	9208288	9208849
15	13991029	13991400
15	14068891	14069427
15	14071965	14072322
15	14074826	14075648
15	14079457	14079747
15	14080303	14080590
15	17220232	17221673
15	17415581	17416509
15	18126785	18127478
15	20229554	20230543
15	20237149	20238349
15	22467069	22467871
15	23299360	23300113
15	24183915	24184695
15	24786939	24787963
15	24980625	24981967
15	25202912	25203874
15	25546857	25547291
15	28284233	28284784
15	28406538	28406880
15	29232560	29233230
15	29631985	29632281
15	31030135	31031277
15	31292315	31292904
15	31346448	31346777
15	35334977	35335537
15	36688696	36689481
15	47166533	47167264
15	47171898	47172442
15	47202265	47202798
16	102798	103094
16	103371	104555
16	1354202	1354773
16	4915977	4917347
16	11932983	11933867
16	12705412	12706178
16	17194533	17195176
16	17201545	17202207
16	24156238	24156492
16	24157954	24158238
16	25044570	25045676
16	25801522	25802592
16	26996291	26997296
16	29566823	29567612
16	32930282	32930871
16	35543902	35544872
16	35548162	35548683
16	36407790	36409405
16	38102351	38103324
16	38105889	38106334
16	38396455	38396923
16	38425752	38426369
16	39634331	39635379
16	40475162	40475611
16	43468296	43468782
16	45330774	45331071
16	48671346	48672648
16	50097701	50098234
16	51608215	51608765
16	52511540	52512086
16	53008083	53008906
16	54178633	54179218
16	54490941	54491354
16	54751710	54752289
16	54756142	54756811
17	5315125	5316078
17	7570285	7571173
17	11825180	11826108
17	14981386	14981722
17	16089337	16089908
17	21412446	21412958
17	21476540	21477029
17	23870633	23871149
17	24549749	24550344
17	24690833	24691511
17	25505923	25507217
17	30952354	30952722
17	31769861	31770517
17	34907372	34908276
17	37354502	37355656
17	37750376	37750879
17	37753413	37754593
17	37755614	37755911
17	37764503	37765527
17	37774152	37775289
17	37882531	37883178
17	37907190	37908065
17	37913382	37914660
17	38445900	38446778
17	41062981	41064284
17	41078811	41079397
17	41117805	41118353
17	41194847	41195360
17	41218840	41219821
17	43803684	43804209
17	43933477	43934424
17	49645422	49645980
17	49689920	49691280
17	51753157	51754108
18	8580624	8581092
18	9970199	9970833
18	13324622	13325132
18	14669136	14669425
18	14888058	14888376
18	16081387	16081853
18	22440072	22440708
18	22758370	22759209
18	22790693	22791071
18	22817595	22818214
18	22823780	22824323
18	23034979	23036181
18	23414099	23414844
18	26721111	26721910
18	30606105	30606673
18	34733845	34734696
18	35788637	35789604
18	41168571	41169523
18	41319007	41319936
18	41320221	41320687
18	44723112	44723979
18	45166101	45166758
18	46796182	46796787
18	48007634	48008779
19	828308	829422
19	834886	835552
19	2129868	2130320
19	2680160	2680558
19	3448152	3448801
19	10973696	10975130
19	12137903	12138874
19	12194891	12195760
19	14608304	14608737
19	14609276	14610149
19	15469415	15470431
19	17652196	17652526
19	20462809	20463234
19	22877518	22878302
19	24958385	24959369
19	31838960	31839680
19	32202542	32203320
19	32363743	32364729
19	32393449	32394244
19	32730336	32731462
19	33607293	33607717
19	35868692	35869372
19	38823748	38824156
19	41562620	41563188
19	42622295	42623363
19	42713586	42714284
19	44325540	44326579
19	46462432	46463066
19	47060897	47061707
2	950006	950631
2	1728301	1728843
2	2055403	2055913
2	6626361	6627210
2	6644809	6645522
2	7027204	7028429
2	7133487	7135135
2	7748454	7749097
2	16581233	16581669
2	21050670	21051134
2	23656312	23656828
2	24390940	24391921
2	27843566	27843992
2	30208292	30209073
2	31594278	31595311
2	31610524	31610909
2	35779231	35779774
2	37020147	37020414
2	37046475	37047139
2	37708395	37708987
2	37753142	37754194
2	37923046	37923611
2	38181104	38181851
2	38188745	38189956
2	41177001	41177328
2	42005013	42005968
2	43711088	43711727
2	43942036	43942475
2	43942897	43943305
2	44781410	44781948
2	47627851	47628593
2	48388375	48389257
2	51010897	51011524
2	58130809	58131857
20	145372	146230
20	1976184	1976471
20	2515866	2516417
20	13969042	13969961
20	14052593	14052868
20	18033998	18034606
20	18454792	18455444
20	20980393	20981427
20	30881959	30883143
20	33989910	33990278
20	35903635	35904655
20	39881657	39882336
20	45495056	45495819
21	391509	392148
21	2581568	2582322
21	2586607	2587311
21	5857361	5857785
21	6142916	6144244
21	11670885	11671300
21	17018570	17018949
21	19775759	19776245
21	19818713	19819511
21	21193129	21193478
21	22939604	22940279
21	22941469	22941823
21	36968846	36969916
21	43780784	43781625
21	45037734	45038444
21	45671014	45671743
22	642696	643363
22	4912199	4912883
22	4984224	4985273
22	5265705	5266696
22	10534333	10534792
22	10887256	10888049
22	15248235	15248640
22	16168736	16169995
22	18563998	18565303
22	20371302	20371870
22	23067307	23068157
22	23308489	23309278
22	24261348	24261735
22	29327167	29327919
22	29331610	29332082
22	29724327	29724663
22	30826297	30826938
22	35244287	35245304
22	35273201	35273866
23	64259	64823
23	76438	77741
23	731866	732512
23	1291268	1291830
23	3318249	3319676
23	5613202	5614127
23	5939861	5940114
23	7578141	7578664
23	8690194	8691009
23	13931292	13931787
23	15804244	15804759
23	17204831	17205470
23	17215004	17215310
23	18735278	18736106
23	18969121	18969907
23	21636361	21637617
23	21643600	21644047
23	25640337	25640693
23	25642666	25643359
23	25679608	25680507
23	27486534	27486896
23	27927856	27928200
23	32276618	32276916
23	32335303	32335997
23	33531417	33532683
23	35704301	35704603
23	35706994	35707635
23	38478172	38478697
23	38498310	38499366
23	38516549	38516866
23	39613747	39614346
23	40372183	40373175
23	44764319	44765423
24	538959	539489
24	1202511	1203901
24	1222161	1222411
24	2399639	2400090
24	2415411	2415987
24	4000979	4001868
24	4370541	4371002
24	6568056	6568574
24	10629488	10629897
24	14196956	14197728
24	16948489	16949246
24	18372040	18372724
24	18408921	18409179
24	21171607	21172244
24	23623417	23624135
24	24143793	24144050
24	26480170	26480998
24	26548827	26549188
24	29733761	29734954
24	38656720	38657081
24	39643718	39644323
25	2122003	2122713
25	2968693	2969311
25	4429583	4430126
25	20561978	20562759
25	24056202	24056777
25	27311585	27312404
25	34079415	34080185
25	34673177	34673659
3	972357	973088
3	5947451	5948066
3	7760019	7760833
3	10660767	10661570
3	13053352	13054023
3	15780521	15781194
3	15912732	15913517
3	15948562	15949612
3	16940193	16941378
3	18351079	18351970
3	19005172	19006256
3	24264153	24264733
3	29808202	29808546
3	30806123	30806413
3	30821297	30821741
3	31507223	31507954
3	32681185	32682203
3	32691418	32692156
3	32854791	32855597
3	33145487	33146421
3	33282685	33283093
3	36206576	36207871
3	36211589	36212240
3	36226906	36227992
3	36741528	36742257
3	37425772	37426275
3	37586019	37586365
3	37590027	37590426
3	44303590	44304279
3	44316385	44317233
3	44888663	44889655
3	52454302	52455272
3	53591391	53592036
3	54401515	54402674
3	54781218	54781810
3	56137105	56138249
3	57039178	57040161
3	57484397	57485154
3	57612950	57613606
3	58917961	58918681
3	61689113	61690159
3	61885413	61886752
4	797680	798663
4	861199	862119
4	2942853	2943154
4	8696263	8697041
4	9754250	9754689
4	11654303	11654962
4	16597155	16598714
4	17377855	17378855
4	18306972	18307339
4	18335644	18336121
4	19050687	19051421
4	19616569	19617608
4	24394250	24394859
4	24395348	24396097
4	25415362	25415723
4	27116979	27117497
4	73546079	73546829
5	1090679	1091144
5	1095447	1095964
5	2847445	2848213
5	9077027	9078353
5	10870324	10870666
5	12979236	12980254
5	13387132	13387740
5	14989073	14990075
5	15434128	15435019
5	20124027	20124517
5	20126970	20127375
5	20219120	20219838
5	22319174	22319689
5	23578500	23579153
5	26269241	26269840
5	27281030	27281609
5	27286568	27287351
5	28956658	28957220
5	29262329	29263068
5	29771476	29772202
5	30961670	30963256
5	32079674	32081044
5	34790469	34791285
5	37224300	37224832
5	38461082	38461822
5	39156687	39157339
5	41546142	41546552
5	43285567	43286943
5	43340484	43340928
5	43343290	43344503
5	43427030	43427722
5	44090702	44091957
5	44220794	44221793
5	54377929	54378670
5	57789492	57790115
5	57793077	57793620
5	62058105	62058658
5	65373711	65374311
5	66122376	66123086
6	390080	391376
6	1510244	1510992
6	3148760	3149220
6	4055588	4056017
6	7200507	7201211
6	9737634	9738328
6	9772005	9772405
6	23482668	23483651
6	25593848	25594300
6	25622079	25622956
6	28155131	28155620
6	29351833	29352896
6	31405395	31405681
6	31416416	31417585
6	37566124	37566680
6	37605682	37606857
6	38486073	38486649
6	39358427	39359799
6	41137162	41137562
6	48447891	48448286
6	48460307	48460932
6	50640777	50641157
6	52657147	52657706
6	52671366	52672118
6	53111228	53111818
6	53113949	53114456
6	54084897	54085787
6	55318109	55318902
6	59804191	59805210
6	59822833	59823476
7	7248847	7249407
7	7303826	7304524
7	8490053	8491104
7	8704040	8704737
7	13593204	13594045
7	14881795	14882164
7	17770327	17770886
7	18788161	18788939
7	19073194	19073839
7	19945298	19946154
7	20063835	20064657
7	22640732	22641239
7	23947328	23948090
7	24283344	24283603
7	25684170	25685435
7	25965638	25966632
7	30185955	30186374
7	32395544	32396260
7	32735099	32735779
7	34292585	34293252
7	37563703	37564509
7	37714984	37715754
7	37718749	37719200
7	52381776	52382642
7	61017094	61017723
7	61778556	61779728
7	71954396	71955265
8	3290592	3290941
8	3298990	3299746
8	5236991	5237610
8	7525231	7525548
8	7757652	7758119
8	10278188	10278734
8	11758235	11758648
8	19490079	19490905
8	19533320	19533787
8	19550194	19550730
8	20778732	20779228
8	23824480	23825109
8	24693094	24693469
8	25036852	25037548
8	25680901	25681817
8	25819028	25819383
8	28409764	28410396
8	30751792	30752190
8	31253037	31253475
8	31255129	31255557
8	31847628	31848235
8	36208213	36209163
8	42996923	42997663
8	43000804	43001737
8	43613206	43614203
8	43649375	43649974
8	50704813	50705639
8	54162320	54163446
9	5297728	5298520
9	7129988	7130844
9	10678644	10679671
9	10690607	10691692
9	10695898	10696342
9	10706512	10707689
9	10763574	10764317
9	10768139	10768765
9	10776678	10777677
9	11656227	11657107
9	20761701	20762592
9	23458423	23459278
9	25986787	25987324
9	27944162	27944644
9	31282339	31282988
9	31921038	31921486
9	32333549	32334612
9	33716674	33717456
9	41698792	41699393
9	47893338	47893750
9	55402497	55403078
9	55963185	55963972
