# Supplementary material for: Comparative genomics analyses reveal sequence determinants underlying interspecies variations in injury-responsive enhancers
Source: BMC Genomics. 2023 Apr 5;24:177. doi: 10.1186/s12864-023-09283-8 (PMC10077677; doi:10.1186/s12864-023-09283-8)
Supplement: Supplementary file 9 — Additional file 9: Table S3. Results of motif enrichment analysis for zebrafish and mouse IREs. [file 12864_2023_9283_MOESM9_ESM.xls]

## Sheet: zebrafish
Motif Name	P-value	# of Target Sequences with Motif(of 646)	% of Target Sequences with Motif	# of Background Sequences with Motif(of 47656)	% of Background Sequences with Motif
PU.1(ETS)/ThioMac-PU.1-ChIP-Seq(GSE21512)/Homer	1e-59	191	0.2957	3688.6	0.0774
SpiB(ETS)/OCILY3-SPIB-ChIP-Seq(GSE56857)/Homer	1e-51	141	0.2183	2258.7	0.0474
ELF5(ETS)/T47D-ELF5-ChIP-Seq(GSE30407)/Homer	1e-46	221	0.3421	5873.2	0.1232
ETS1(ETS)/Jurkat-ETS1-ChIP-Seq(GSE17954)/Homer	1e-44	264	0.4087	8172.8	0.1714
Elf4(ETS)/BMDM-Elf4-ChIP-Seq(GSE88699)/Homer	1e-42	246	0.3808	7487.7	0.1571
ERG(ETS)/VCaP-ERG-ChIP-Seq(GSE14097)/Homer	1e-42	311	0.4814	11145.2	0.2338
Etv2(ETS)/ES-ER71-ChIP-Seq(GSE59402)/Homer	1e-37	224	0.3467	6888.9	0.1445
EHF(ETS)/LoVo-EHF-ChIP-Seq(GSE49402)/Homer	1e-34	284	0.4396	10464.5	0.2195
EWS:ERG-fusion(ETS)/CADO_ES1-EWS:ERG-ChIP-Seq(SRA014231)/Homer	1e-32	206	0.3189	6484.8	0.136
BATF(bZIP)/Th17-BATF-ChIP-Seq(GSE39756)/Homer	1e-31	215	0.3328	6986.7	0.1466
Fra1(bZIP)/BT549-Fra1-ChIP-Seq(GSE46166)/Homer	1e-30	196	0.3034	6160.6	0.1292
GABPA(ETS)/Jurkat-GABPa-ChIP-Seq(GSE17954)/Homer	1e-30	212	0.3282	7033.4	0.1475
ETV1(ETS)/GIST48-ETV1-ChIP-Seq(GSE22441)/Homer	1e-28	271	0.4195	10526.6	0.2208
ELF3(ETS)/PDAC-ELF3-ChIP-Seq(GSE64557)/Homer	1e-28	190	0.2941	6050.8	0.1269
JunB(bZIP)/DendriticCells-Junb-ChIP-Seq(GSE36099)/Homer	1e-27	184	0.2848	5854.9	0.1228
Fos(bZIP)/TSC-Fos-ChIP-Seq(GSE110950)/Homer	1e-27	203	0.3142	6905.7	0.1449
ETV4(ETS)/HepG2-ETV4-ChIP-Seq(ENCODE)/Homer	1e-26	222	0.3437	8049.4	0.1688
Fli1(ETS)/CD8-FLI-ChIP-Seq(GSE20898)/Homer	1e-25	252	0.3901	9851.1	0.2066
Atf3(bZIP)/GBM-ATF3-ChIP-Seq(GSE33912)/Homer	1e-25	208	0.322	7392.1	0.1551
Fosl2(bZIP)/3T3L1-Fosl2-ChIP-Seq(GSE56872)/Homer	1e-24	117	0.1811	2916	0.0612
PU.1:IRF8(ETS:IRF)/pDC-Irf8-ChIP-Seq(GSE66899)/Homer	1e-24	94	0.1455	1977.1	0.0415
Ets1-distal(ETS)/CD4+-PolII-ChIP-Seq(Barski_et_al.)/Homer	1e-24	114	0.1765	2836.5	0.0595
Fra2(bZIP)/Striatum-Fra2-ChIP-Seq(GSE43429)/Homer	1e-23	164	0.2539	5270.6	0.1106
ETS(ETS)/Promoter/Homer	1e-21	107	0.1656	2786.7	0.0585
AP-1(bZIP)/ThioMac-PU.1-ChIP-Seq(GSE21512)/Homer	1e-20	210	0.3251	8158.3	0.1711
PU.1-IRF(ETS:IRF)/Bcell-PU.1-ChIP-Seq(GSE21512)/Homer	1e-19	270	0.418	11943.2	0.2505
ELF1(ETS)/Jurkat-ELF1-ChIP-Seq(SRA014231)/Homer	1e-18	123	0.1904	3792.4	0.0796
CEBP(bZIP)/ThioMac-CEBPb-ChIP-Seq(GSE21512)/Homer	1e-16	229	0.3545	10053.4	0.2109
Jun-AP1(bZIP)/K562-cJun-ChIP-Seq(GSE31477)/Homer	1e-16	75	0.1161	1826.2	0.0383
IRF8(IRF)/BMDM-IRF8-ChIP-Seq(GSE77884)/Homer	1e-16	127	0.1966	4275.3	0.0897
EWS:FLI1-fusion(ETS)/SK_N_MC-EWS:FLI1-ChIP-Seq(SRA014231)/Homer	1e-15	135	0.209	4801.2	0.1007
Bach2(bZIP)/OCILy7-Bach2-ChIP-Seq(GSE44420)/Homer	1e-14	62	0.096	1462.4	0.0307
RUNX1(Runt)/Jurkat-RUNX1-ChIP-Seq(GSE29180)/Homer	1e-10	228	0.3529	11368.3	0.2385
BMAL1(bHLH)/Liver-Bmal1-ChIP-Seq(GSE39860)/Homer	1e-09	351	0.5433	20041.6	0.4204
MITF(bHLH)/MastCells-MITF-ChIP-Seq(GSE48085)/Homer	1e-09	189	0.2926	9103.9	0.191
Usf2(bHLH)/C2C12-Usf2-ChIP-Seq(GSE36030)/Homer	1e-09	94	0.1455	3592.6	0.0754
PIF4(bHLH)/Seedling-PIF4-ChIP-Seq(GSE35315)/Homer	1e-08	240	0.3715	12613.3	0.2646
NFIL3(bZIP)/HepG2-NFIL3-ChIP-Seq(Encode)/Homer	1e-08	205	0.3173	10355.8	0.2172
IRF3(IRF)/BMDM-Irf3-ChIP-Seq(GSE67343)/Homer	1e-08	110	0.1703	4574.4	0.096
MafK(bZIP)/C2C12-MafK-ChIP-Seq(GSE36030)/Homer	1e-08	48	0.0743	1366.2	0.0287
BIM2(bHLH)/col-BIM2-DAP-Seq(GSE60143)/Homer	1e-08	216	0.3344	11223	0.2354
Elk1(ETS)/Hela-Elk1-ChIP-Seq(GSE31477)/Homer	1e-07	114	0.1765	4909.6	0.103
RUNX(Runt)/HPC7-Runx1-ChIP-Seq(GSE22178)/Homer	1e-07	185	0.2864	9265.2	0.1944
PIF5ox(bHLH)/Arabidopsis-PIF5ox-ChIP-Seq(GSE35062)/Homer	1e-07	210	0.3251	10907.9	0.2288
SPDEF(ETS)/VCaP-SPDEF-ChIP-Seq(SRA014231)/Homer	1e-07	180	0.2786	9097.7	0.1908
RUNX2(Runt)/PCa-RUNX2-ChIP-Seq(GSE33889)/Homer	1e-07	197	0.305	10261.4	0.2152
MafB(bZIP)/BMM-Mafb-ChIP-Seq(GSE75722)/Homer	1e-07	101	0.1563	4331.2	0.0909
PRDM1(Zf)/Hela-PRDM1-ChIP-Seq(GSE31477)/Homer	1e-06	142	0.2198	6858.2	0.1439
SPCH(bHLH)/Seedling-SPCH-ChIP-Seq(GSE57497)/Homer	1e-06	230	0.356	12573	0.2637
IRF1(IRF)/PBMC-IRF1-ChIP-Seq(GSE43036)/Homer	1e-06	60	0.0929	2150.3	0.0451
HLF(bZIP)/HSC-HLF.Flag-ChIP-Seq(GSE69817)/Homer	1e-06	230	0.356	12619.1	0.2647
Bach1(bZIP)/K562-Bach1-ChIP-Seq(GSE31477)/Homer	1e-06	24	0.0372	506.3	0.0106
Tgif1(Homeobox)/mES-Tgif1-ChIP-Seq(GSE55404)/Homer	1e-06	511	0.791	33484.6	0.7024
RUNX-AML(Runt)/CD4+-PolII-ChIP-Seq(Barski_et_al.)/Homer	1e-06	164	0.2539	8350	0.1752
TF3A(C2H2)/col-TF3A-DAP-Seq(GSE60143)/Homer	1e-06	192	0.2972	10259.6	0.2152
AtGRF6(GRF)/col-AtGRF6-DAP-Seq(GSE60143)/Homer	1e-05	271	0.4195	15750.1	0.3304
IRF4(IRF)/GM12878-IRF4-ChIP-Seq(GSE32465)/Homer	1e-05	126	0.195	6139.2	0.1288
Elk4(ETS)/Hela-Elk4-ChIP-Seq(GSE31477)/Homer	1e-05	117	0.1811	5620.9	0.1179
GRF9(GRF)/colamp-GRF9-DAP-Seq(GSE60143)/Homer	1e-05	232	0.3591	13116.9	0.2751
GAGA-repeat/SacCer-Promoters/Homer	1e-05	519	0.8034	34521.7	0.7241
bHLHE41(bHLH)/proB-Bhlhe41-ChIP-Seq(GSE93764)/Homer	1e-05	195	0.3019	10645.3	0.2233
THRb(NR)/Liver-NR1A2-ChIP-Seq(GSE52613)/Homer	1e-05	453	0.7012	29276.8	0.6141
SeqBias: GA-repeat	1e-05	582	0.9009	39975.2	0.8385
IBL1(bHLH)/Seedling-IBL1-ChIP-Seq(GSE51120)/Homer	1e-05	227	0.3514	12874.3	0.2701
MafA(bZIP)/Islet-MafA-ChIP-Seq(GSE30298)/Homer	1e-05	157	0.243	8231.8	0.1727
PHA-4(Forkhead)/cElegans-Embryos-PHA4-ChIP-Seq(modEncode)/Homer	1e-05	564	0.8731	38553.3	0.8087
SeqBias: CA-repeat	0.0001	620	0.9598	43711	0.9169
TFE3(bHLH)/MEF-TFE3-ChIP-Seq(GSE75757)/Homer	0.0001	39	0.0604	1345.9	0.0282
NPAS2(bHLH)/Liver-NPAS2-ChIP-Seq(GSE39860)/Homer	0.0001	188	0.291	10448.3	0.2192
Tgif2(Homeobox)/mES-Tgif2-ChIP-Seq(GSE55404)/Homer	0.0001	513	0.7941	34419.7	0.722
CLOCK(bHLH)/Liver-Clock-ChIP-Seq(GSE39860)/Homer	0.0001	109	0.1687	5413.2	0.1135
Stat3+il21(Stat)/CD4-Stat3-ChIP-Seq(GSE19198)/Homer	0.0001	97	0.1502	4746.3	0.0996
IRF2(IRF)/Erythroblas-IRF2-ChIP-Seq(GSE36985)/Homer	0.0001	47	0.0728	1847.1	0.0387
USF1(bHLH)/GM12878-Usf1-ChIP-Seq(GSE32465)/Homer	0.0001	90	0.1393	4358.8	0.0914
Atf4(bZIP)/MEF-Atf4-ChIP-Seq(GSE35681)/Homer	0.0001	98	0.1517	4864.3	0.102
NPAS(bHLH)/Liver-NPAS-ChIP-Seq(GSE39860)/Homer	0.0001	304	0.4706	18863.2	0.3957
Nur77(NR)/K562-NR4A1-ChIP-Seq(GSE31363)/Homer	0.0001	52	0.0805	2188.1	0.0459
ARE(NR)/LNCAP-AR-ChIP-Seq(GSE27824)/Homer	0.0001	47	0.0728	1911	0.0401
E2F6(E2F)/Hela-E2F6-ChIP-Seq(GSE31477)/Homer	0.001	48	0.0743	2008.6	0.0421
Sox21(HMG)/ESC-SOX21-ChIP-Seq(GSE110505)/Homer	0.001	337	0.5217	21444.8	0.4498
STAT6(Stat)/Macrophage-Stat6-ChIP-Seq(GSE38377)/Homer	0.001	96	0.1486	4904.6	0.1029
Trl(Zf)/S2-GAGAfactor-ChIP-Seq(GSE40646)/Homer	0.001	340	0.5263	21714.1	0.4555
MyoD(bHLH)/Myotube-MyoD-ChIP-Seq(GSE21614)/Homer	0.001	130	0.2012	7083	0.1486
PR(NR)/T47D-PR-ChIP-Seq(GSE31130)/Homer	0.001	353	0.5464	22684.8	0.4758
AT2G31460(REMB3)/col-AT2G31460-DAP-Seq(GSE60143)/Homer	0.001	97	0.1502	5012.4	0.1051
Stat3(Stat)/mES-Stat3-ChIP-Seq(GSE11431)/Homer	0.001	67	0.1037	3188.3	0.0669
SCL(bHLH)/HPC7-Scl-ChIP-Seq(GSE13511)/Homer	0.001	554	0.8576	38434.1	0.8062
Chop(bZIP)/MEF-Chop-ChIP-Seq(GSE35681)/Homer	0.001	75	0.1161	3711	0.0778
STAT1(Stat)/HelaS3-STAT1-ChIP-Seq(GSE12782)/Homer	0.001	50	0.0774	2220	0.0466
ERF15(AP2EREBP)/colamp-ERF15-DAP-Seq(GSE60143)/Homer	0.001	213	0.3297	12854.6	0.2696
MYB73(MYB)/col-MYB73-DAP-Seq(GSE60143)/Homer	0.001	450	0.6966	30203	0.6335
Mef2d(MADS)/Retina-Mef2d-ChIP-Seq(GSE61391)/Homer	0.001	56	0.0867	2586.5	0.0543
STAT4(Stat)/CD4-Stat4-ChIP-Seq(GSE22104)/Homer	0.001	142	0.2198	8052.7	0.1689
At5g62940(C2C2dof)/col-At5g62940-DAP-Seq(GSE60143)/Homer	0.001	544	0.8421	37698.6	0.7908
SEP3(MADS)/Arabidoposis-Flower-Sep3-ChIP-Seq/Homer	0.001	268	0.4149	16813.6	0.3527
RAR:RXR(NR),DR5/ES-RAR-ChIP-Seq(GSE56893)/Homer	0.001	8	0.0124	136.8	0.0029
Sox10(HMG)/SciaticNerve-Sox3-ChIP-Seq(GSE35132)/Homer	0.001	286	0.4427	18127	0.3802
BHLHA15(bHLH)/NIH3T3-BHLHB8.HA-ChIP-Seq(GSE119782)/Homer	0.001	226	0.3498	13868.3	0.2909
Cbf1(bHLH)/Yeast-Cbf1-ChIP-Seq(GSE29506)/Homer	0.001	72	0.1115	3606	0.0756
Rbpj1(?)/Panc1-Rbpj1-ChIP-Seq(GSE47459)/Homer	0.001	182	0.2817	10837.5	0.2273
Atoh1(bHLH)/Cerebellum-Atoh1-ChIP-Seq(GSE22111)/Homer	0.001	176	0.2724	10460.9	0.2194
BPC1(BBRBPC)/colamp-BPC1-DAP-Seq(GSE60143)/Homer	0.001	127	0.1966	7165.9	0.1503
Myf5(bHLH)/GM-Myf5-ChIP-Seq(GSE24852)/Homer	0.001	128	0.1981	7240.1	0.1519
Twist2(bHLH)/Myoblast-Twist2.Ty1-ChIP-Seq(GSE127998)/Homer	0.001	282	0.4365	17921.9	0.3759
Nkx2.1(Homeobox)/LungAC-Nkx2.1-ChIP-Seq(GSE43252)/Homer	0.001	405	0.6269	26979.2	0.5659
AZF1(C2H2)/colamp-AZF1-DAP-Seq(GSE60143)/Homer	0.001	592	0.9164	41833	0.8775
NF-E2(bZIP)/K562-NFE2-ChIP-Seq(GSE31477)/Homer	0.01	15	0.0232	432.1	0.0091
Foxo1(Forkhead)/RAW-Foxo1-ChIP-Seq(Fan_et_al.)/Homer	0.01	362	0.5604	23795.1	0.4991
IDD7(C2H2)/col-IDD7-DAP-Seq(GSE60143)/Homer	0.01	113	0.1749	6286.2	0.1319
At1g14580(C2H2)/colamp-At1g14580-DAP-Seq(GSE60143)/Homer	0.01	65	0.1006	3271.6	0.0686
Nkx2.2(Homeobox)/NPC-Nkx2.2-ChIP-Seq(GSE61673)/Homer	0.01	304	0.4706	19645.2	0.4121
Egr1(Zf)/K562-Egr1-ChIP-Seq(GSE32465)/Homer	0.01	89	0.1378	4791.8	0.1005
At1g64620(C2C2dof)/colamp-At1g64620-DAP-Seq(GSE60143)/Homer	0.01	341	0.5279	22368.4	0.4692
At5g66730(C2H2)/colamp-At5g66730-DAP-Seq(GSE60143)/Homer	0.01	79	0.1223	4164.5	0.0874
RBPJ:Ebox(?,bHLH)/Panc1-Rbpj1-ChIP-Seq(GSE47459)/Homer	0.01	45	0.0697	2087.4	0.0438
TCF4(bHLH)/SHSY5Y-TCF4-ChIP-Seq(GSE96915)/Homer	0.01	245	0.3793	15466.7	0.3244
At3g60580(C2H2)/col-At3g60580-DAP-Seq(GSE60143)/Homer	0.01	580	0.8978	40948.2	0.8589
STAT6(Stat)/CD4-Stat6-ChIP-Seq(GSE22104)/Homer	0.01	94	0.1455	5152.1	0.1081
ETS:RUNX(ETS,Runt)/Jurkat-RUNX1-ChIP-Seq(GSE17954)/Homer	0.01	14	0.0217	416	0.0087
Nkx2.5(Homeobox)/HL1-Nkx2.5.biotin-ChIP-Seq(GSE21529)/Homer	0.01	341	0.5279	22436.6	0.4706
AT5G02460(C2C2dof)/col-AT5G02460-DAP-Seq(GSE60143)/Homer	0.01	385	0.596	25705.6	0.5392
Egr2(Zf)/Thymocytes-Egr2-ChIP-Seq(GSE34254)/Homer	0.01	24	0.0372	920	0.0193
CDF3(C2C2dof)/colamp-CDF3-DAP-Seq(GSE60143)/Homer	0.01	359	0.5557	23784.7	0.4989
CELF2(RRM)/JSL1-CELF2-CLIP-Seq(GSE71264)/Homer	0.01	80	0.1238	4284.8	0.0899
Pho4(bHLH)/Yeast-Pho4-ChIP-Seq(GSE29506)/Homer	0.01	28	0.0433	1146.6	0.0241
bZIP50(bZIP)/colamp-bZIP50-DAP-Seq(GSE60143)/Homer	0.01	210	0.3251	13091.9	0.2746
WT1(Zf)/Kidney-WT1-ChIP-Seq(GSE90016)/Homer	0.01	62	0.096	3168.6	0.0665
AT3G52440(C2C2dof)/colamp-AT3G52440-DAP-Seq(GSE60143)/Homer	0.01	447	0.692	30465.9	0.6391
Nrf2(bZIP)/Lymphoblast-Nrf2-ChIP-Seq(GSE37589)/Homer	0.01	13	0.0201	384.5	0.0081
JKD(C2H2)/col-JKD-DAP-Seq(GSE60143)/Homer	0.01	70	0.1084	3673.6	0.0771
IDD4(C2H2)/col-IDD4-DAP-Seq(GSE60143)/Homer	0.01	231	0.3576	14589.2	0.306
Adof1(C2C2dof)/col-Adof1-DAP-Seq(GSE60143)/Homer	0.01	505	0.7817	34977.6	0.7337
Tcf12(bHLH)/GM12878-Tcf12-ChIP-Seq(GSE32465)/Homer	0.01	153	0.2368	9172.6	0.1924
HuR(?)/HEK293-HuR-CLIP-Seq(GSE87887)/Homer	0.01	577	0.8932	40807.2	0.856
Arnt:Ahr(bHLH)/MCF7-Arnt-ChIP-Seq(Lo_et_al.)/Homer	0.01	167	0.2585	10156.9	0.2131
c-Myc(bHLH)/mES-cMyc-ChIP-Seq(GSE11431)/Homer	0.01	61	0.0944	3148.7	0.066
AT5G60130(ABI3VP1)/col-AT5G60130-DAP-Seq(GSE60143)/Homer	0.01	350	0.5418	23274	0.4882
NFAT(RHD)/Jurkat-NFATC1-ChIP-Seq(Jolma_et_al.)/Homer	0.01	171	0.2647	10464.4	0.2195
GRE(NR),IR3/A549-GR-ChIP-Seq(GSE32465)/Homer	0.01	27	0.0418	1127.7	0.0237
FOXK1(Forkhead)/HEK293-FOXK1-ChIP-Seq(GSE51673)/Homer	0.01	295	0.4567	19274.4	0.4043
LBD18(LOBAS2)/colamp-LBD18-DAP-Seq(GSE60143)/Homer	0.01	411	0.6362	27854.7	0.5843
Mef2b(MADS)/HEK293-Mef2b.V5-ChIP-Seq(GSE67450)/Homer	0.01	175	0.2709	10769	0.2259
AARE(HLH)/mES-cMyc-ChIP-Seq/Homer	0.01	32	0.0495	1422.2	0.0298
MNT(bHLH)/HepG2-MNT-ChIP-Seq(Encode)/Homer	0.01	188	0.291	11687	0.2452
MYB33(MYB)/col-MYB33-DAP-Seq(GSE60143)/Homer	0.01	362	0.5604	24249.3	0.5087
X-box(HTH)/NPC-H3K4me1-ChIP-Seq(GSE16256)/Homer	0.01	23	0.0356	929.5	0.0195
REM19(REM)/colamp-REM19-DAP-Seq(GSE60143)/Homer	0.01	216	0.3344	13684.3	0.287
ZBTB18(Zf)/HEK293-ZBTB18.GFP-ChIP-Seq(GSE58341)/Homer	0.01	91	0.1409	5141.2	0.1078
GRE(NR),IR3/RAW264.7-GRE-ChIP-Seq(Unpublished)/Homer	0.01	48	0.0743	2416.3	0.0507
TGA9(bZIP)/colamp-TGA9-DAP-Seq(GSE60143)/Homer	0.01	245	0.3793	15820.1	0.3318
Tal1	0.01	267	0.4133	17399.5	0.365
Unknown4/Arabidopsis-Promoters/Homer	0.01	147	0.2276	8948.8	0.1877
Mef2a(MADS)/HL1-Mef2a.biotin-ChIP-Seq(GSE21529)/Homer	0.01	87	0.1347	4917.6	0.1032
AT3G12130(C3H)/colamp-AT3G12130-DAP-Seq(GSE60143)/Homer	0.01	437	0.6765	29980.3	0.6289
PAX6(Paired,Homeobox)/Forebrain-Pax6-ChIP-Seq(GSE66961)/Homer	0.01	26	0.0402	1121.9	0.0235
p53(p53)/Saos-p53-ChIP-Seq(GSE15780)/Homer	0.01	25	0.0387	1066.9	0.0224
p53(p53)/Saos-p53-ChIP-Seq/Homer	0.01	25	0.0387	1066.9	0.0224
FRS9(ND)/col-FRS9-DAP-Seq(GSE60143)/Homer	0.01	70	0.1084	3828.7	0.0803
DAG2(C2C2dof)/col-DAG2-DAP-Seq(GSE60143)/Homer	0.01	366	0.5666	24678.1	0.5177
FEA4(bZIP)/Corn-FEA4-ChIP-Seq(GSE61954)/Homer	0.01	220	0.3406	14082.4	0.2954
At5g08750(C3H)/col-At5g08750-DAP-Seq(GSE60143)/Homer	0.01	110	0.1703	6472.8	0.1358
WRKY15(WRKY)/col-WRKY15-DAP-Seq(GSE60143)/Homer	0.01	193	0.2988	12187.8	0.2557
dof45(C2C2dof)/col-dof45-DAP-Seq(GSE60143)/Homer	0.01	494	0.7647	34414.1	0.7219
Fox:Ebox(Forkhead,bHLH)/Panc1-Foxa2-ChIP-Seq(GSE47459)/Homer	0.01	242	0.3746	15674	0.3288
RORg(NR)/Liver-Rorc-ChIP-Seq(GSE101115)/Homer	0.01	23	0.0356	975.1	0.0205
Initiator/Drosophila-Promoters/Homer	0.01	416	0.644	28487.3	0.5976
ZNF189(Zf)/HEK293-ZNF189.GFP-ChIP-Seq(GSE58341)/Homer	0.01	113	0.1749	6721.9	0.141
RLR1?/SacCer-Promoters/Homer	0.01	158	0.2446	9814	0.2059
Meis1(Homeobox)/MastCells-Meis1-ChIP-Seq(GSE48085)/Homer	0.01	287	0.4443	18985	0.3982

## Sheet: mouse
Motif Name	P-value	# of Target Sequences with Motif(of 1852)	% of Target Sequences with Motif	# of Background Sequences with Motif(of 48137)	% of Background Sequences with Motif
Fos(bZIP)/TSC-Fos-ChIP-Seq(GSE110950)/Homer	1e-59	478	0.2581	5733.1	0.1191
Fra1(bZIP)/BT549-Fra1-ChIP-Seq(GSE46166)/Homer	1e-56	452	0.2441	5400	0.1122
Atf3(bZIP)/GBM-ATF3-ChIP-Seq(GSE33912)/Homer	1e-53	506	0.2732	6563.6	0.1364
Fra2(bZIP)/Striatum-Fra2-ChIP-Seq(GSE43429)/Homer	1e-52	404	0.2181	4706.5	0.0978
JunB(bZIP)/DendriticCells-Junb-ChIP-Seq(GSE36099)/Homer	1e-51	444	0.2397	5464.7	0.1136
Fosl2(bZIP)/3T3L1-Fosl2-ChIP-Seq(GSE56872)/Homer	1e-47	315	0.1701	3360.9	0.0698
BATF(bZIP)/Th17-BATF-ChIP-Seq(GSE39756)/Homer	1e-45	498	0.2689	6816.1	0.1416
AP-1(bZIP)/ThioMac-PU.1-ChIP-Seq(GSE21512)/Homer	1e-40	518	0.2797	7525.1	0.1564
ETS1(ETS)/Jurkat-ETS1-ChIP-Seq(GSE17954)/Homer	1e-38	699	0.3774	11554.6	0.2401
Etv2(ETS)/ES-ER71-ChIP-Seq(GSE59402)/Homer	1e-38	651	0.3515	10550.9	0.2192
Fli1(ETS)/CD8-FLI-ChIP-Seq(GSE20898)/Homer	1e-37	692	0.3737	11543.2	0.2399
Jun-AP1(bZIP)/K562-cJun-ChIP-Seq(GSE31477)/Homer	1e-36	233	0.1258	2381.6	0.0495
GABPA(ETS)/Jurkat-GABPa-ChIP-Seq(GSE17954)/Homer	1e-35	610	0.3294	9832	0.2043
ETV4(ETS)/HepG2-ETV4-ChIP-Seq(ENCODE)/Homer	1e-35	703	0.3796	11925.2	0.2478
ERG(ETS)/VCaP-ERG-ChIP-Seq(GSE14097)/Homer	1e-35	949	0.5124	17796.7	0.3698
ETV1(ETS)/GIST48-ETV1-ChIP-Seq(GSE22441)/Homer	1e-33	852	0.46	15559.5	0.3233
Elf4(ETS)/BMDM-Elf4-ChIP-Seq(GSE88699)/Homer	1e-32	692	0.3737	11905.7	0.2474
SpiB(ETS)/OCILY3-SPIB-ChIP-Seq(GSE56857)/Homer	1e-32	241	0.1301	2678.7	0.0557
PU.1(ETS)/ThioMac-PU.1-ChIP-Seq(GSE21512)/Homer	1e-32	425	0.2295	6177.3	0.1284
ELF1(ETS)/Jurkat-ELF1-ChIP-Seq(SRA014231)/Homer	1e-30	350	0.189	4781.3	0.0994
ELF3(ETS)/PDAC-ELF3-ChIP-Seq(GSE64557)/Homer	1e-30	533	0.2878	8575	0.1782
EHF(ETS)/LoVo-EHF-ChIP-Seq(GSE49402)/Homer	1e-29	807	0.4357	14909.6	0.3098
EWS:ERG-fusion(ETS)/CADO_ES1-EWS:ERG-ChIP-Seq(SRA014231)/Homer	1e-27	509	0.2748	8286.9	0.1722
Bach2(bZIP)/OCILy7-Bach2-ChIP-Seq(GSE44420)/Homer	1e-27	184	0.0994	1939.3	0.0403
ELF5(ETS)/T47D-ELF5-ChIP-Seq(GSE30407)/Homer	1e-27	523	0.2824	8622.1	0.1792
Elk1(ETS)/Hela-Elk1-ChIP-Seq(GSE31477)/Homer	1e-23	344	0.1857	5098.7	0.1059
ETS(ETS)/Promoter/Homer	1e-23	243	0.1312	3138.2	0.0652
Ets1-distal(ETS)/CD4+-PolII-ChIP-Seq(Barski_et_al.)/Homer	1e-23	272	0.1469	3726.2	0.0774
EWS:FLI1-fusion(ETS)/SK_N_MC-EWS:FLI1-ChIP-Seq(SRA014231)/Homer	1e-19	386	0.2084	6354.6	0.132
Elk4(ETS)/Hela-Elk4-ChIP-Seq(GSE31477)/Homer	1e-17	311	0.1679	4913.7	0.1021
SPDEF(ETS)/VCaP-SPDEF-ChIP-Seq(SRA014231)/Homer	1e-11	583	0.3148	11760.5	0.2444
PU.1-IRF(ETS:IRF)/Bcell-PU.1-ChIP-Seq(GSE21512)/Homer	1e-10	750	0.405	15916.7	0.3307
NF-E2(bZIP)/K562-NFE2-ChIP-Seq(GSE31477)/Homer	1e-09	58	0.0313	575.5	0.012
Nrf2(bZIP)/Lymphoblast-Nrf2-ChIP-Seq(GSE37589)/Homer	1e-09	50	0.027	471.3	0.0098
ETS:RUNX(ETS,Runt)/Jurkat-RUNX1-ChIP-Seq(GSE17954)/Homer	1e-08	72	0.0389	872.5	0.0181
Bach1(bZIP)/K562-Bach1-ChIP-Seq(GSE31477)/Homer	1e-08	51	0.0275	522.3	0.0109
MafK(bZIP)/C2C12-MafK-ChIP-Seq(GSE36030)/Homer	1e-06	171	0.0923	2952.4	0.0613
RUNX-AML(Runt)/CD4+-PolII-ChIP-Seq(Barski_et_al.)/Homer	1e-06	409	0.2208	8377.9	0.1741
CEBP(bZIP)/ThioMac-CEBPb-ChIP-Seq(GSE21512)/Homer	1e-06	300	0.162	5849.2	0.1215
Stat3+il21(Stat)/CD4-Stat3-ChIP-Seq(GSE19198)/Homer	1e-06	397	0.2144	8164.5	0.1697
Stat3(Stat)/mES-Stat3-ChIP-Seq(GSE11431)/Homer	1e-06	288	0.1555	5641.5	0.1172
CEBP:AP1(bZIP)/ThioMac-CEBPb-ChIP-Seq(GSE21512)/Homer	1e-06	362	0.1955	7375.2	0.1533
MITF(bHLH)/MastCells-MITF-ChIP-Seq(GSE48085)/Homer	1e-05	476	0.257	10184.5	0.2116
NFE2L2(bZIP)/HepG2-NFE2L2-ChIP-Seq(Encode)/Homer	1e-05	52	0.0281	667.9	0.0139
PU.1:IRF8(ETS:IRF)/pDC-Irf8-ChIP-Seq(GSE66899)/Homer	1e-05	126	0.068	2147.6	0.0446
MafA(bZIP)/Islet-MafA-ChIP-Seq(GSE30298)/Homer	1e-05	455	0.2457	9768.7	0.203
NFkB-p65(RHD)/GM12787-p65-ChIP-Seq(GSE19485)/Homer	1e-05	270	0.1458	5388	0.112
STAT4(Stat)/CD4-Stat4-ChIP-Seq(GSE22104)/Homer	1e-05	490	0.2646	10657.2	0.2215
ATAF1(NAC)/col-ATAF1-DAP-Seq(GSE60143)/Homer	1e-05	745	0.4023	17000.3	0.3533
Mef2c(MADS)/GM12878-Mef2c-ChIP-Seq(GSE32465)/Homer	1e-05	206	0.1112	3966.3	0.0824
Rbpj1(?)/Panc1-Rbpj1-ChIP-Seq(GSE47459)/Homer	1e-05	721	0.3893	16439	0.3416
IRF8(IRF)/BMDM-IRF8-ChIP-Seq(GSE77884)/Homer	0.0001	186	0.1004	3519.6	0.0731
Atf4(bZIP)/MEF-Atf4-ChIP-Seq(GSE35681)/Homer	0.0001	130	0.0702	2289.2	0.0476
EAR2(NR)/K562-NR2F6-ChIP-Seq(Encode)/Homer	0.0001	661	0.3569	14950.6	0.3107
STAT1(Stat)/HelaS3-STAT1-ChIP-Seq(GSE12782)/Homer	0.0001	183	0.0988	3505.6	0.0728
SOL1(CPP)/colamp-SOL1-DAP-Seq(GSE60143)/Homer	0.0001	635	0.3429	14382.7	0.2989
IRF3(IRF)/BMDM-Irf3-ChIP-Seq(GSE67343)/Homer	0.0001	182	0.0983	3489.6	0.0725
Foxo1(Forkhead)/RAW-Foxo1-ChIP-Seq(Fan_et_al.)/Homer	0.0001	870	0.4698	20395.3	0.4238
bZIP50(bZIP)/colamp-bZIP50-DAP-Seq(GSE60143)/Homer	0.0001	372	0.2009	7967.1	0.1656
Chop(bZIP)/MEF-Chop-ChIP-Seq(GSE35681)/Homer	0.0001	105	0.0567	1818.3	0.0378
M1BP(Zf)/S2R+-M1BP-ChIP-Seq(GSE49842)/Homer	0.0001	138	0.0745	2558.7	0.0532
Tbx21(T-box)/GM12878-TBX21-ChIP-Seq(Encode)/Homer	0.0001	478	0.2581	10596.7	0.2202
EKLF(Zf)/Erythrocyte-Klf1-ChIP-Seq(GSE20478)/Homer	0.0001	127	0.0686	2330.5	0.0484
Mef2b(MADS)/HEK293-Mef2b.V5-ChIP-Seq(GSE67450)/Homer	0.0001	374	0.2019	8092.1	0.1681
TCX2(CPP)/colamp-TCX2-DAP-Seq(GSE60143)/Homer	0.0001	646	0.3488	14808.6	0.3077
Mef2d(MADS)/Retina-Mef2d-ChIP-Seq(GSE61391)/Homer	0.0001	91	0.0491	1558.7	0.0324
STAT5(Stat)/mCD4+-Stat5-ChIP-Seq(GSE12346)/Homer	0.0001	207	0.1118	4153.8	0.0863
FOXK2(Forkhead)/U2OS-FOXK2-ChIP-Seq(E-MTAB-2204)/Homer	0.001	310	0.1674	6578.1	0.1367
RUNX(Runt)/HPC7-Runx1-ChIP-Seq(GSE22178)/Homer	0.001	382	0.2063	8314.8	0.1728
USF1(bHLH)/GM12878-Usf1-ChIP-Seq(GSE32465)/Homer	0.001	215	0.1161	4348.9	0.0904
TGA5(bZIP)/col-TGA5-DAP-Seq(GSE60143)/Homer	0.001	48	0.0259	700.6	0.0146
JunD(bZIP)/K562-JunD-ChIP-Seq/Homer	0.001	49	0.0265	727.4	0.0151
AGL16(MADS)/col-AGL16-DAP-Seq(GSE60143)/Homer	0.001	50	0.027	748.6	0.0156
c-Jun-CRE(bZIP)/K562-cJun-ChIP-Seq(GSE31477)/Homer	0.001	146	0.0788	2824.6	0.0587
RUNX2(Runt)/PCa-RUNX2-ChIP-Seq(GSE33889)/Homer	0.001	454	0.2451	10168.8	0.2113
NFIL3(bZIP)/HepG2-NFIL3-ChIP-Seq(Encode)/Homer	0.001	251	0.1355	5274.8	0.1096
GRE(NR),IR3/A549-GR-ChIP-Seq(GSE32465)/Homer	0.001	81	0.0437	1411.6	0.0293
Smad3(MAD)/NPC-Smad3-ChIP-Seq(GSE36673)/Homer	0.001	1242	0.6706	30475.1	0.6333
HLF(bZIP)/HSC-HLF.Flag-ChIP-Seq(GSE69817)/Homer	0.001	345	0.1863	7586.2	0.1576
At3g60580(C2H2)/col-At3g60580-DAP-Seq(GSE60143)/Homer	0.001	1669	0.9012	42188.3	0.8766
MYB81(MYB)/col-MYB81-DAP-Seq(GSE60143)/Homer	0.001	656	0.3542	15319.9	0.3183
Atf7(bZIP)/3T3L1-Atf7-ChIP-Seq(GSE56872)/Homer	0.001	216	0.1166	4513.7	0.0938
SeqBias: CG bias	0.001	1771	0.9563	45190.7	0.939
HRE(HSF)/HepG2-HSF1-ChIP-Seq(GSE31477)/Homer	0.001	101	0.0545	1887.6	0.0392
AT1G23810(Orphan)/col-AT1G23810-DAP-Seq(GSE60143)/Homer	0.001	42	0.0227	640.8	0.0133
Foxo3(Forkhead)/U2OS-Foxo3-ChIP-Seq(E-MTAB-2701)/Homer	0.001	345	0.1863	7647	0.1589
BMYB(HTH)/Hela-BMYB-ChIP-Seq(GSE27030)/Homer	0.001	657	0.3548	15422.4	0.3205
Tbet(T-box)/CD8-Tbet-ChIP-Seq(GSE33802)/Homer	0.01	498	0.2689	11438.6	0.2377
AGL25(MADS)/colamp-AGL25-DAP-Seq(GSE60143)/Homer	0.01	32	0.0173	452.2	0.0094
Esrrb(NR)/mES-Esrrb-ChIP-Seq(GSE11431)/Homer	0.01	347	0.1874	7718.8	0.1604
PAX5(Paired,Homeobox),condensed/GM12878-PAX5-ChIP-Seq(GSE32465)/Homer	0.01	57	0.0308	958.6	0.0199
KLF6(Zf)/PDAC-KLF6-ChIP-Seq(GSE64557)/Homer	0.01	436	0.2354	9922.3	0.2062
AT1G10720(BSD)/col-AT1G10720-DAP-Seq(GSE60143)/Homer	0.01	31	0.0167	438.9	0.0091
RXR(NR),DR1/3T3L1-RXR-ChIP-Seq(GSE13511)/Homer	0.01	557	0.3008	12941.9	0.2689
TEAD4(TEA)/Tropoblast-Tead4-ChIP-Seq(GSE37350)/Homer	0.01	398	0.2149	8987.4	0.1868
MafB(bZIP)/BMM-Mafb-ChIP-Seq(GSE75722)/Homer	0.01	240	0.1296	5157.3	0.1072
COUP-TFII(NR)/K562-NR2F1-ChIP-Seq(Encode)/Homer	0.01	685	0.3699	16203.6	0.3367
Knotted(Homeobox)/Corn-KN1-ChIP-Seq(GSE39161)/Homer	0.01	625	0.3375	14696.1	0.3054
TGA6(bZIP)/colamp-TGA6-DAP-Seq(GSE60143)/Homer	0.01	210	0.1134	4463.4	0.0927
MYB119(MYB)/colamp-MYB119-DAP-Seq(GSE60143)/Homer	0.01	129	0.0697	2575.8	0.0535
FoxL2(Forkhead)/Ovary-FoxL2-ChIP-Seq(GSE60858)/Homer	0.01	404	0.2181	9181.3	0.1908
WRKY15(WRKY)/col-WRKY15-DAP-Seq(GSE60143)/Homer	0.01	403	0.2176	9166.2	0.1905
Nr5a2(NR)/Pancreas-LRH1-ChIP-Seq(GSE34295)/Homer	0.01	405	0.2187	9226.7	0.1917
RUNX1(Runt)/Jurkat-RUNX1-ChIP-Seq(GSE29180)/Homer	0.01	532	0.2873	12391.9	0.2575
CLOCK(bHLH)/Liver-Clock-ChIP-Seq(GSE39860)/Homer	0.01	251	0.1355	5466.2	0.1136
NAM(NAC)/col-NAM-DAP-Seq(GSE60143)/Homer	0.01	351	0.1895	7907.1	0.1643
FOXK1(Forkhead)/HEK293-FOXK1-ChIP-Seq(GSE51673)/Homer	0.01	473	0.2554	10928.3	0.2271
HSFA6A(HSF)/col-HSFA6A-DAP-Seq(GSE60143)/Homer	0.01	41	0.0221	656.1	0.0136
Usf2(bHLH)/C2C12-Usf2-ChIP-Seq(GSE36030)/Homer	0.01	149	0.0805	3058.7	0.0636
Tbr1(T-box)/Cortex-Tbr1-ChIP-Seq(GSE71384)/Homer	0.01	606	0.3272	14276.2	0.2967
IRF1(IRF)/PBMC-IRF1-ChIP-Seq(GSE43036)/Homer	0.01	80	0.0432	1493	0.031
KLF3(Zf)/MEF-Klf3-ChIP-Seq(GSE44748)/Homer	0.01	207	0.1118	4432.3	0.0921
AMYB(HTH)/Testes-AMYB-ChIP-Seq(GSE44588)/Homer	0.01	689	0.372	16392.1	0.3406
BIM1(bHLH)/colamp-BIM1-DAP-Seq(GSE60143)/Homer	0.01	50	0.027	851	0.0177
GAGA-repeat/SacCer-Promoters/Homer	0.01	1532	0.8272	38575.6	0.8016
Cbf1(bHLH)/Yeast-Cbf1-ChIP-Seq(GSE29506)/Homer	0.01	122	0.0659	2450.5	0.0509
Unknown4/Drosophila-Promoters/Homer	0.01	58	0.0313	1022.9	0.0213
WRKY22(WRKY)/colamp-WRKY22-DAP-Seq(GSE60143)/Homer	0.01	264	0.1425	5818.3	0.1209
Atf1(bZIP)/K562-ATF1-ChIP-Seq(GSE31477)/Homer	0.01	284	0.1533	6305.6	0.131
IRF2(IRF)/Erythroblas-IRF2-ChIP-Seq(GSE36985)/Homer	0.01	62	0.0335	1112.6	0.0231
CREB5(bZIP)/LNCaP-CREB5.V5-ChIP-Seq(GSE137775)/Homer	0.01	162	0.0875	3395.9	0.0706
Klf4(Zf)/mES-Klf4-ChIP-Seq(GSE11431)/Homer	0.01	181	0.0977	3858.6	0.0802
Atf2(bZIP)/3T3L1-Atf2-ChIP-Seq(GSE56872)/Homer	0.01	148	0.0799	3080.2	0.064
NFkB-p65-Rel(RHD)/ThioMac-LPS-Expression(GSE23622)/Homer	0.01	35	0.0189	554.2	0.0115
WRKY43(WRKY)/colamp-WRKY43-DAP-Seq(GSE60143)/Homer	0.01	149	0.0805	3119.1	0.0648
THRb(NR)/HepG2-THRb.Flag-ChIP-Seq(Encode)/Homer	0.01	272	0.1469	6069.5	0.1261
AT5G25475(ABI3VP1)/col-AT5G25475-DAP-Seq(GSE60143)/Homer	0.01	611	0.3299	14518.1	0.3017
Mef2a(MADS)/HL1-Mef2a.biotin-ChIP-Seq(GSE21529)/Homer	0.01	182	0.0983	3903.2	0.0811
DMRT1(DM)/Testis-DMRT1-ChIP-Seq(GSE64892)/Homer	0.01	125	0.0675	2571.2	0.0534
TGA3(bZIP)/colamp-TGA3-DAP-Seq(GSE60143)/Homer	0.01	28	0.0151	426.6	0.0089
Gata6(Zf)/HUG1N-GATA6-ChIP-Seq(GSE51936)/Homer	0.01	410	0.2214	9499	0.1974
AT3G09735(S1Falike)/col-AT3G09735-DAP-Seq(GSE60143)/Homer	0.01	232	0.1253	5126.6	0.1065
EBF(EBF)/proBcell-EBF-ChIP-Seq(GSE21978)/Homer	0.01	112	0.0605	2278.4	0.0473
DMRT6(DM)/Testis-DMRT6-ChIP-Seq(GSE60440)/Homer	0.01	111	0.0599	2255.6	0.0469
AP-2gamma(AP2)/MCF7-TFAP2C-ChIP-Seq(GSE21234)/Homer	0.01	425	0.2295	9885.8	0.2054
WRKY25(WRKY)/colamp-WRKY25-DAP-Seq(GSE60143)/Homer	0.01	453	0.2446	10589.2	0.22
SeqBias: GA-repeat	0.01	1778	0.96	45586.4	0.9473
MYB3R1(MYB)/col-MYB3R1-DAP-Seq(GSE60143)/Homer	0.01	99	0.0535	1992.1	0.0414
ANAC083(NAC)/col-ANAC083-DAP-Seq(GSE60143)/Homer	0.01	277	0.1496	6245.1	0.1298
bHLHE40(bHLH)/HepG2-BHLHE40-ChIP-Seq(GSE31477)/Homer	0.01	128	0.0691	2666.9	0.0554
FoxD3(forkhead)/ZebrafishEmbryo-Foxd3.biotin-ChIP-seq(GSE106676)/Homer	0.01	437	0.236	10220.5	0.2124
ZNF143|STAF(Zf)/CUTLL-ZNF143-ChIP-Seq(GSE29600)/Homer	0.01	209	0.1129	4605.4	0.0957
TRPS1(Zf)/MCF7-TRPS1-ChIP-Seq(GSE107013)/Homer	0.01	835	0.4509	20345	0.4228
MYB3R5(MYB)/col-MYB3R5-DAP-Seq(GSE60143)/Homer	0.01	30	0.0162	481.7	0.01
MYB70(MYB)/col-MYB70-DAP-Seq(GSE60143)/Homer	0.01	637	0.344	15285	0.3176
NFAT:AP1(RHD,bZIP)/Jurkat-NFATC1-ChIP-Seq(Jolma_et_al.)/Homer	0.01	93	0.0502	1869.3	0.0388
bcd(Homeobox)/Embryo-Bcd-ChIP-Seq(GSE86966)/Homer	0.01	561	0.3029	13360	0.2776
FOXM1(Forkhead)/MCF7-FOXM1-ChIP-Seq(GSE72977)/Homer	0.01	505	0.2727	11954.4	0.2484
ANAC079(NAC)/colamp-ANAC079-DAP-Seq(GSE60143)/Homer	0.01	164	0.0886	3541.7	0.0736
AGL63(MADS)/col-AGL63-DAP-Seq(GSE60143)/Homer	0.01	339	0.183	7808.4	0.1623
TEAD3(TEA)/HepG2-TEAD3-ChIP-Seq(Encode)/Homer	0.01	509	0.2748	12058.3	0.2506
WRKY29(WRKY)/colamp-WRKY29-DAP-Seq(GSE60143)/Homer	0.01	423	0.2284	9900.4	0.2057
Initiator/Drosophila-Promoters/Homer	0.01	1018	0.5497	25122.2	0.522
WRKY8(WRKY)/colamp-WRKY8-DAP-Seq(GSE60143)/Homer	0.01	50	0.027	911.5	0.0189
COUP-TFII(NR)/Artia-Nr2f2-ChIP-Seq(GSE46497)/Homer	0.01	770	0.4158	18713.9	0.3889
TGA2(bZIP)/colamp-TGA2-DAP-Seq(GSE60143)/Homer	0.01	179	0.0967	3907.5	0.0812
