# Supplementary material for: Comparative genomics analyses reveal sequence determinants underlying interspecies variations in injury-responsive enhancers
Source: BMC Genomics. 2023 Apr 5;24:177. doi: 10.1186/s12864-023-09283-8 (PMC10077677; doi:10.1186/s12864-023-09283-8)
Supplement: Supplementary file 10 — Additional file 10: Table S4. Significantly enriched GO terms for IRE-associated genes that have orthologous genes in both zebrafish and mice. [file 12864_2023_9283_MOESM10_ESM.xls]

## Sheet: zebrafish
GO_term	Description	-Log(q-value)	Enrichment	Hits (zebrafish)	Hits (mouse)
GO:0001775	cell activation	8.79187	3.31	acvrl1|anxa3a|zfp36l1a|cbfb|cd81a|cebpb|coro1a|cxcr4b|evla|gna13b|grna|irf8|id2a|lifrb|il2rga|irf4a|itgav|itgb6|jak2b|mafba|lrp1ab|tnfrsf1b|tnfrsf11a|cd180|mertka|mfng|notch2|prkcq|ptger4b|rbpjb|spi1b|sox4b|tgfbr2b|tpd52|tp53|hdac7a|zbtb46|ubash3ba|sash3|stx11a|pik3cb|dock11|mhc1uma|pi4k2a|gpr18|tmem229b|irf2bp2b|wdfy4	Acvrl1|Anxa3|Zfp36l1|Cbfb|Cd81|Cebpb|Coro1a|Cxcr4|Evl|Gna13|Grn|Irf8|Id2|Il2rg|Il6ra|Irf4|Itgav|Itgb6|Jak2|Mafb|Lrp1|Ltbr|Cd180|Mertk|Mfng|Notch2|Prkcq|Ptger4|Rbpj|Spi1|Sox4|Tgfbr2|Cd27|Tpd52|Trp53|Tnfrsf4|Hdac7|Zbtb46|Ubash3b|Sash3|Stx11|Pik3cb|Dock11|Ulbp1|Pi4k2a|Gpr18|Tnfrsf14|Tmem229b|Irf2bp2|Wdfy4
GO:0045321	leukocyte activation	7.62826	3.32587	anxa3a|zfp36l1a|cbfb|cd81a|cebpb|coro1a|cxcr4b|grna|irf8|id2a|lifrb|il2rga|irf4a|itgav|itgb6|jak2b|mafba|tnfrsf1b|tnfrsf11a|cd180|mertka|mfng|notch2|prkcq|ptger4b|rbpjb|spi1b|sox4b|tgfbr2b|tpd52|tp53|hdac7a|zbtb46|sash3|stx11a|dock11|mhc1uma|pi4k2a|gpr18|tmem229b|irf2bp2b|wdfy4	Anxa3|Zfp36l1|Cbfb|Cd81|Cebpb|Coro1a|Cxcr4|Grn|Irf8|Id2|Il2rg|Il6ra|Irf4|Itgav|Itgb6|Jak2|Mafb|Ltbr|Cd180|Mertk|Mfng|Notch2|Prkcq|Ptger4|Rbpj|Spi1|Sox4|Tgfbr2|Cd27|Tpd52|Trp53|Tnfrsf4|Hdac7|Zbtb46|Sash3|Stx11|Dock11|Ulbp1|Pi4k2a|Gpr18|Tnfrsf14|Tmem229b|Irf2bp2|Wdfy4
GO:0046649	lymphocyte activation	5.27532	3.25464	zfp36l1a|cbfb|cd81a|cebpb|coro1a|cxcr4b|irf8|id2a|lifrb|il2rga|irf4a|itgav|mafba|cd180|mertka|mfng|notch2|prkcq|ptger4b|rbpjb|spi1b|sox4b|tnfrsf1b|tnfrsf11a|tpd52|tp53|hdac7a|sash3|stx11a|dock11|mhc1uma|gpr18|irf2bp2b|wdfy4	Zfp36l1|Cbfb|Cd81|Cebpb|Coro1a|Cxcr4|Irf8|Id2|Il2rg|Il6ra|Irf4|Itgav|Mafb|Cd180|Mertk|Mfng|Notch2|Prkcq|Ptger4|Rbpj|Spi1|Sox4|Cd27|Tpd52|Trp53|Tnfrsf4|Hdac7|Sash3|Stx11|Dock11|Ulbp1|Gpr18|Tnfrsf14|Irf2bp2|Wdfy4
GO:0002521	leukocyte differentiation	4.66687	3.33216	zfp36l1a|cbfb|cd81a|irf8|id2a|lifrb|il2rga|irf4a|itgb6|junbb|mafba|tnfrsf1b|tnfrsf11a|mertka|mfng|mitfb|notch2|ptger4b|rbpjb|spi1b|sox4b|tgfbr2b|tpd52|tp53|hdac7a|zbtb46|sash3|dock11|fam20ca|gpr18|irf2bp2b	Zfp36l1|Cbfb|Cd81|Irf8|Id2|Il2rg|Il6ra|Irf4|Itgb6|Junb|Mafb|Ltbr|Mertk|Mfng|Mitf|Notch2|Ptger4|Rbpj|Spi1|Sox4|Tgfbr2|Tnfrsf11a|Tpd52|Trp53|Hdac7|Zbtb46|Sash3|Dock11|Fam20c|Gpr18|Irf2bp2
GO:0050865	regulation of cell activation	4.46743	2.81071	zfp36l1a|cbfb|cd81a|cebpb|coro1a|csk|egr3|grna|id2a|lifrb|il2rga|inpp5d|jak2b|mertka|mmp14b|prkcab|prkcq|spi1b|sox4b|sdc4|tgfbr2b|tnfrsf1b|tnfrsf11a|xbp1|zbtb46|ubash3ba|sash3|mhc1uma|tnfrsf21|slc15a4|themis2|pkn1b	Zfp36l1|Cbfb|Cd81|Cebpb|Coro1a|Csk|Egr3|Grn|Id2|Il12rb1|Il2rg|Il6ra|Inpp5d|Jak2|Mertk|Mmp14|Prkca|Prkcq|Spi1|Sox4|Sdc4|Tgfbr2|Tnfrsf1b|Cd27|Tnfrsf4|Xbp1|Il27ra|Crlf2|Zbtb46|Ubash3b|Sash3|Ulbp1|Tnfrsf21|Slc15a4|Il23r|Themis2|Tnfrsf14|Pkn1
GO:0051249	regulation of lymphocyte activation	4.46549	3.12164	zfp36l1a|cbfb|cd81a|cebpb|coro1a|csk|egr3|id2a|lifrb|il2rga|inpp5d|jak2b|mertka|mmp14b|prkcq|spi1b|sox4b|sdc4|tgfbr2b|tnfrsf1b|tnfrsf11a|xbp1|sash3|mhc1uma|tnfrsf21|slc15a4|themis2|pkn1b	Zfp36l1|Cbfb|Cd81|Cebpb|Coro1a|Csk|Egr3|Id2|Il12rb1|Il2rg|Inpp5d|Jak2|Mertk|Mmp14|Prkcq|Spi1|Sox4|Sdc4|Tgfbr2|Tnfrsf1b|Cd27|Tnfrsf4|Xbp1|Il27ra|Sash3|Ulbp1|Tnfrsf21|Slc15a4|Il23r|Themis2|Tnfrsf14|Pkn1
GO:0010942	positive regulation of cell death	4.46549	2.77498	atp2a2b|btg1|cxcr3.3|ctss2.2|grna|inpp5d|itgb1b.1|itgb1a|itpr1b|jak2b|lrp1ab|tnfrsf1b|tnfrsf11a|melk|mmp25b|notch2|pdcd4b|SLC9A1|smpd2a|sort1b|sox4b|tex261|tp53|xbp1|map2k4a|map2k6|sh3glb1b|gsdmea|dapk1|ddit4|pik3cb|kmo|rassf2a|arrb2b|atf6	Atp2a2|Btg1|Cxcr3|Ctss|Grn|Inpp5d|Itgb1|Itpr1|Jak2|Lrp1|Ltbr|Melk|Mmp3|Notch2|Pdcd4|Slc9a1|Smpd2|Sort1|Sox4|Tex261|Tnfrsf10b|Tnfrsf1b|Tnfrsf8|Trp53|Xbp1|Map2k4|Map2k6|Nherf1|Sh3glb1|Gsdme|Nradd|Dapk1|Ddit4|Pik3cb|Kmo|Rassf2|Arrb2|Atf6
GO:0050864	regulation of B cell activation	4.22853	5.58943	zfp36l1a|cd81a|id2a|lifrb|il2rga|inpp5d|mmp14b|spi1b|tnfrsf1b|tnfrsf11a|xbp1|sash3|tnfrsf21|slc15a4|themis2|pkn1b	Zfp36l1|Cd81|Id2|Il2rg|Inpp5d|Mmp14|Spi1|Cd27|Tnfrsf4|Xbp1|Il27ra|Sash3|Tnfrsf21|Slc15a4|Themis2|Pkn1
GO:0040017	positive regulation of locomotion	4.21021	2.83189	anxa3a|coro1a|cxcr3.3|cxcr4b|crk|DAB2|gab1|gnai2b|gnai2a|grna|itgav|itgb1b.1|itgb1a|jak2b|lrp1ab|mmp14b|mmp25b|p2rx4b|prkcab|pld1b|ptger4b|spi1b|tgfbr2b|tnfrsf1b|tnfrsf11a|tp53|xbp1|map2k2a|mapk8ip3|hdac7a|rreb1a|elp6|wasla|rin2|pik3cb|rapgef3|FAM107A	Anxa3|Coro1a|Cxcr3|Cxcr4|Crk|Dab2|Gab1|Gnai2|Grn|Itgav|Itgb1|Jak2|Lrp1|Mmp14|Mmp3|P2rx4|Prkca|Pld1|Ptger4|Spi1|Tgfbr2|Tnfrsf18|Trp53|Xbp1|Map2k2|Mapk8ip3|Hdac7|Rreb1|Elp6|Wasl|Rin2|Pik3cb|Rapgef3|Tnfrsf14|Fam107a
GO:0002694	regulation of leukocyte activation	4.20737	2.81427	zfp36l1a|cbfb|cd81a|cebpb|coro1a|csk|egr3|grna|id2a|lifrb|il2rga|inpp5d|jak2b|mertka|mmp14b|prkcq|spi1b|sox4b|sdc4|tgfbr2b|tnfrsf1b|tnfrsf11a|xbp1|zbtb46|sash3|mhc1uma|tnfrsf21|slc15a4|themis2|pkn1b	Zfp36l1|Cbfb|Cd81|Cebpb|Coro1a|Csk|Egr3|Grn|Id2|Il12rb1|Il2rg|Inpp5d|Jak2|Mertk|Mmp14|Prkcq|Spi1|Sox4|Sdc4|Tgfbr2|Tnfrsf1b|Cd27|Tnfrsf4|Xbp1|Il27ra|Crlf2|Zbtb46|Sash3|Ulbp1|Tnfrsf21|Slc15a4|Il23r|Themis2|Tnfrsf14|Pkn1
GO:0097028	dendritic cell differentiation	4.20737	11.9313	irf8|irf4a|itgb6|tnfrsf1b|tnfrsf11a|notch2|rbpjb|spi1b|tgfbr2b|zbtb46	Irf8|Irf4|Itgb6|Ltbr|Notch2|Rbpj|Spi1|Tgfbr2|Zbtb46
GO:1903131	mononuclear cell differentiation	4.18946	3.44682	zfp36l1a|cbfb|irf8|id2a|lifrb|il2rga|irf4a|itgb6|mafba|tnfrsf1b|tnfrsf11a|mertka|mfng|notch2|ptger4b|rbpjb|spi1b|sox4b|tgfbr2b|tpd52|tp53|hdac7a|zbtb46|sash3|dock11|gpr18|irf2bp2b	Zfp36l1|Cbfb|Irf8|Id2|Il2rg|Il6ra|Irf4|Itgb6|Mafb|Ltbr|Mertk|Mfng|Notch2|Ptger4|Rbpj|Spi1|Sox4|Tgfbr2|Tpd52|Trp53|Hdac7|Zbtb46|Sash3|Dock11|Gpr18|Irf2bp2
GO:0043065	positive regulation of apoptotic process	3.71352	2.74746	atp2a2b|btg1|cxcr3.3|ctss2.2|grna|inpp5d|itgb1b.1|itgb1a|itpr1b|jak2b|tnfrsf1b|tnfrsf11a|melk|notch2|pdcd4b|SLC9A1|smpd2a|sort1b|sox4b|tex261|tp53|xbp1|map2k4a|map2k6|sh3glb1b|gsdmea|dapk1|pik3cb|rassf2a|arrb2b|atf6	Atp2a2|Btg1|Cxcr3|Ctss|Grn|Inpp5d|Itgb1|Itpr1|Jak2|Ltbr|Melk|Notch2|Pdcd4|Slc9a1|Smpd2|Sort1|Sox4|Tex261|Tnfrsf10b|Tnfrsf1b|Tnfrsf8|Trp53|Xbp1|Map2k4|Map2k6|Nherf1|Sh3glb1|Gsdme|Dapk1|Pik3cb|Rassf2|Arrb2|Atf6
GO:2000147	positive regulation of cell motility	3.71352	2.74304	anxa3a|coro1a|cxcr4b|crk|DAB2|gab1|gnai2b|gnai2a|grna|itgav|itgb1b.1|itgb1a|jak2b|lrp1ab|mmp14b|mmp25b|p2rx4b|prkcab|pld1b|ptger4b|spi1b|tgfbr2b|tnfrsf1b|tnfrsf11a|tp53|xbp1|map2k2a|mapk8ip3|hdac7a|rreb1a|elp6|rin2|pik3cb|rapgef3|FAM107A	Anxa3|Coro1a|Cxcr4|Crk|Dab2|Gab1|Gnai2|Grn|Itgav|Itgb1|Jak2|Lrp1|Mmp14|Mmp3|P2rx4|Prkca|Pld1|Ptger4|Spi1|Tgfbr2|Tnfrsf18|Trp53|Xbp1|Map2k2|Mapk8ip3|Hdac7|Rreb1|Elp6|Rin2|Pik3cb|Rapgef3|Tnfrsf14|Fam107a
GO:0051056	regulation of small GTPase mediated signal transduction	3.71352	4.16247	cbl|crk|itgav|itgb1b.1|itgb1a|myo9b|notch2|cyth1b|cyth1a|timp2b|git2b|lpar6a|lpar6b|CABZ01068356.1|pik3cb|arhgap12a|arhgef18b|gpr18|RASA2|dennd4b|rasgrp4|psd3l	Cbl|Crk|Itgav|Itgb1|Myo9b|Notch2|Cyth1|Timp2|Git2|Lpar6|Psd|Pik3cb|Arhgap12|Arhgef18|Gpr18|Rasa2|Dennd4b|Rasgrp4|Psd3
GO:0030335	positive regulation of cell migration	3.68545	2.78062	anxa3a|coro1a|cxcr4b|crk|DAB2|gab1|gnai2b|gnai2a|grna|itgav|itgb1b.1|itgb1a|jak2b|lrp1ab|mmp14b|mmp25b|p2rx4b|prkcab|pld1b|ptger4b|spi1b|tgfbr2b|tnfrsf1b|tnfrsf11a|tp53|xbp1|mapk8ip3|hdac7a|rreb1a|elp6|rin2|pik3cb|rapgef3|FAM107A	Anxa3|Coro1a|Cxcr4|Crk|Dab2|Gab1|Gnai2|Grn|Itgav|Itgb1|Jak2|Lrp1|Mmp14|Mmp3|P2rx4|Prkca|Pld1|Ptger4|Spi1|Tgfbr2|Tnfrsf18|Trp53|Xbp1|Mapk8ip3|Hdac7|Rreb1|Elp6|Rin2|Pik3cb|Rapgef3|Tnfrsf14|Fam107a
GO:0043011	myeloid dendritic cell differentiation	3.64069	15.0798	irf4a|itgb6|tnfrsf1b|tnfrsf11a|notch2|rbpjb|spi1b|tgfbr2b	Irf4|Itgb6|Ltbr|Notch2|Rbpj|Spi1|Tgfbr2
GO:0043068	positive regulation of programmed cell death	3.60477	2.69113	atp2a2b|btg1|cxcr3.3|ctss2.2|grna|inpp5d|itgb1b.1|itgb1a|itpr1b|jak2b|tnfrsf1b|tnfrsf11a|melk|notch2|pdcd4b|SLC9A1|smpd2a|sort1b|sox4b|tex261|tp53|xbp1|map2k4a|map2k6|sh3glb1b|gsdmea|dapk1|pik3cb|rassf2a|arrb2b|atf6	Atp2a2|Btg1|Cxcr3|Ctss|Grn|Inpp5d|Itgb1|Itpr1|Jak2|Ltbr|Melk|Notch2|Pdcd4|Slc9a1|Smpd2|Sort1|Sox4|Tex261|Tnfrsf10b|Tnfrsf1b|Tnfrsf8|Trp53|Xbp1|Map2k4|Map2k6|Nherf1|Sh3glb1|Gsdme|Dapk1|Pik3cb|Rassf2|Arrb2|Atf6
GO:0045785	positive regulation of cell adhesion	3.55715	2.90013	adam19a|cbfb|cd81a|coro1a|crk|DAB2|egr3|lifrb|il2rga|itgav|itgb1b.1|itgb1a|jak1|jak2b|prkcab|prkcq|ptger4b|sox4b|sdc4|tgfbr2b|tnfrsf1b|tnfrsf11a|xbp1|rreb1a|rin2|sash3|tfe3a	Adam19|Cbfb|Cd81|Coro1a|Crk|Dab2|Egr3|Il12rb1|Il2rg|Il6ra|Itgav|Itgb1|Jak1|Jak2|Prkca|Prkcq|Ptger4|Sox4|Sdc4|Tgfbr2|Tnfrsf18|Cd27|Xbp1|Rreb1|Rin2|Sash3|Tfe3|Il23r|Tnfrsf14
GO:0002252	immune effector process	3.4604	3.16803	anxa3a|cd81a|cebpb|coro1a|grna|irf8|lifrb|inpp5d|irf4a|lrp1ab|cd180|mfng|notch2|ptger4b|spi1b|tp53|arl8bb|sash3|stx11a|dock11|mhc1uma|pi4k2a|c7a	Anxa3|Cd81|Cebpb|Coro1a|Grn|Irf8|Il6ra|Inpp5d|Irf4|Lrp1|Cd180|Mfng|Notch2|Ptger4|Spi1|Trp53|Crlf2|Arl8b|Sash3|Stx11|Dock11|Ulbp1|Pi4k2a|C7|Il23r
GO:0001934	positive regulation of protein phosphorylation	3.44806	2.46201	acvrl1|cd81a|cxcr4b|csk|DAB2|gab1|gdf5|s1pr2|il11a|lifrb|itgb1b.1|itgb1a|jak2b|prkcab|ptger4b|sdc4|tgfbr2b|tnfrsf1b|tnfrsf11a|tp53|xbp1|map2k2a|map2k4a|map2k6|mapk8ip3|niban1b|ccny|mob1bb|smyd3|rap2c|osbp|rassf2a|arrb2b|rapgef3|grk3|pik3r5|taok3a	Acvrl1|Cd81|Cxcr4|Csk|Dab2|Gab1|Gdf5|S1pr2|Il11|Il6ra|Itgb1|Jak2|Prkca|Ptger4|Sdc4|Tgfbr2|Tnfrsf11a|Tnfrsf18|Trp53|Xbp1|Map2k2|Map2k4|Map2k6|Mapk8ip3|Niban1|Ccny|Mob1b|Smyd3|Rap2c|Osbp|Rassf2|Arrb2|Rapgef3|Tnfrsf14|Grk3|Pik3r5|Taok3
GO:0046578	regulation of Ras protein signal transduction	3.44424	4.30852	cbl|crk|itgb1b.1|itgb1a|myo9b|notch2|cyth1b|cyth1a|timp2b|git2b|lpar6a|lpar6b|CABZ01068356.1|pik3cb|arhgef18b|gpr18|RASA2|dennd4b|rasgrp4|psd3l	Cbl|Crk|Itgb1|Myo9b|Notch2|Cyth1|Timp2|Git2|Lpar6|Psd|Pik3cb|Arhgef18|Gpr18|Rasa2|Dennd4b|Rasgrp4|Psd3
GO:0045577	regulation of B cell differentiation	3.44012	10.8847	zfp36l1a|id2a|lifrb|il2rga|inpp5d|mmp14b|spi1b|tnfrsf1b|tnfrsf11a|xbp1	Zfp36l1|Id2|Il2rg|Inpp5d|Mmp14|Spi1|Cd27|Xbp1
GO:0030098	lymphocyte differentiation	3.25792	3.35531	zfp36l1a|cbfb|irf8|id2a|lifrb|il2rga|irf4a|mafba|mertka|mfng|notch2|ptger4b|rbpjb|spi1b|sox4b|tpd52|tp53|hdac7a|sash3|dock11|gpr18|irf2bp2b	Zfp36l1|Cbfb|Irf8|Id2|Il2rg|Il6ra|Irf4|Mafb|Mertk|Mfng|Notch2|Ptger4|Rbpj|Spi1|Sox4|Tpd52|Trp53|Hdac7|Sash3|Dock11|Gpr18|Irf2bp2
GO:0045579	positive regulation of B cell differentiation	3.1632	16.327	lifrb|il2rga|inpp5d|mmp14b|spi1b|tnfrsf1b|tnfrsf11a|xbp1	Il2rg|Inpp5d|Mmp14|Spi1|Cd27|Xbp1
GO:0001773	myeloid dendritic cell activation	2.8977	11.3099	irf4a|itgb6|tnfrsf1b|tnfrsf11a|notch2|rbpjb|spi1b|tgfbr2b	Irf4|Itgb6|Ltbr|Notch2|Rbpj|Spi1|Tgfbr2
GO:1902105	regulation of leukocyte differentiation	2.8977	3.16838	zfp36l1a|cbfb|cebpb|egr3|id2a|lifrb|il2rga|inpp5d|mafba|mitfb|mmp14b|notch2|prkcab|spi1b|sox4b|tgfbr2b|tnfrsf1b|tnfrsf11a|xbp1|zbtb46|ubash3ba|sash3|tfe3a|rassf2a	Zfp36l1|Cbfb|Cebpb|Egr3|Id2|Il2rg|Inpp5d|Mafb|Mitf|Mmp14|Notch2|Prkca|Spi1|Sox4|Tgfbr2|Cd27|Xbp1|Zbtb46|Ubash3b|Sash3|Tfe3|Rassf2
GO:0045766	positive regulation of angiogenesis	2.86756	4.28472	acvrl1|anxa3a|btg1|cxcr3.3|cxcr4b|gab1|grna|hk2|itgb1b.1|itgb1a|jak1|notch2|prkcab|tgfbr2b|xbp1|rapgef3	Acvrl1|Anxa3|Btg1|Cxcr3|Cxcr4|Gab1|Grn|Hk2|Itgb1|Jak1|Notch4|Prkca|Tgfbr2|Xbp1|Rapgef3
GO:1904018	positive regulation of vasculature development	2.86756	4.28472	acvrl1|anxa3a|btg1|cxcr3.3|cxcr4b|gab1|grna|hk2|itgb1b.1|itgb1a|jak1|notch2|prkcab|tgfbr2b|xbp1|rapgef3	Acvrl1|Anxa3|Btg1|Cxcr3|Cxcr4|Gab1|Grn|Hk2|Itgb1|Jak1|Notch4|Prkca|Tgfbr2|Xbp1|Rapgef3
GO:0043410	positive regulation of MAPK cascade	2.86756	2.6759	cd81a|cxcr4b|crk|csk|DAB2|gab1|gnai2b|gnai2a|il11a|lifrb|jak2b|lmnb1|lrp1ab|tnfrsf1b|tnfrsf11a|notch2|prkcab|spi1b|timp2b|map2k4a|map2k6|mapk8ip3|gsdmea|gpr37l1a|rassf2a|arrb2b|pik3r5|taok3a	Cd81|Cxcr4|Crk|Csk|Dab2|Gab1|Gnai2|Il11|Il6ra|Jak2|Lmnb1|Lrp1|Ltbr|Notch2|Prkca|Spi1|Timp2|Tnfrsf11a|Cd27|Map2k4|Map2k6|Mapk8ip3|Gsdme|Gpr37l1|Rassf2|Arrb2|Pik3r5|Taok3
GO:0010720	positive regulation of cell development	2.82066	2.65626	zfp36l1a|caska|cbfb|cxcr4b|egr3|s1pr2|id2a|lifrb|il2rga|inpp5d|itgb1b.1|itgb1a|lrp1ab|mmp14b|notch2|prkcab|atxn1a|spi1b|sox4b|tgfbr2b|tnfrsf1b|tnfrsf11a|trpv1|xbp1|map2k2a|pde3a|sh3glb1b|plxnd1|zbtb46|sash3	Zfp36l1|Cask|Cbfb|Cxcr4|Egr3|S1pr2|Id2|Il2rg|Inpp5d|Itgb1|Lrp1|Mmp14|Notch2|Prkca|Atxn1|Spi1|Sox4|Tgfbr2|Tnfrsf1b|Cd27|Trpv2|Xbp1|Map2k2|Pde3a|Sh3glb1|Plxnc1|Zbtb46|Sash3
GO:1902107	positive regulation of leukocyte differentiation	2.74845	3.92055	zfp36l1a|cbfb|egr3|id2a|lifrb|il2rga|inpp5d|mmp14b|notch2|prkcab|spi1b|sox4b|tgfbr2b|tnfrsf1b|tnfrsf11a|xbp1|zbtb46|sash3	Zfp36l1|Cbfb|Egr3|Id2|Il2rg|Inpp5d|Mmp14|Notch2|Prkca|Spi1|Sox4|Tgfbr2|Cd27|Xbp1|Zbtb46|Sash3
GO:1903708	positive regulation of hemopoiesis	2.74845	3.92055	zfp36l1a|cbfb|egr3|id2a|lifrb|il2rga|inpp5d|mmp14b|notch2|prkcab|spi1b|sox4b|tgfbr2b|tnfrsf1b|tnfrsf11a|xbp1|zbtb46|sash3	Zfp36l1|Cbfb|Egr3|Id2|Il2rg|Inpp5d|Mmp14|Notch2|Prkca|Spi1|Sox4|Tgfbr2|Cd27|Xbp1|Zbtb46|Sash3
GO:0030574	collagen catabolic process	2.73298	10.3404	ctss2.2|mmp25b|mmp14b	Ctss|Mmp12|Mmp10|Mmp14|Mmp3|Mmp20|Mmp27
GO:0043408	regulation of MAPK cascade	2.73005	2.34383	cd81a|cxcr4b|crk|csk|DAB2|gab1|gnai2b|gnai2a|il11a|lifrb|jak2b|lmnb1|lrp1ab|tnfrsf1b|tnfrsf11a|notch2|prkcab|spi1b|timp2b|xbp1|map2k2a|map2k4a|map2k6|mapk8ip3|gsdmea|pik3cb|gpr37l1a|rassf2a|arrb2b|dusp7|pik3r5|taok3a	Cd81|Cxcr4|Crk|Csk|Dab2|Gab1|Gnai2|Il11|Il6ra|Jak2|Lmnb1|Lrp1|Ltbr|Notch2|Prkca|Spi1|Timp2|Tnfrsf11a|Cd27|Xbp1|Map2k2|Map2k4|Map2k6|Nherf1|Mapk8ip3|Gsdme|Pik3cb|Tnfrsf23|Gpr37l1|Rassf2|Arrb2|Dusp7|Pik3r5|Taok3
GO:0002263	cell activation involved in immune response	2.68139	3.84761	anxa3a|coro1a|grna|irf8|lifrb|irf4a|lrp1ab|cd180|mfng|notch2|ptger4b|spi1b|tp53|stx11a|dock11|pi4k2a	Anxa3|Coro1a|Grn|Irf8|Il6ra|Irf4|Lrp1|Cd180|Mfng|Notch2|Ptger4|Spi1|Trp53|Stx11|Dock11|Pi4k2a
GO:0030099	myeloid cell differentiation	2.68001	3.22132	cbfb|cd81a|cebpb|DAB2|irf8|id2a|irf4a|itgb6|jak2b|junbb|tnfrsf1b|tnfrsf11a|mitfb|notch2|pip4k2aa|rbpjb|spi1b|tgfbr2b|zbtb46|fam20ca	Cbfb|Cd81|Cebpb|Dab2|Irf8|Id2|Irf4|Itgb6|Jak2|Junb|Ltbr|Mitf|Notch2|Pip4k2a|Rbpj|Spi1|Tgfbr2|Tnfrsf11a|Zbtb46|Fam20c
GO:0022407	regulation of cell-cell adhesion	2.60081	2.67248	adam19a|cbfb|cd81a|cebpb|coro1a|egr3|lifrb|il2rga|jak1|jak2b|notch2|prkcab|prkcq|pparab|spi1b|sox4b|sdc4|tgfbr2b|tnfrsf1b|tnfrsf11a|xbp1|ubash3ba|sash3|tnfrsf21	Adam19|Cbfb|Cd81|Cebpb|Coro1a|Egr3|Il12rb1|Il2rg|Il6ra|Jak1|Jak2|Notch4|Prkca|Prkcq|Ppara|Spi1|Sox4|Sdc4|Tgfbr2|Cd27|Xbp1|Ubash3b|Sash3|Tnfrsf21|Il23r|Tnfrsf14
GO:1903034	regulation of response to wounding	2.4533	4.11268	caska|cxcr4b|crk|grna|itgb1b.1|itgb1a|lrp1ab|omgb|ptger4b|xbp1|map2k2a|rreb1a|ubash3ba|cers2b|scarf1	Cask|Cxcr4|Crk|Grn|Itgb1|Lrp1|Omg|Ptger4|Xbp1|Map2k2|Rreb1|Ubash3b|Cers2|Scarf1
GO:0043549	regulation of kinase activity	2.43836	2.32696	cbl|cd81a|csk|DAB2|gab1|lifrb|jak2b|mertka|pip4k2aa|prkcab|sdc4|tgfbr2b|tnfrsf1b|tnfrsf11a|map2k2a|map2k4a|map2k6|mapk8ip3|sh3glb1b|ccny|smyd3|rap2c|ubash3ba|pik3cb|rassf2a|arrb2b|trib2|dusp7|pik3r5|pkn1b|taok3a	Cbl|Cd81|Csk|Dab2|Gab1|Il6ra|Jak2|Mertk|Pip4k2a|Prkca|Sdc4|Tgfbr2|Tnfrsf11a|Tnfrsf4|Map2k2|Map2k4|Map2k6|Nherf1|Mapk8ip3|Sh3glb1|Ccny|Smyd3|Rap2c|Ubash3b|Pik3cb|Rassf2|Arrb2|Trib2|Dusp7|Pik3r5|Pkn1|Taok3
GO:0045596	negative regulation of cell differentiation	2.41137	2.28098	acvrl1|zfp36l1a|cbfb|gdf5|hey1|hpn|id2a|inpp5d|itgav|itgb1b.1|itgb1a|mafba|notch2|pdcd4b|pparab|rbpjb|ncor2|sort1b|robo4|tp53|vax1|xbp1|hdac7a|nelfb|dpysl5b|trak2|zbtb46|ubash3ba|cers2b|mbnl3|arhgap4b|gpr37l1a|trib2|dip2ba	Acvrl1|Zfp36l1|Cbfb|Gdf5|Hey1|Hpn|Id2|Inpp5d|Itgav|Itgb1|Mafb|Notch4|Pdcd4|Ppara|Rbpj|Ncor2|Sort1|Cntn2|Trp53|Vax1|Xbp1|Hdac7|Nelfb|Dpysl5|Trak2|Zbtb46|Ubash3b|Cers2|Mbnl3|Arhgap4|Gpr37l1|Trib2|Dip2b
GO:0048514	blood vessel morphogenesis	2.39978	2.71522	acvrl1|zfp36l1a|cxcr3.3|cxcr4b|egr3|gab1|gna13b|hey1|itgav|itgb1b.1|itgb1a|junbb|lrp1ab|notch2|prkcab|ptger4b|rbpjb|spi1b|sox4b|tgfbr2b|xbp1|hdac7a|pik3cb|rapgef3	Acvrl1|Zfp36l1|Cxcr3|Cxcr4|Egr3|Gab1|Gna13|Hey1|Itgav|Itgb1|Junb|Lrp1|Notch2|Notch4|Prkca|Ptger4|Rbpj|Spi1|Sox4|Tgfbr2|Xbp1|Hdac7|Pik3cb|Rapgef3
GO:0051251	positive regulation of lymphocyte activation	2.33925	3.02352	cbfb|cd81a|coro1a|egr3|lifrb|il2rga|inpp5d|jak2b|mmp14b|prkcq|spi1b|sox4b|tgfbr2b|tnfrsf1b|tnfrsf11a|xbp1|sash3|mhc1uma	Cbfb|Cd81|Coro1a|Egr3|Il12rb1|Il2rg|Inpp5d|Jak2|Mmp14|Prkcq|Spi1|Sox4|Tgfbr2|Cd27|Tnfrsf4|Xbp1|Sash3|Ulbp1|Il23r|Tnfrsf14
GO:0002366	leukocyte activation involved in immune response	2.23596	3.67551	anxa3a|coro1a|grna|irf8|lifrb|irf4a|cd180|mfng|notch2|ptger4b|spi1b|tp53|stx11a|dock11|pi4k2a	Anxa3|Coro1a|Grn|Irf8|Il6ra|Irf4|Cd180|Mfng|Notch2|Ptger4|Spi1|Trp53|Stx11|Dock11|Pi4k2a
GO:0046635	positive regulation of alpha-beta T cell activation	2.21906	6.04312	cbfb|cd81a|lifrb|il2rga|jak2b|prkcq|tgfbr2b|sash3	Cbfb|Cd81|Il12rb1|Il2rg|Jak2|Prkcq|Tgfbr2|Sash3|Il23r
GO:0002274	myeloid leukocyte activation	2.21783	4.12349	anxa3a|grna|irf4a|itgb6|jak2b|tnfrsf1b|tnfrsf11a|notch2|rbpjb|spi1b|tgfbr2b|stx11a|pi4k2a|tmem229b	Anxa3|Grn|Irf4|Itgb6|Jak2|Ltbr|Notch2|Rbpj|Spi1|Tgfbr2|Stx11|Pi4k2a|Tmem229b
GO:0046641	positive regulation of alpha-beta T cell proliferation	2.1799	10.3404	cd81a|lifrb|jak2b|prkcq|tgfbr2b	Cd81|Il12rb1|Jak2|Prkcq|Tgfbr2|Il23r
GO:0002573	myeloid leukocyte differentiation	2.1799	4.07351	cd81a|irf4a|itgb6|junbb|tnfrsf1b|tnfrsf11a|mitfb|notch2|rbpjb|spi1b|tgfbr2b|zbtb46|fam20ca	Cd81|Irf4|Itgb6|Junb|Ltbr|Mitf|Notch2|Rbpj|Spi1|Tgfbr2|Tnfrsf11a|Zbtb46|Fam20c
GO:1903706	regulation of hemopoiesis	2.17385	2.67225	zfp36l1a|cbfb|cebpb|egr3|id2a|lifrb|il2rga|inpp5d|mafba|mitfb|mmp14b|notch2|prkcab|spi1b|sox4b|tgfbr2b|tnfrsf1b|tnfrsf11a|xbp1|kat6b|zbtb46|ubash3ba|sash3|tfe3a|rassf2a	Zfp36l1|Cbfb|Cebpb|Egr3|Id2|Il2rg|Inpp5d|Mafb|Mitf|Mmp14|Notch2|Prkca|Spi1|Sox4|Tgfbr2|Cd27|Xbp1|Kat6b|Zbtb46|Ubash3b|Sash3|Tfe3|Rassf2
GO:0008285	negative regulation of cell population proliferation	2.12194	2.21779	acvrl1|btg1|caska|cebpb|cxcr3.3|csk|DAB2|gdf5|gna13b|CABZ01080434.1|s1pr2|hpn|inpp5d|itgb1b.1|itgb1a|jak2b|pdcd4b|prkcab|pth1r|rbpjb|sox4b|sdc4|tgfbr2b|timp2b|tp53|vax1|trpv1|gsdmea|cers2b|tnfrsf21|tnfrsf1b|tnfrsf11a|pkn1b	Acvrl1|Btg1|Cask|Cebpb|Cxcr3|Csk|Dab2|Gdf5|Gna13|Gnrhr|S1pr2|Hpn|Inpp5d|Itgb1|Jak2|Pdcd4|Prkca|Pth1r|Rbpj|Sox4|Sdc4|Tgfbr2|Timp2|Trp53|Vax1|Trpv2|Nherf1|Gsdme|Cers2|Tnfrsf21|Tnfrsf14|Pkn1
GO:0045859	regulation of protein kinase activity	2.08273	2.35776	cbl|csk|DAB2|gab1|lifrb|jak2b|prkcab|sdc4|tgfbr2b|tnfrsf1b|tnfrsf11a|map2k2a|map2k4a|map2k6|mapk8ip3|ccny|smyd3|rap2c|ubash3ba|pik3cb|rassf2a|arrb2b|trib2|dusp7|pik3r5|pkn1b|taok3a	Cbl|Csk|Dab2|Gab1|Il6ra|Jak2|Prkca|Sdc4|Tgfbr2|Tnfrsf11a|Tnfrsf4|Map2k2|Map2k4|Map2k6|Nherf1|Mapk8ip3|Ccny|Smyd3|Rap2c|Ubash3b|Pik3cb|Rassf2|Arrb2|Trib2|Dusp7|Pik3r5|Pkn1|Taok3
GO:0022604	regulation of cell morphogenesis	2.00446	3.15032	caska|coro1a|cxcr4b|crk|epb41l3b|gna13b|hck|hpn|robo4|cfdp1|sh3glb1b|plxnd1|plekho1b|rreb1a|arhgef18b|pdzd8	Cask|Coro1a|Cxcr4|Crk|Epb41l3|Gna13|Hck|Hpn|Cntn2|Cfdp1|Nherf1|Sh3glb1|Plxnc1|Plekho1|Rreb1|Arhgef18|Pdzd8
GO:0002285	lymphocyte activation involved in immune response	2.00446	4.16394	coro1a|irf8|lifrb|irf4a|cd180|mfng|notch2|ptger4b|spi1b|tp53|stx11a|dock11	Coro1a|Irf8|Il6ra|Irf4|Cd180|Mfng|Notch2|Ptger4|Spi1|Trp53|Stx11|Dock11
GO:0097190	apoptotic signaling pathway	2.00446	2.91496	cebpb|DAB2|itgav|itpr1b|jak2b|melk|p2rx4b|prkcab|spi1b|sort1b|tnfrsf1b|tnfrsf11a|tp53|xbp1|pde3a|dapk1|ddit4	Cebpb|Dab2|Itgav|Itpr1|Jak2|Melk|P2rx4|Prkca|Spi1|Sort1|Tnfrsf10b|Tnfrsf1b|Cd27|Trp53|Xbp1|Pde3a|Dapk1|Ddit4|Tnfrsf23
GO:0002761	regulation of myeloid leukocyte differentiation	1.93254	4.08176	zfp36l1a|cebpb|id2a|inpp5d|mafba|mitfb|notch2|prkcab|zbtb46|ubash3ba|tfe3a|rassf2a	Zfp36l1|Cebpb|Id2|Inpp5d|Mafb|Mitf|Notch2|Prkca|Zbtb46|Ubash3b|Tfe3|Rassf2
GO:0042113	B cell activation	1.93254	3.38661	irf8|id2a|lifrb|il2rga|cd180|mfng|notch2|rbpjb|spi1b|tnfrsf1b|tnfrsf11a|tpd52|tp53|hdac7a|sash3|dock11|irf2bp2b	Irf8|Id2|Il2rg|Cd180|Mfng|Notch2|Rbpj|Spi1|Cd27|Tpd52|Trp53|Hdac7|Sash3|Dock11|Irf2bp2
GO:0035909	aorta morphogenesis	1.93254	9.12392	acvrl1|hey1|lrp1ab|rbpjb|sox4b|tgfbr2b	Acvrl1|Hey1|Lrp1|Rbpj|Sox4|Tgfbr2
GO:0034103	regulation of tissue remodeling	1.90068	5.34851	csk|inpp5d|itgav|lrp1ab|prkcab|ptger4b|tnfrsf1b|tnfrsf11a|tp53|ubash3ba	Csk|Inpp5d|Itgav|Lrp1|Prkca|Ptger4|Tnfrsf11a|Trp53|Ubash3b
GO:0042110	T cell activation	1.8929	2.75012	zfp36l1a|cebpb|coro1a|cxcr4b|lifrb|il2rga|irf4a|itgav|mafba|prkcq|ptger4b|spi1b|sox4b|tp53|tnfrsf1b|tnfrsf11a|sash3|stx11a|gpr18|wdfy4	Zfp36l1|Cebpb|Coro1a|Cxcr4|Il2rg|Il6ra|Irf4|Itgav|Mafb|Prkcq|Ptger4|Spi1|Sox4|Trp53|Tnfrsf4|Sash3|Stx11|Gpr18|Tnfrsf14|Wdfy4
GO:0050670	regulation of lymphocyte proliferation	1.8929	3.18168	cd81a|cebpb|coro1a|lifrb|inpp5d|jak2b|prkcq|sdc4|tgfbr2b|tnfrsf1b|tnfrsf11a|sash3|tnfrsf21|pkn1b	Cd81|Cebpb|Coro1a|Il12rb1|Inpp5d|Jak2|Prkcq|Sdc4|Tgfbr2|Tnfrsf1b|Tnfrsf4|Sash3|Tnfrsf21|Il23r|Tnfrsf14|Pkn1
GO:0048679	regulation of axon regeneration	1.8929	8.86324	grna|lrp1ab|omgb|map2k2a|cers2b|scarf1	Grn|Lrp1|Omg|Map2k2|Cers2|Scarf1
GO:0002696	positive regulation of leukocyte activation	1.8929	2.66114	cbfb|cd81a|coro1a|egr3|lifrb|il2rga|inpp5d|jak2b|mmp14b|prkcq|spi1b|sox4b|tgfbr2b|tnfrsf1b|tnfrsf11a|xbp1|sash3|mhc1uma	Cbfb|Cd81|Coro1a|Egr3|Il12rb1|Il2rg|Inpp5d|Jak2|Mmp14|Prkcq|Spi1|Sox4|Tgfbr2|Cd27|Tnfrsf4|Xbp1|Crlf2|Sash3|Ulbp1|Il23r|Tnfrsf14
GO:0046640	regulation of alpha-beta T cell proliferation	1.88045	7.09638	cd81a|lifrb|jak2b|prkcq|tgfbr2b|tnfrsf1b|tnfrsf11a	Cd81|Il12rb1|Jak2|Prkcq|Tgfbr2|Il23r|Tnfrsf14
GO:0030183	B cell differentiation	1.85953	3.95176	irf8|id2a|lifrb|il2rga|mfng|notch2|rbpjb|spi1b|tpd52|tp53|hdac7a|dock11|irf2bp2b	Irf8|Id2|Il2rg|Mfng|Notch2|Rbpj|Spi1|Tpd52|Trp53|Hdac7|Dock11|Irf2bp2
GO:0032944	regulation of mononuclear cell proliferation	1.8371	3.13347	cd81a|cebpb|coro1a|lifrb|inpp5d|jak2b|prkcq|sdc4|tgfbr2b|tnfrsf1b|tnfrsf11a|sash3|tnfrsf21|pkn1b	Cd81|Cebpb|Coro1a|Il12rb1|Inpp5d|Jak2|Prkcq|Sdc4|Tgfbr2|Tnfrsf1b|Tnfrsf4|Sash3|Tnfrsf21|Il23r|Tnfrsf14|Pkn1
GO:0050863	regulation of T cell activation	1.81322	2.69282	cbfb|cd81a|cebpb|coro1a|csk|egr3|lifrb|il2rga|jak2b|prkcq|sox4b|sdc4|tgfbr2b|tnfrsf1b|tnfrsf11a|xbp1|sash3|tnfrsf21	Cbfb|Cd81|Cebpb|Coro1a|Csk|Egr3|Il12rb1|Il2rg|Jak2|Prkcq|Sox4|Sdc4|Tgfbr2|Tnfrsf1b|Cd27|Xbp1|Sash3|Tnfrsf21|Il23r|Tnfrsf14
GO:0060627	regulation of vesicle-mediated transport	1.75482	2.2625	atp2a2b|caska|cbl|coro1a|csk|DAB2|gnai2b|gnai2a|hck|lifrb|il2rga|itgav|itgb1b.1|itgb1a|lrp1ab|mertka|prkcab|pld1b|rab7a|spi1b|sdc4|map2k2a|git2b|sh3glb1b|grasp|pip4p2|wasla|acsl3b|mical1|arrb2b	Atp2a2|Cask|Cbl|Coro1a|Csk|Dab2|Gnai2|Hck|Il2rg|Itgav|Itgb1|Lrp1|Mertk|Prkca|Pld1|Rab7|Spi1|Sdc4|Map2k2|Git2|Sh3glb1|Tamalin|Pip4p2|Wasl|Acsl3|Mical1|Arrb2
GO:0045124	regulation of bone resorption	1.75063	6.70214	csk|inpp5d|itgav|prkcab|ptger4b|tnfrsf1b|tnfrsf11a|ubash3ba	Csk|Inpp5d|Itgav|Prkca|Ptger4|Tnfrsf11a|Ubash3b
GO:0001953	negative regulation of cell-matrix adhesion	1.73496	8.16351	acvrl1|caska|lrp1ab|mmp25b|mmp14b|FAM107A	Acvrl1|Cask|Lrp1|Mmp12|Mmp14|Fam107a
GO:1902532	negative regulation of intracellular signal transduction	1.73496	2.33735	csk|DAB2|itgb1b.1|itgb1a|itpr1b|lrp1ab|mmp25b|prkcab|pparab|spi1b|timp2b|xbp1|pde10a|pde3a|sh3glb1b|hdac7a|veph1|ddit4|pik3cb|arhgap12a|RASA2|rassf2a|ppm1j|dusp7|taok3a	Csk|Dab2|Itgb1|Itpr1|Lrp1|Mmp3|Prkca|Ppara|Spi1|Timp2|Xbp1|Pde10a|Nherf1|Pde3a|Sh3glb1|Hdac7|Veph1|Ddit4|Pik3cb|Arhgap12|Rasa2|Rassf2|Ppm1n|Dusp7|Taok3
GO:0022409	positive regulation of cell-cell adhesion	1.73496	2.82012	adam19a|cbfb|cd81a|coro1a|egr3|lifrb|il2rga|jak1|jak2b|prkcq|sox4b|tgfbr2b|tnfrsf1b|tnfrsf11a|xbp1|sash3	Adam19|Cbfb|Cd81|Coro1a|Egr3|Il12rb1|Il2rg|Il6ra|Jak1|Jak2|Prkcq|Sox4|Tgfbr2|Cd27|Xbp1|Sash3|Il23r|Tnfrsf14
GO:0050871	positive regulation of B cell activation	1.73169	4.95021	cd81a|lifrb|il2rga|inpp5d|mmp14b|spi1b|tnfrsf1b|tnfrsf11a|xbp1|sash3	Cd81|Il2rg|Inpp5d|Mmp14|Spi1|Cd27|Tnfrsf4|Xbp1|Sash3
GO:0002683	negative regulation of immune system process	1.73169	2.38168	cbfb|cebpb|crk|grna|id2a|inpp5d|irf4a|mafba|mertka|mmp25b|ptger4b|spi1b|sdc4|tnfrsf1b|tnfrsf11a|lifrb|il2rga|zbtb46|ubash3ba|wasla|tnfrsf21|gpr18|arrb2b|pkn1b|zdhhc18b	Cbfb|Cebpb|Crk|Grn|Id2|Inpp5d|Irf4|Mafb|Mertk|Mmp12|Ptger4|Spi1|Sdc4|Tnfrsf4|Il27ra|Zbtb46|Ubash3b|Wasl|Tnfrsf21|Gpr18|Arrb2|Tnfrsf14|Pkn1|Zdhhc18
GO:0045621	positive regulation of lymphocyte differentiation	1.7235	4.06232	cbfb|egr3|lifrb|il2rga|inpp5d|mmp14b|spi1b|sox4b|tgfbr2b|tnfrsf1b|tnfrsf11a|xbp1|sash3	Cbfb|Egr3|Il2rg|Inpp5d|Mmp14|Spi1|Sox4|Tgfbr2|Cd27|Xbp1|Sash3
GO:0002335	mature B cell differentiation	1.71429	7.95419	irf8|lifrb|il2rga|mfng|notch2|spi1b|dock11	Irf8|Il2rg|Mfng|Notch2|Spi1|Dock11
GO:0001701	in utero embryonic development	1.71429	2.31641	acvrl1|zfp36l1a|cebpb|DAB2|gab1|gna13b|grna|hey1|itgav|itgb1b.1|itgb1a|junbb|mfng|nek2|notch2|pth1r|rbpjb|ncor2|tgfbr2b|tp53|wnt9b|mapk8ip3|lpar6a|lpar6b|cert1b|exoc3l2b|llgl2	Acvrl1|Zfp36l1|Cebpb|Dab2|Gab1|Gna13|Grn|Hey1|Itgav|Itgb1|Junb|Mfng|Nek2|Notch2|Pth1r|Rbpj|Ncor2|Tgfbr2|Trp53|Wnt9b|Mapk8ip3|Lpar6|Cert1|Exoc3l2|Llgl2
GO:0010563	negative regulation of phosphorus metabolic process	1.71429	2.4781	cbl|csk|gnai2b|gnai2a|hpn|lrp1ab|nnt|pip4k2aa|prkcab|pparab|atxn1a|tp53|xbp1|niban1b|smyd3|ubash3ba|ddit4|pik3cb|mical1|rassf2a|arrb2b|dusp7|pkn1b	Cbl|Csk|Gnai2|Hpn|Lrp1|Nnt|Pip4k2a|Prkca|Ppara|Atxn1|Trp53|Xbp1|Niban1|Smyd3|Ubash3b|Ddit4|Pik3cb|Mical1|Rassf2|Arrb2|Dusp7|Pkn1
GO:0045936	negative regulation of phosphate metabolic process	1.71429	2.4781	cbl|csk|gnai2b|gnai2a|hpn|lrp1ab|nnt|pip4k2aa|prkcab|pparab|atxn1a|tp53|xbp1|niban1b|smyd3|ubash3ba|ddit4|pik3cb|mical1|rassf2a|arrb2b|dusp7|pkn1b	Cbl|Csk|Gnai2|Hpn|Lrp1|Nnt|Pip4k2a|Prkca|Ppara|Atxn1|Trp53|Xbp1|Niban1|Smyd3|Ubash3b|Ddit4|Pik3cb|Mical1|Rassf2|Arrb2|Dusp7|Pkn1
GO:0046631	alpha-beta T cell activation	1.70738	4.38155	cebpb|lifrb|il2rga|irf4a|prkcq|ptger4b|sash3|gpr18|tnfrsf1b|tnfrsf11a|wdfy4	Cebpb|Il2rg|Il6ra|Irf4|Prkcq|Ptger4|Sash3|Gpr18|Tnfrsf14|Wdfy4
GO:0097186	amelogenesis	1.70738	10.3404	itgb6|pparab|mmp25b|fam20ca|cnnm4b	Itgb6|Ppara|Mmp20|Fam20c|Cnnm4
GO:0008360	regulation of cell shape	1.70738	4.0051	coro1a|crk|epb41l3b|gna13b|hck|hpn|cfdp1|plxnd1|plekho1b|arhgef18b	Coro1a|Crk|Epb41l3|Gna13|Hck|Hpn|Cfdp1|Nherf1|Plxnc1|Plekho1|Arhgef18
GO:0046634	regulation of alpha-beta T cell activation	1.69718	4.34473	cbfb|cd81a|lifrb|il2rga|jak2b|prkcq|tgfbr2b|sash3|tnfrsf1b|tnfrsf11a	Cbfb|Cd81|Il12rb1|Il2rg|Jak2|Prkcq|Tgfbr2|Sash3|Il23r|Tnfrsf14
GO:0050867	positive regulation of cell activation	1.69718	2.52499	cbfb|cd81a|coro1a|egr3|lifrb|il2rga|inpp5d|jak2b|mmp14b|prkcq|spi1b|sox4b|tgfbr2b|tnfrsf1b|tnfrsf11a|xbp1|sash3|mhc1uma	Cbfb|Cd81|Coro1a|Egr3|Il12rb1|Il2rg|Inpp5d|Jak2|Mmp14|Prkcq|Spi1|Sox4|Tgfbr2|Cd27|Tnfrsf4|Xbp1|Crlf2|Sash3|Ulbp1|Il23r|Tnfrsf14
GO:0034110	regulation of homotypic cell-cell adhesion	1.69313	7.75533	lifrb|jak1|jak2b|prkcab|prkcq|ubash3ba	Il6ra|Jak1|Jak2|Prkca|Prkcq|Ubash3b
GO:0070570	regulation of neuron projection regeneration	1.69313	7.75533	grna|lrp1ab|omgb|map2k2a|cers2b|scarf1	Grn|Lrp1|Omg|Map2k2|Cers2|Scarf1
GO:0097191	extrinsic apoptotic signaling pathway	1.68312	4.30852	DAB2|itgav|jak2b|spi1b|sort1b|tnfrsf1b|tnfrsf11a|dapk1	Dab2|Itgav|Jak2|Spi1|Sort1|Tnfrsf10b|Tnfrsf1b|Cd27|Dapk1|Tnfrsf23
GO:0070166	enamel mineralization	1.68102	14.7721	itgb6|pparab|fam20ca|cnnm4b	Itgb6|Ppara|Fam20c|Cnnm4
GO:1901342	regulation of vasculature development	1.68102	2.84446	acvrl1|anxa3a|btg1|cxcr3.3|cxcr4b|gab1|grna|hk2|itgb1b.1|itgb1a|jak1|notch2|prkcab|ptger4b|tgfbr2b|xbp1|pik3cb|rapgef3	Acvrl1|Anxa3|Btg1|Cxcr3|Cxcr4|Gab1|Grn|Hk2|Itgb1|Jak1|Notch4|Prkca|Ptger4|Tgfbr2|Xbp1|Pik3cb|Rapgef3
GO:0035710	CD4-positive, alpha-beta T cell activation	1.68102	5.37166	cebpb|lifrb|il2rga|irf4a|prkcq|ptger4b|sash3|tnfrsf1b|tnfrsf11a	Cebpb|Il2rg|Il6ra|Irf4|Prkcq|Ptger4|Sash3|Tnfrsf14
GO:0001568	blood vessel development	1.68102	2.28367	acvrl1|zfp36l1a|cxcr3.3|cxcr4b|egr3|gab1|gna13b|hey1|itgav|itgb1b.1|itgb1a|junbb|lrp1ab|notch2|prkcab|ptger4b|rbpjb|spi1b|sox4b|tgfbr2b|xbp1|hdac7a|pik3cb|llgl2|rapgef3	Acvrl1|Zfp36l1|Cxcr3|Cxcr4|Egr3|Gab1|Gna13|Hey1|Itgav|Itgb1|Junb|Lrp1|Notch2|Notch4|Prkca|Ptger4|Rbpj|Spi1|Sox4|Tgfbr2|Xbp1|Hdac7|Pik3cb|Llgl2|Rapgef3
GO:0032963	collagen metabolic process	1.68082	6.23992	ctss2.2|mmp25b|mmp14b	Ctss|Mmp12|Mmp10|Mmp14|Mmp3|Mmp20|Mmp27
GO:0051496	positive regulation of stress fiber assembly	1.68082	6.23992	evla|prkcq|sdc4|pdlim4|arhgef10lb|rapgef3|fhod1	Evl|Prkcq|Sdc4|Pdlim4|Arhgef10l|Rapgef3|Fhod1
GO:0050870	positive regulation of T cell activation	1.67836	3.07751	cbfb|cd81a|coro1a|egr3|lifrb|il2rga|jak2b|prkcq|sox4b|tgfbr2b|tnfrsf1b|tnfrsf11a|xbp1|sash3	Cbfb|Cd81|Coro1a|Egr3|Il12rb1|Il2rg|Jak2|Prkcq|Sox4|Tgfbr2|Cd27|Xbp1|Sash3|Il23r|Tnfrsf14
GO:0051492	regulation of stress fiber assembly	1.67046	4.7002	evla|prkcq|ptger4b|sdc4|pdlim4|arhgef10lb|arhgef18b|rapgef3|fhod1	Evl|Prkcq|Ptger4|Sdc4|Pdlim4|Arhgef10l|Arhgef18|Rapgef3|Fhod1
GO:0010360	negative regulation of anion channel activity	1.64822	25.8511	prkcab|grk6|ano9a	Prkca|Grk6|Ano9
GO:1903036	positive regulation of response to wounding	1.6334	5.23567	cxcr4b|grna|itgb1b.1|itgb1a|lrp1ab|ptger4b|xbp1|rreb1a|scarf1	Cxcr4|Grn|Itgb1|Lrp1|Ptger4|Xbp1|Rreb1|Scarf1
GO:0042129	regulation of T cell proliferation	1.6038	3.34393	cd81a|cebpb|coro1a|lifrb|jak2b|prkcq|sdc4|tgfbr2b|tnfrsf1b|tnfrsf11a|sash3|tnfrsf21	Cd81|Cebpb|Coro1a|Il12rb1|Jak2|Prkcq|Sdc4|Tgfbr2|Tnfrsf1b|Sash3|Tnfrsf21|Il23r|Tnfrsf14
GO:0070663	regulation of leukocyte proliferation	1.59315	2.88235	cd81a|cebpb|coro1a|lifrb|inpp5d|jak2b|prkcq|sdc4|tgfbr2b|tnfrsf1b|tnfrsf11a|sash3|tnfrsf21|pkn1b	Cd81|Cebpb|Coro1a|Il12rb1|Inpp5d|Jak2|Prkcq|Sdc4|Tgfbr2|Tnfrsf1b|Tnfrsf4|Sash3|Tnfrsf21|Il23r|Tnfrsf14|Pkn1
GO:0010810	regulation of cell-substrate adhesion	1.58796	3.14709	acvrl1|caska|crk|DAB2|itgb1b.1|itgb1a|jak2b|lrp1ab|mmp25b|mmp14b|sdc4|rreb1a|rin2|pik3cb|FAM107A	Acvrl1|Cask|Crk|Dab2|Itgb1|Jak2|Lrp1|Mmp12|Mmp14|Sdc4|Rreb1|Rin2|Pik3cb|Fam107a
GO:0007162	negative regulation of cell adhesion	1.58796	2.76396	acvrl1|caska|cbfb|cebpb|jak2b|lrp1ab|mmp25b|mmp14b|notch2|pparab|spi1b|sdc4|plxnd1|ubash3ba|tnfrsf21|tnfrsf1b|tnfrsf11a|FAM107A	Acvrl1|Cask|Cbfb|Cebpb|Jak2|Lrp1|Mmp12|Mmp14|Notch4|Ppara|Spi1|Sdc4|Plxnc1|Ubash3b|Tnfrsf21|Tnfrsf14|Fam107a
GO:1903037	regulation of leukocyte cell-cell adhesion	1.58796	2.58511	cbfb|cd81a|cebpb|coro1a|egr3|lifrb|il2rga|jak2b|prkcq|pparab|sox4b|sdc4|tgfbr2b|tnfrsf1b|tnfrsf11a|xbp1|sash3|tnfrsf21	Cbfb|Cd81|Cebpb|Coro1a|Egr3|Il12rb1|Il2rg|Jak2|Prkcq|Ppara|Sox4|Sdc4|Tgfbr2|Cd27|Xbp1|Sash3|Tnfrsf21|Il23r|Tnfrsf14
GO:0061024	membrane organization	1.58078	2.11647	atp2a2b|coro1a|cxcr4b|epb41l3b|hk2|itgb1b.1|itgb1a|mafba|lmnb1|pip4k2aa|rab7a|SLC9A1|robo4|tp53|ugcg|sh3glb1b|chchd6b|arl8bb|cert1b|CABZ01068499.1|ano9a|wasla|stx11a|uhrf1bp1l|arhgap12a|sun1|lrrc4.1|gak	Atp2a2|Coro1a|Cxcr4|Epb41l3|Hk2|Itgb1|Mafb|Lmnb1|Pip4k2a|Rab7|Slc9a1|Cntn2|Trp53|Ugcg|Nherf1|Sh3glb1|Chchd6|Arl8b|Cert1|Glipr1l1|Ano9|Wasl|Stx11|Uhrf1bp1l|Arhgap12|Sun1|Lrrc4|Gak
GO:0006909	phagocytosis	1.55049	3.74161	anxa3a|coro1a|hck|irf8|itgav|itgb1b.1|itgb1a|lrp1ab|mertka|rab7a|arl8bb|arhgap12a	Anxa3|Coro1a|Hck|Irf8|Itgav|Itgb1|Lrp1|Mertk|Rab7|Arl8b|Arhgap12
GO:0046330	positive regulation of JNK cascade	1.55049	4.47423	crk|DAB2|lmnb1|tnfrsf1b|tnfrsf11a|map2k4a|mapk8ip3|rassf2a|taok3a	Crk|Dab2|Lmnb1|Ltbr|Cd27|Map2k4|Mapk8ip3|Rassf2|Taok3
GO:0019221	cytokine-mediated signaling pathway	1.54216	2.72962	cxcr4b|gab1|lifrb|il2rga|jak1|jak2b|spi1b|tnfrsf1b|tnfrsf11a|tp53|ugcg|rps6ka5	Cxcr4|Gab1|Il12rb1|Il2rg|Il6ra|Jak1|Jak2|Osmr|Spi1|Tnfrsf11a|Tnfrsf1b|Trp53|Ugcg|Il27ra|Crlf2|Rps6ka5|Il23r
GO:0003279	cardiac septum development	1.54216	4.03924	cxcr4b|hey1|id2a|lrp1ab|notch2|rbpjb|sox4b|tgfbr2b|tp53|fzd2	Cxcr4|Hey1|Id2|Lrp1|Notch2|Rbpj|Sox4|Tgfbr2|Trp53|Fzd2
GO:0045446	endothelial cell differentiation	1.5301	4.98335	acvrl1|cxcr4b|hey1|notch2|rbpjb|fzd2|rap2c|rapgef3	Acvrl1|Cxcr4|Hey1|Notch4|Rbpj|Fzd2|Rap2c|Rapgef3
GO:0045346	regulation of MHC class II biosynthetic process	1.52289	12.9256	jak2b|spi1b|xbp1|march8	Jak2|Spi1|Xbp1|Marchf8
GO:0090330	regulation of platelet aggregation	1.51632	8.91418	lifrb|jak2b|prkcab|prkcq|ubash3ba	Il6ra|Jak2|Prkca|Prkcq|Ubash3b
GO:0032653	regulation of interleukin-10 production	1.49034	5.65493	irf4a|ptger4b|sash3|tnfrsf21|lifrb|trib2|rbm47	Irf4|Ptger4|Sash3|Tnfrsf21|Il23r|Trib2|Rbm47
GO:0046850	regulation of bone remodeling	1.49034	5.65493	csk|inpp5d|itgav|prkcab|ptger4b|tnfrsf1b|tnfrsf11a|ubash3ba	Csk|Inpp5d|Itgav|Prkca|Ptger4|Tnfrsf11a|Ubash3b
GO:1903960	negative regulation of anion transmembrane transport	1.48682	22.1581	prkcab|grk6|ano9a	Prkca|Grk6|Ano9
GO:1990456	mitochondrion-endoplasmic reticulum membrane tethering	1.48682	22.1581	atp2a2b|vmp1|pdzd8	Atp2a2|Vmp1|Pdzd8
GO:0060411	cardiac septum morphogenesis	1.48577	4.86609	hey1|id2a|notch2|rbpjb|sox4b|tgfbr2b|tp53|fzd2	Hey1|Id2|Notch2|Rbpj|Sox4|Tgfbr2|Trp53|Fzd2
GO:0002313	mature B cell differentiation involved in immune response	1.46731	8.61704	irf8|mfng|notch2|spi1b|dock11	Irf8|Mfng|Notch2|Spi1|Dock11
GO:0032729	positive regulation of type II interferon production	1.45879	4.80951	irf8|lifrb|jak2b|tnfrsf1b|tnfrsf11a|il2rga|sash3|mhc1uma	Irf8|Il12rb1|Jak2|Cd27|Il27ra|Sash3|Ulbp1|Il23r
GO:0032956	regulation of actin cytoskeleton organization	1.45879	2.57083	coro1a|crk|evla|hck|lrp1ab|notch2|pam|prkcq|ptger4b|sdc4|pdlim4|arhgef10lb|wasla|arfip2b|arhgef18b|rapgef3|fhod1|FAM107A	Coro1a|Crk|Evl|Hck|Lrp1|Notch2|Pam|Prkcq|Ptger4|Sdc4|Pdlim4|Arhgef10l|Wasl|Arfip2|Arhgef18|Rapgef3|Fhod1|Fam107a
GO:0051895	negative regulation of focal adhesion assembly	1.45879	12.1652	acvrl1|lrp1ab|mmp14b|FAM107A	Acvrl1|Lrp1|Mmp14|Fam107a
GO:0150118	negative regulation of cell-substrate junction organization	1.45879	12.1652	acvrl1|lrp1ab|mmp14b|FAM107A	Acvrl1|Lrp1|Mmp14|Fam107a
GO:2000318	positive regulation of T-helper 17 type immune response	1.45879	12.1652	lifrb|jak2b|prkcq	Il12rb1|Jak2|Prkcq|Il23r
GO:0002685	regulation of leukocyte migration	1.44353	2.99104	cd81a|coro1a|cxcr3.3|crk|mmp14b|p2rx4b|ptger4b|spi1b|tnfrsf1b|tnfrsf11a|tp53|lifrb|il2rga|wasla|gpr18	Cd81|Coro1a|Cxcr3|Crk|Mmp14|P2rx4|Ptger4|Spi1|Tnfrsf18|Trp53|Il27ra|Wasl|Gpr18|Tnfrsf14
GO:0007204	positive regulation of cytosolic calcium ion concentration	1.43828	3.14079	cxcr3.3|gna13b|CABZ01041494.1|itgav|itpr1b|jak2b|lrp1ab|p2rx4b|ptger4b|pth1r|fzd2|lpar6a|lpar6b|gpr18	Cxcr3|Gna13|Gpr33|Itgav|Itpr1|Jak2|Lrp1|P2rx4|Ptger4|Pth1r|Fzd2|Lpar6|Gpr18
GO:0030036	actin cytoskeleton organization	1.43828	2.24368	coro1a|crk|csrp1a|epb41l3b|evla|gab1|s1pr2|itgb1b.1|itgb1a|pdlim4|diaph2|anln|arhgef10lb|wasla|arhgap12a|arfip2b|arhgef18b|mical1|llgl2|micall2b|fhod1|fscn2b|FAM107A	Coro1a|Crk|Csrp1|Epb41l3|Evl|Gab1|S1pr2|Itgb1|Nherf1|Pdlim4|Diaph2|Anln|Arhgef10l|Wasl|Arhgap12|Arfip2|Arhgef18|Mical1|Llgl2|Micall2|Fhod1|Fscn2|Fam107a
GO:2000316	regulation of T-helper 17 type immune response	1.43053	8.33907	lifrb|jak2b|prkcq|il2rga	Il12rb1|Jak2|Prkcq|Il27ra|Il23r
GO:0007167	enzyme-linked receptor protein signaling pathway	1.42989	2.11361	acvrl1|crk|gab1|gdf5|gng7|hck|itgb6|jak1|jak2b|lrp1ab|mertka|notch2|pdcd4b|atxn1a|spi1b|sort1b|tgfbr2b|tp53|xbp1|map2k2a|ubash3ba|ddit4|socs7|rassf2a|arrb2b|gigyf2	Acvrl1|Crk|Gab1|Gdf5|Gng7|Hck|Itgb6|Jak1|Jak2|Lrp1|Mertk|Notch2|Pdcd4|Atxn1|Spi1|Sort1|Tgfbr2|Trp53|Xbp1|Map2k2|Ubash3b|Ddit4|Socs7|Rassf2|Arrb2|Gigyf2
GO:0035904	aorta development	1.42082	5.40173	acvrl1|cxcr4b|hey1|lrp1ab|rbpjb|sox4b|tgfbr2b	Acvrl1|Cxcr4|Hey1|Lrp1|Rbpj|Sox4|Tgfbr2
GO:0001944	vasculature development	1.41241	2.14354	acvrl1|zfp36l1a|cxcr3.3|cxcr4b|egr3|gab1|gna13b|hey1|itgav|itgb1b.1|itgb1a|junbb|lrp1ab|notch2|prkcab|ptger4b|rbpjb|spi1b|sox4b|tgfbr2b|xbp1|hdac7a|pik3cb|llgl2|rapgef3	Acvrl1|Zfp36l1|Cxcr3|Cxcr4|Egr3|Gab1|Gna13|Hey1|Itgav|Itgb1|Junb|Lrp1|Notch2|Notch4|Prkca|Ptger4|Rbpj|Spi1|Sox4|Tgfbr2|Xbp1|Hdac7|Pik3cb|Llgl2|Rapgef3
GO:0045765	regulation of angiogenesis	1.41183	2.71225	acvrl1|anxa3a|btg1|cxcr3.3|cxcr4b|gab1|grna|hk2|itgb1b.1|itgb1a|jak1|notch2|prkcab|tgfbr2b|xbp1|pik3cb|rapgef3	Acvrl1|Anxa3|Btg1|Cxcr3|Cxcr4|Gab1|Grn|Hk2|Itgb1|Jak1|Notch4|Prkca|Tgfbr2|Xbp1|Pik3cb|Rapgef3
GO:1901215	negative regulation of neuron death	1.40976	2.82012	cbl|cebpb|coro1a|gdf5|grna|itpr1b|jak2b|lrp1ab|pparab|tnfrsf1b|tnfrsf11a|map2k4a|lifrb|il2rga|hdac7a|gabra5|arrb2b	Cbl|Cebpb|Coro1a|Gdf5|Grn|Itpr1|Jak2|Lrp1|Ppara|Tnfrsf1b|Map2k4|Il27ra|Hdac7|Gabra5|Arrb2
GO:0110020	regulation of actomyosin structure organization	1.40513	4.15464	evla|prkcq|ptger4b|sdc4|pdlim4|arhgef10lb|arhgef18b|rapgef3|fhod1	Evl|Prkcq|Ptger4|Sdc4|Pdlim4|Arhgef10l|Arhgef18|Rapgef3|Fhod1
GO:0032233	positive regulation of actin filament bundle assembly	1.39836	5.32229	evla|prkcq|sdc4|pdlim4|arhgef10lb|rapgef3|fhod1	Evl|Prkcq|Sdc4|Pdlim4|Arhgef10l|Rapgef3|Fhod1
GO:0032874	positive regulation of stress-activated MAPK cascade	1.39836	3.77389	crk|DAB2|lmnb1|tnfrsf1b|tnfrsf11a|spi1b|map2k4a|mapk8ip3|rassf2a|taok3a	Crk|Dab2|Lmnb1|Ltbr|Spi1|Cd27|Map2k4|Mapk8ip3|Rassf2|Taok3
GO:0042326	negative regulation of phosphorylation	1.38643	2.43757	cbl|csk|lrp1ab|nnt|pip4k2aa|prkcab|pparab|atxn1a|xbp1|niban1b|smyd3|ubash3ba|ddit4|pik3cb|mical1|rassf2a|arrb2b|dusp7|pkn1b	Cbl|Csk|Lrp1|Nnt|Pip4k2a|Prkca|Ppara|Atxn1|Xbp1|Niban1|Smyd3|Ubash3b|Ddit4|Pik3cb|Mical1|Rassf2|Arrb2|Dusp7|Pkn1
GO:1903039	positive regulation of leukocyte cell-cell adhesion	1.37641	2.78969	cbfb|cd81a|coro1a|egr3|lifrb|il2rga|jak2b|prkcq|sox4b|tgfbr2b|tnfrsf1b|tnfrsf11a|xbp1|sash3	Cbfb|Cd81|Coro1a|Egr3|Il12rb1|Il2rg|Jak2|Prkcq|Sox4|Tgfbr2|Cd27|Xbp1|Sash3|Il23r|Tnfrsf14
GO:0006954	inflammatory response	1.37587	2.20622	atrn|cebpb|cxcr3.3|CABZ01041494.1|grna|hck|itgav|itgb1b.1|itgb1a|itgb6|jak2b|lrp1ab|cd180|notch2|prkcq|ptger4b|rbpjb|tnfrsf1b|tnfrsf11a|hdac7a|lifrb|rps6ka5|themis2	Atrn|Cebpb|Cxcr3|Gpr33|Grn|Hck|Itgav|Itgb1|Itgb6|Jak2|Lrp1|Cd180|Notch2|Prkcq|Ptger4|Rbpj|Tnfrsf1b|Tnfrsf4|Hdac7|Crlf2|Rps6ka5|Il23r|Themis2
GO:0035912	dorsal aorta morphogenesis	1.37262	19.3883	acvrl1|hey1|rbpjb	Acvrl1|Hey1|Rbpj
GO:0090119	vesicle-mediated cholesterol transport	1.37262	19.3883	pip4k2aa|arl8bb|vps53	Pip4k2a|Arl8b|Vps53
GO:0006898	receptor-mediated endocytosis	1.37049	3.44682	cd81a|DAB2|itgb1b.1|itgb1a|lrp1ab|robo4|tgfbr2b|arrb2b|gak|grk3|scarf1|arhgap27	Cd81|Dab2|Itgb1|Lrp1|Cntn2|Tgfbr2|Arrb2|Gak|Grk3|Scarf1|Arhgap27
GO:0070304	positive regulation of stress-activated protein kinase signaling cascade	1.37049	3.71959	crk|DAB2|lmnb1|tnfrsf1b|tnfrsf11a|spi1b|map2k4a|mapk8ip3|rassf2a|taok3a	Crk|Dab2|Lmnb1|Ltbr|Spi1|Cd27|Map2k4|Mapk8ip3|Rassf2|Taok3
GO:0046849	bone remodeling	1.36347	6.20427	ctss2.2|mitfb|notch2|pth1r|rab7a|rassf2a	Ctss|Mitf|Notch2|Pth1r|Rab7|Rassf2
GO:0032231	regulation of actin filament bundle assembly	1.35803	4.04626	evla|prkcq|ptger4b|sdc4|pdlim4|arhgef10lb|arhgef18b|rapgef3|fhod1	Evl|Prkcq|Ptger4|Sdc4|Pdlim4|Arhgef10l|Arhgef18|Rapgef3|Fhod1
GO:0060390	regulation of SMAD protein signal transduction	1.35803	7.83367	DAB2|gdf5|jak2b|lrp1ab|veph1	Dab2|Gdf5|Jak2|Lrp1|Veph1
GO:0035239	tube morphogenesis	1.35551	1.97805	acvrl1|zfp36l1a|cxcr3.3|cxcr4b|egr3|gab1|gna13b|hey1|id2a|itgav|itgb1b.1|itgb1a|junbb|lrp1ab|mmp14b|notch2|prkcab|ptger4b|rbpjb|spi1b|sox4b|sdc4|tgfbr2b|wnt9b|xbp1|hdac7a|fzd2|pik3cb|rapgef3	Acvrl1|Zfp36l1|Cxcr3|Cxcr4|Egr3|Gab1|Gna13|Hey1|Id2|Itgav|Itgb1|Junb|Lrp1|Mmp14|Notch2|Notch4|Prkca|Ptger4|Rbpj|Spi1|Sox4|Sdc4|Tgfbr2|Wnt9b|Xbp1|Hdac7|Fzd2|Pik3cb|Rapgef3
GO:0045619	regulation of lymphocyte differentiation	1.35551	3.02761	zfp36l1a|cbfb|egr3|id2a|lifrb|il2rga|inpp5d|mmp14b|spi1b|sox4b|tgfbr2b|tnfrsf1b|tnfrsf11a|xbp1|sash3	Zfp36l1|Cbfb|Egr3|Id2|Il2rg|Inpp5d|Mmp14|Spi1|Sox4|Tgfbr2|Cd27|Xbp1|Sash3
GO:0051046	regulation of secretion	1.34294	1.94613	atp2a2b|caska|DAB2|gnai2b|gnai2a|GNAZ|hrh2a|il11a|itpr1b|jak2b|lrp1ab|pam|prkcab|prkcq|ptger4b|rab7a|spi1b|sox4b|sdc4|tnfrsf1b|tnfrsf11a|xbp1|map2k6|git2b|acsl3b|osbp|kmo|mical1|llgl2|mctp2a	Atp2a2|Cask|Dab2|Gnai2|Gnaz|Hrh2|Il11|Itpr1|Jak2|Lrp1|Pam|Prkca|Prkcq|Ptger4|Rab7|Spi1|Sox4|Sdc4|Tnfrsf11a|Tnfrsf1b|Xbp1|Map2k6|Git2|Nherf1|Acsl3|Osbp|Kmo|Mical1|Llgl2|Mctp2
GO:0045670	regulation of osteoclast differentiation	1.3279	4.4475	cebpb|inpp5d|mafba|mitfb|notch2|ubash3ba|tfe3a|rassf2a	Cebpb|Inpp5d|Mafb|Mitf|Notch2|Ubash3b|Tfe3|Rassf2
GO:0009611	response to wounding	1.3279	2.39013	acvrl1|zfp36l1a|evla|gna13b|grin2ca|itgb6|jak2b|mertka|mmp25b|notch2|p2rx4b|pparab|sdc4|map2k4a|mapk8ip3|abhd2a|arl8bb|ubash3ba|pik3cb	Acvrl1|Zfp36l1|Evl|Gna13|Grin2c|Itgb6|Jak2|Mertk|Mmp12|Notch2|P2rx4|Ppara|Sdc4|Map2k4|Mapk8ip3|Abhd2|Arl8b|Ubash3b|Pik3cb
GO:0032970	regulation of actin filament-based process	1.3279	2.39013	atp2a2b|coro1a|crk|evla|hck|lrp1ab|notch2|pam|prkcq|ptger4b|sdc4|pdlim4|arhgef10lb|wasla|arfip2b|arhgef18b|rapgef3|fhod1|FAM107A	Atp2a2|Coro1a|Crk|Evl|Hck|Lrp1|Notch2|Pam|Prkcq|Ptger4|Sdc4|Pdlim4|Arhgef10l|Wasl|Arfip2|Arhgef18|Rapgef3|Fhod1|Fam107a
GO:0030029	actin filament-based process	1.31979	2.12839	coro1a|crk|csrp1a|epb41l3b|evla|gab1|s1pr2|itgb1b.1|itgb1a|myo9b|pdlim4|diaph2|anln|arhgef10lb|wasla|arhgap12a|arfip2b|arhgef18b|mical1|llgl2|micall2b|fhod1|fscn2b|FAM107A	Coro1a|Crk|Csrp1|Epb41l3|Evl|Gab1|S1pr2|Itgb1|Myo9b|Nherf1|Pdlim4|Diaph2|Anln|Arhgef10l|Wasl|Arhgap12|Arfip2|Arhgef18|Mical1|Llgl2|Micall2|Fhod1|Fscn2|Fam107a

## Sheet: mouse
GO_term	Description	-Log(q-value)	Enrichment	Hits
GO:0043068	positive regulation of programmed cell death	9.77448	3.57063	Bcl2l1|Bcl6|Capn2|Cdc42|Cflar|Cxcr2|Ctsd|Ctss|Gadd45a|Degs1|G0s2|Grn|Il12a|Inpp5d|Jak2|Mcl1|Sik1|Notch2|Prkcd|Ptgis|Ptpn2|Rxra|S100a8|S100a9|Siglec1|Src|Syk|Tgfbr1|Tgm2|Tnfrsf1b|Tyrobp|Xbp1|Gadd45g|Irf5|Fbxw7|Sh3glb1|Gsdme|Rgcc|Rrp1b|Rassf6|Atg7|Stk17b|Unc5b|Rassf2|Atf6|Adamtsl4|Il20ra|Emilin2|Htra4
GO:0043065	positive regulation of apoptotic process	9.77448	3.57098	Bcl2l1|Bcl6|Capn2|Cdc42|Cflar|Cxcr2|Ctsd|Ctss|Gadd45a|Degs1|G0s2|Grn|Il12a|Inpp5d|Jak2|Mcl1|Sik1|Notch2|Prkcd|Ptgis|Ptpn2|Rxra|S100a8|S100a9|Siglec1|Src|Tgfbr1|Tgm2|Tnfrsf1b|Tyrobp|Xbp1|Gadd45g|Irf5|Fbxw7|Sh3glb1|Gsdme|Rgcc|Rrp1b|Rassf6|Atg7|Stk17b|Unc5b|Rassf2|Atf6|Adamtsl4|Il20ra|Emilin2|Htra4
GO:0010942	positive regulation of cell death	9.5802	3.32793	Bcl2l1|Bcl6|Capn2|Cdc42|Cflar|Cxcr2|Ctsd|Ctss|Gadd45a|Degs1|Fos|G0s2|Grn|Il12a|Inpp5d|Jak2|Mcl1|Sik1|Notch2|Prkcd|Ptgis|Ptpn2|Rxra|S100a8|S100a9|Siglec1|Src|Syk|Tgfbr1|Tgm2|Tnfrsf1b|Tyrobp|Xbp1|Gadd45g|Irf5|Fbxw7|Sh3glb1|Gsdme|Rgcc|Rrp1b|Rassf6|Atg7|Stk17b|Unc5b|Nod1|Rassf2|Atf6|Adamtsl4|Il20ra|Emilin2|Htra4
GO:0001775	cell activation	9.19884	3.13518	Adam9|Adora2b|Bcl3|Bcl6|Cxcr5|Zfp36l2|Cxcr2|Csf1r|Dlg1|Grn|Ifnar2|Ifngr1|Il12a|Itgb2|Jak2|Lcp2|Lfng|Cd180|Smad3|Clec4d|Msn|Myh9|Myo1f|Nfatc1|Nfil3|Notch2|Prkcd|Psap|Ptk2b|Ptpn2|Ptprj|Rbpj|Spi1|St3gal1|Snap23|Stxbp3|Syk|Tcf4|Tyrobp|Vav1|Gadd45g|Slc7a11|Apbb1ip|Rgcc|Dock8|Gpr18|Sbno2|Plcl2|Plcg2|Nlrc3|Irf2bp2|Gpr183|Cdh26
GO:0045321	leukocyte activation	9.19884	3.30962	Adam9|Adora2b|Bcl3|Bcl6|Cxcr5|Zfp36l2|Cxcr2|Csf1r|Dlg1|Grn|Ifnar2|Ifngr1|Il12a|Itgb2|Jak2|Lcp2|Lfng|Cd180|Smad3|Clec4d|Msn|Myh9|Myo1f|Nfatc1|Nfil3|Notch2|Prkcd|Psap|Ptk2b|Ptpn2|Ptprj|Rbpj|Spi1|St3gal1|Snap23|Syk|Tyrobp|Vav1|Gadd45g|Apbb1ip|Dock8|Gpr18|Sbno2|Plcl2|Plcg2|Nlrc3|Irf2bp2|Gpr183|Cdh26
GO:0030335	positive regulation of cell migration	6.73629	3.1835	Adam9|Adora2b|Cdc42|Cxcr2|Bcar1|Csf1r|Diaph1|F7|Gnai2|Cmklr1|Grn|Il12a|Itga5|Jak2|Lgals3|Smad3|Myo1f|Pak1|Pecam1|Plau|Lgmn|Ptafr|Ptk2b|Ptprj|Spi1|Src|Tgfbr1|Xbp1|Spry2|Pla2g7|Iqgap1|Prss56|Rin2|Vsir|Dock8|Arpc2|Plcg2|Dock4|Ago2|Cass4|Glipr2
GO:0002252	immune effector process	6.6853	3.73673	Adora2b|Bcl3|Bcl6|C9|Dlg1|Fcgr1|Grn|H2-D1|Il12a|Inpp5d|Lfng|Cd180|Lyst|Clec4d|Myo1f|Ncf1|Notch2|Prkcd|Ptk2b|Spi1|St3gal1|Snap23|Syk|Tyrobp|Gadd45g|Apbb1ip|Rgcc|Rnf19b|Sbno2|Plcl2|Plcg2|Nod2|Gpr183
GO:0043408	regulation of MAPK cascade	6.35725	2.83357	Adam9|Cdc42|Cflar|Csf1r|Gadd45a|Dlg1|Dok1|Gnai2|Jak2|Ksr1|Lmnb1|Myh9|Notch2|Pak1|Prkcd|Psap|Ptk2b|Ptpn1|Ptpn2|Ptprj|Rgs2|Spi1|Sla|Sorl1|Src|Syk|Tgfbr1|Xbp1|Gadd45g|Spry2|Iqgap1|Fbxw7|Gsdme|Pik3r6|Nod1|Rapgef1|Aida|Pak6|Rassf2|Rap1gds1|Plcg2|Dusp5|Nod2|Tlr13|Gpr183|Glipr2
GO:2000147	positive regulation of cell motility	6.32706	3.04531	Adam9|Adora2b|Cdc42|Cxcr2|Bcar1|Csf1r|Diaph1|F7|Gnai2|Cmklr1|Grn|Il12a|Itga5|Jak2|Lgals3|Smad3|Myo1f|Pak1|Pecam1|Plau|Lgmn|Ptafr|Ptk2b|Ptprj|Spi1|Src|Tgfbr1|Xbp1|Spry2|Pla2g7|Iqgap1|Prss56|Rin2|Vsir|Dock8|Arpc2|Plcg2|Dock4|Ago2|Cass4|Glipr2
GO:0002335	mature B cell differentiation	6.18541	13.0306	Bcl3|Bcl6|Lfng|Nfatc1|Notch2|Ptk2b|Spi1|St3gal1|Plcl2|Plcg2|Gpr183
GO:0040017	positive regulation of locomotion	6.06438	2.96429	Adam9|Adora2b|Cdc42|Cxcr2|Bcar1|Csf1r|Diaph1|F7|Gnai2|Cmklr1|Grn|Il12a|Itga5|Jak2|Lgals3|Smad3|Myo1f|Pak1|Pecam1|Plau|Lgmn|Ptafr|Ptk2b|Ptprj|Spi1|Src|Tgfbr1|Xbp1|Spry2|Pla2g7|Iqgap1|Prss56|Rin2|Vsir|Dock8|Arpc2|Plcg2|Dock4|Ago2|Cass4|Glipr2
GO:0046649	lymphocyte activation	5.6744	3.07443	Bcl3|Bcl6|Cxcr5|Zfp36l2|Dlg1|Ifnar2|Il12a|Itgb2|Lfng|Cd180|Smad3|Clec4d|Msn|Myh9|Nfatc1|Nfil3|Notch2|Prkcd|Psap|Ptk2b|Ptpn2|Ptprj|Rbpj|Spi1|St3gal1|Syk|Vav1|Gadd45g|Apbb1ip|Dock8|Gpr18|Plcl2|Plcg2|Nlrc3|Irf2bp2|Gpr183|Cdh26
GO:0045785	positive regulation of cell adhesion	5.45273	3.12763	Actb|Adam9|Bcl6|Cdc42|Il12a|Itga5|Itgb2|Jak2|Smad3|Myh9|Ninj1|Ptafr|Ptk2b|Ptprj|St3gal4|Src|Syk|Sdc4|Tgm2|Tpm1|Vav1|Xbp1|Iqgap1|Apbb1ip|Vav3|Rin2|Vsir|Dock8|Arpc2|Ccdc88b|Pik3r6|Klhl25|Piezo1|Emilin2|Cass4
GO:0002685	regulation of leukocyte migration	5.43221	4.39087	Cxcr2|Csf1r|F7|Cmklr1|Il12a|Lgals3|Msn|Myo1f|Ninj1|Pecam1|Lgmn|Ptafr|Ptk2b|Ptprj|Spi1|St3gal4|Stk10|Pla2g7|Prss56|Dock8|Gpr18|Rin3|Nod2
GO:0002366	leukocyte activation involved in immune response	5.13203	4.59806	Adora2b|Bcl3|Bcl6|Grn|Lfng|Cd180|Clec4d|Myo1f|Notch2|Ptk2b|Spi1|St3gal1|Snap23|Syk|Tyrobp|Gadd45g|Apbb1ip|Sbno2|Plcl2|Plcg2|Gpr183
GO:0002313	mature B cell differentiation involved in immune response	5.06591	13.8599	Bcl3|Bcl6|Lfng|Notch2|Ptk2b|Spi1|St3gal1|Plcg2|Gpr183
GO:0043410	positive regulation of MAPK cascade	5.06591	2.98888	Adam9|Cdc42|Cflar|Csf1r|Gadd45a|Dok1|Gnai2|Jak2|Ksr1|Lmnb1|Myh9|Notch2|Pak1|Prkcd|Psap|Ptk2b|Ptpn1|Ptprj|Spi1|Src|Syk|Tgfbr1|Gadd45g|Spry2|Iqgap1|Fbxw7|Gsdme|Pik3r6|Nod1|Rapgef1|Rassf2|Plcg2|Nod2|Gpr183|Glipr2
GO:0002263	cell activation involved in immune response	5.06591	4.51251	Adora2b|Bcl3|Bcl6|Grn|Lfng|Cd180|Clec4d|Myo1f|Notch2|Ptk2b|Spi1|St3gal1|Snap23|Syk|Tyrobp|Gadd45g|Apbb1ip|Sbno2|Plcl2|Plcg2|Gpr183
GO:0002274	myeloid leukocyte activation	4.85907	5.10179	Adam9|Adora2b|Cxcr2|Csf1r|Grn|Ifngr1|Jak2|Lcp2|Myo1f|Notch2|Prkcd|Rbpj|Spi1|Snap23|Syk|Tyrobp|Sbno2|Plcg2
GO:0002521	leukocyte differentiation	4.78699	3.07357	Bcl3|Bcl6|Zfp36l2|Csf1r|Fos|Ifnar2|Lfng|Clec4d|Nfatc1|Nfil3|Notch2|Psap|Ptk2b|Ptpn2|Ptprj|Rbpj|Spi1|St3gal1|Src|Syk|Tyrobp|Vav1|Gadd45g|Snx10|Gpr18|Sbno2|Nrros|Plcl2|Plcg2|Irf2bp2|Gpr183|Mir34a
GO:0098609	cell-cell adhesion	4.78699	3.14076	Adam9|Alcam|Cdc42|Cdh3|Dlg1|Itga5|Itgb2|Msn|Myh9|Ninj1|Pecam1|S100a8|S100a9|Serpinb8|Stfa3|Stk10|Stxbp3|Syk|Tnr|Slc7a11|Cadm1|Parva|Tmigd1|Tln2|Rapgef1|Elmo2|Ntng2|Lpp|Ccm2l|Cdh26|Cstdc4
GO:0043254	regulation of protein-containing complex assembly	4.76161	3.20089	Abca1|Capzb|Cdc42|Dlg1|Gda|Hck|Lgals3|Msn|Pak1|Pecam1|Prkcd|Ptk2b|Cyfip1|Sorl1|Src|Syk|Tpm1|Ldlrad4|Atf7ip|Sh3glb1|Mkks|Cdt1|Cotl1|Arpc2|Aida|Svil|Prune1|Plcg2|Piezo1|Nlrc3
GO:0006909	phagocytosis	4.62646	5.16706	Abca1|Cdc42|Fcgr1|Hck|Itgb2|Lyst|Myh9|Ncf4|Pecam1|Rab7|Tgm2|Tyrobp|Vav1|Elmo2|Arhgap25|Nod2|Bin2
GO:0030036	actin cytoskeleton organization	4.38971	2.87658	Actb|Bcl6|Cap1|Capzb|Cdc42|Cflar|Bcar1|Diaph1|Dlg1|Myh9|Myo1f|Pak1|Pmp22|Pstpip1|Ptk2b|Ptpn1|S100a9|Src|Tpm1|Tyrobp|Parva|Fmnl1|Actr2|Inf2|Rflnb|Arpc2|Actn1|Elmo2|Rnd1|Svil|Rap1gds1|Arhgap25|Cass4
GO:0045859	regulation of protein kinase activity	4.35687	2.70877	Actb|Adam9|Csf1r|Gadd45a|Dlg1|Jak2|Ksr1|Pak1|Pim1|Prkcd|Pmp22|Ptk2b|Ptpn1|Ptpn2|Ptprj|Pxn|Rgs2|Sorl1|Src|Syk|Sdc4|Gadd45g|Spry2|Iqgap1|Fbxw7|Camkk1|Rgcc|Tmigd1|Mvp|Pik3r6|Aida|Chmp6|Rassf2|Nod2|Cass4|Ccnjl
GO:0002312	B cell activation involved in immune response	4.31355	8.1967	Bcl3|Bcl6|Lfng|Cd180|Notch2|Ptk2b|Spi1|St3gal1|Plcl2|Plcg2|Gpr183
GO:0060326	cell chemotaxis	4.31355	4.36712	Cxcr5|Cxcr2|Bcar1|Itgb2|Lgals3|Lyst|Ninj1|Prkcd|S100a8|S100a9|Syk|Vav1|Vav3|Parva|Elmo2|Cxcr1|Dock4|Gpr183|Bin2
GO:0050727	regulation of inflammatory response	4.31355	3.25689	Adora2b|Bcl6|Socs3|Csf1r|Ctss|Fcgr1|Grn|Jak2|Smad3|Ncf1|Ninj1|Pmp22|Ptgis|Ptpn2|S100a8|S100a9|Tgm2|Tnfrsf1b|Zfp36|Psma1|Pik3ap1|Metrnl|Sbno2|Plcg2|Adamts12|Nod2|Nlrc3
GO:0006954	inflammatory response	4.3009	2.82854	Bcl6|Cxcr2|Csf1r|F7|Fcgr1|Cmklr1|Grn|Hck|Ifngr1|Itgb2|Jak2|Cd180|Ncf1|Ninj1|Notch2|Pstpip1|Ptafr|Rbpj|S100a8|S100a9|Snap23|Syk|Tnfrsf1b|Tyrobp|Irf5|Pla2g7|Nrros|Rap1gds1|Themis2|Nod2|Tlr13|S100a7a|Mir21a
GO:0043549	regulation of kinase activity	4.22641	2.53415	Actb|Adam9|Cdc42|Csf1r|Gadd45a|Dlg1|Jak2|Ksr1|Pak1|Pim1|Prkcd|Pmp22|Ptk2b|Ptpn1|Ptpn2|Ptprj|Pxn|Rgs2|Sorl1|Src|Syk|Sdc4|Gadd45g|Spry2|Iqgap1|Fbxw7|Sh3glb1|Camkk1|Vav3|Rgcc|Tmigd1|Mvp|Pik3r6|Aida|Chmp6|Rassf2|Nod2|Cass4|Ccnjl
GO:0031347	regulation of defense response	4.19372	2.4536	Adora2b|Bcl6|Socs3|Csf1r|Ctss|Fcgr1|Grn|Il12a|Jak2|Cd180|Smad3|Myo1f|Ncf1|Ninj1|Pmp22|Ptgis|Ptpn2|S100a8|S100a9|Spi1|Syk|Tgm2|Tnfrsf1b|Tyrobp|Vav1|Zfp36|Psma1|Cadm1|Samhd1|Sec14l1|Pik3ap1|Pik3r6|Nod1|Metrnl|Sbno2|Plcg2|Adamts12|Emilin2|Nod2|Nlrc3|Tlr13
GO:0001816	cytokine production	4.14821	4.22015	Bcl3|Bcl6|Dlg1|Il12a|Lcp2|Nfatc1|Notch2|Prkcd|Ptafr|Rbpj|Syk|Gadd45g|Rnf19b|Nod1|Nrros|Ccm2l|Rap1gds1|Nod2|S100a7a
GO:0030099	myeloid cell differentiation	4.13196	3.45417	Bcl6|Cflar|Csf1r|Sfxn1|Fos|Hspa9|Jak2|Myh9|Nfatc1|Notch2|Ptpn2|Rbpj|Spi1|Src|Tyrobp|Zfp36|Maea|Snx10|Exoc6|Actn1|Sbno2|Nrros|Gpr183|Mir34a
GO:0032103	positive regulation of response to external stimulus	4.07641	2.747	Adora2b|Cxcr2|Csf1r|Ctss|F7|Fcgr1|Cmklr1|Grn|Il12a|Jak2|Cd180|Smad3|Ninj1|Plau|Lgmn|Ptk2b|Ptprj|S100a8|S100a9|Spi1|Syk|Tgm2|Tyrobp|Vav1|Pla2g7|Cadm1|Prss56|Pik3ap1|Nod1|Plcg2|Emilin2|Nod2|Tlr13
GO:0002688	regulation of leukocyte chemotaxis	4.05098	5.21048	Cxcr2|Csf1r|F7|Cmklr1|Il12a|Ninj1|Lgmn|Ptk2b|Ptprj|Spi1|Pla2g7|Prss56|Gpr18|Rin3|Nod2
GO:0006897	endocytosis	4.04288	3.11847	Abca1|Cap1|Cdc42|Cxcr2|Diaph1|Fcgr1|Fnbp1|Grn|Itgb2|Myh9|Ppt1|Pstpip1|Siglec1|Sorl1|Syk|Necap1|Snx10|Rin2|Usp20|Ldlrap1|Rab31|Snx18|Cxcr1|Arhgap25|Marchf3|Fkbp15|Bin2
GO:0007229	integrin-mediated signaling pathway	4.03364	6.67945	Cdc42|Bcar1|Itga5|Itgb2|Ptk2b|Pxn|Src|Syk|Tyrobp|Vav1|Fyb|Vav3
GO:0050900	leukocyte migration	3.90004	3.84996	Cxcr5|Cdc42|Cxcr2|Itgb2|Lgals3|Lyst|Msn|Myo1f|Ninj1|Pecam1|S100a8|S100a9|Syk|Vav1|Cadm1|Vav3|Mcoln2|Dock8|Cxcr1|Gpr183
GO:0030183	B cell differentiation	3.89167	4.70824	Bcl3|Bcl6|Lfng|Nfatc1|Notch2|Ptk2b|Ptpn2|Ptprj|Rbpj|Spi1|St3gal1|Syk|Plcl2|Plcg2|Irf2bp2|Gpr183
GO:0044089	positive regulation of cellular component biogenesis	3.87538	2.72263	Abca1|Cdc42|Dlg1|Gda|Lgals3|Smad3|Msn|Myh9|Pak1|Ptk2b|Ptprj|Pxn|Rab7|Cyfip1|Src|Syk|Sdc4|Tgfbr1|Tpm1|Iqgap1|Atf7ip|Sh3glb1|Cdc42ep4|Rgcc|Actr2|Cdt1|Arpc2|Synpo|Snx18|Plcg2|Piezo1|Myo3b
GO:0097530	granulocyte migration	3.87538	5.83101	Cxcr2|Itgb2|Lgals3|Lyst|Myo1f|Pecam1|S100a8|S100a9|Syk|Vav1|Vav3|Mcoln2|Cxcr1
GO:0032956	regulation of actin cytoskeleton organization	3.84194	3.19058	Capzb|Cdc42|Csf1r|Dlg1|Hck|Smad3|Myo1f|Notch2|Pak1|Pecam1|Prkcd|Ptk2b|Pxn|Cyfip1|Sdc4|Tgfbr1|Tpm1|Iqgap1|Mkks|Rgcc|Cotl1|Arpc2|Synpo|Svil|Myo3b
GO:0030098	lymphocyte differentiation	3.81312	3.27077	Bcl3|Bcl6|Zfp36l2|Ifnar2|Lfng|Clec4d|Nfatc1|Nfil3|Notch2|Psap|Ptk2b|Ptpn2|Ptprj|Rbpj|Spi1|St3gal1|Syk|Vav1|Gadd45g|Gpr18|Plcl2|Plcg2|Irf2bp2|Gpr183
GO:0050730	regulation of peptidyl-tyrosine phosphorylation	3.7601	3.5933	Socs3|Csf1r|Il12a|Itga5|Itgb2|Jak2|Pecam1|Prkcd|Ptk2b|Ptpn1|Ptpn2|Ptprj|Src|Syk|Iqgap1|Fbxw7|Mvp|Chmp6|Plcg2|Nod2|Cass4
GO:1900076	regulation of cellular response to insulin stimulus	3.72652	6.15994	Socs3|Ctsd|Gnai2|Pak1|Prkcd|Ptpn1|Ptpn2|Ptprj|Sorl1|Src|Atp2b1|Pid1
GO:0030029	actin filament-based process	3.72399	2.61507	Actb|Bcl6|Cap1|Capzb|Cdc42|Cflar|Bcar1|Diaph1|Dlg1|Myh9|Myo1f|Pak1|Pmp22|Pstpip1|Ptk2b|Ptpn1|S100a9|Src|Tpm1|Tyrobp|Parva|Fmnl1|Actr2|Inf2|Rflnb|Arpc2|Actn1|Elmo2|Rnd1|Svil|Rap1gds1|Arhgap25|Cass4
GO:1990266	neutrophil migration	3.69247	6.09225	Cxcr2|Itgb2|Lgals3|Myo1f|Pecam1|S100a8|S100a9|Syk|Vav1|Vav3|Mcoln2|Cxcr1
GO:0042113	B cell activation	3.67692	3.83315	Bcl3|Bcl6|Cxcr5|Lfng|Cd180|Nfatc1|Notch2|Prkcd|Ptk2b|Ptpn2|Ptprj|Rbpj|Spi1|St3gal1|Syk|Plcl2|Plcg2|Irf2bp2|Gpr183
GO:0060627	regulation of vesicle-mediated transport	3.65904	2.54584	Actb|Adora2b|Bcl2l1|Cdc42|Fcgr1|Gnai2|Hck|Itgb2|Lgals3|Rab8a|Msn|Myh9|Ppt1|Ptafr|Ptpn1|Ptprj|Rab7|Spi1|Snap23|Sorl1|Src|Stxbp3|Syk|Sdc4|Tgm2|Sh3glb1|Atg7|Ldlrap1|Rab31|Rapgef1|Rin3|Plcg2|Rab8b|Nod2
GO:0007015	actin filament organization	3.60069	3.62349	Capzb|Cdc42|Bcar1|Diaph1|Dlg1|Myh9|Myo1f|Pstpip1|Ptk2b|Src|Tpm1|Actr2|Rflnb|Arpc2|Actn1|Elmo2|Rnd1|Svil|Arhgap25|Cass4
GO:0002687	positive regulation of leukocyte migration	3.53978	4.34819	Cxcr2|Csf1r|F7|Cmklr1|Il12a|Lgals3|Myo1f|Pecam1|Lgmn|Ptafr|Ptk2b|Ptprj|Spi1|Pla2g7|Prss56|Dock8
GO:0051493	regulation of cytoskeleton organization	3.52581	2.64241	Capn2|Capzb|Cdc42|Csf1r|Diaph1|Dlg1|Gda|Hck|Smad3|Myo1f|Notch2|Pak1|Pecam1|Prkcd|Ptk2b|Pxn|Cyfip1|Sdc4|Tgfbr1|Tpm1|Iqgap1|Mkks|Rgcc|Cotl1|Arpc2|Synpo|Chmp6|Svil|Prune1|Myo3b|Spef1l
GO:0038020	insulin receptor recycling	3.50598	36.9596	Ctsd|Ptpn1|Ptpn2|Sorl1
GO:0009611	response to wounding	3.46764	2.9226	Zfp36l2|C9|Cflar|Col5a1|Elk3|F7|Jak2|Lyst|Myh9|Notch2|Pak1|Pecam1|Plau|Ptprj|Stxbp3|Sdc4|Tnr|Tpm1|Tyrobp|Zfp36|Slc7a11|Prss56|Chmp6|Myof|Ccm2l|Plcg2
GO:0032970	regulation of actin filament-based process	3.46764	2.9226	Capzb|Cdc42|Csf1r|Dlg1|Hck|Smad3|Myh9|Myo1f|Notch2|Pak1|Pecam1|Prkcd|Ptk2b|Pxn|Cyfip1|Sdc4|Tgfbr1|Tpm1|Iqgap1|Mkks|Rgcc|Cotl1|Arpc2|Synpo|Svil|Myo3b
GO:2001233	regulation of apoptotic signaling pathway	3.26739	2.84642	Bcl2l1|Cflar|Ctss|Eya3|G0s2|Gnai2|Jak2|Lgals3|Mcl1|Prkcd|Pmp22|Ptpn1|Ptpn2|S100a8|S100a9|Siglec1|Src|Tgfbr1|Xbp1|Creb3l1|Fbxw7|Sh3glb1|Gsdme|Ankrd2|Unc5b|Il20ra
GO:0080135	regulation of cellular response to stress	3.26739	2.32253	Actb|Bcl2l1|Cdc42|Gadd45a|Dlg1|Eya3|Fzd1|Grn|Lmnb1|Mcl1|Prkcd|Psap|Ptk2b|Ptpn1|Ptpn2|Spi1|Tnr|Xbp1|Gadd45g|Creb3l1|Slc7a11|Fbxw7|Actr2|Nudt16l1|Nsmce1|Ddah1|Ing3|Atg7|Meak7|Nod1|Rapgef1|Aida|Rassf2|Rbbp8|Ino80c|Atf6|Nod2
GO:0097529	myeloid leukocyte migration	3.19232	4.58719	Cxcr2|Itgb2|Lgals3|Lyst|Myo1f|Ninj1|Pecam1|S100a8|S100a9|Syk|Vav1|Vav3|Mcoln2|Cxcr1
GO:0046626	regulation of insulin receptor signaling pathway	3.18907	5.90925	Socs3|Ctsd|Gnai2|Pak1|Prkcd|Ptpn1|Ptpn2|Ptprj|Sorl1|Src|Pid1
GO:0061024	membrane organization	3.17928	2.36401	Abca1|Bcl2l1|Cdc42|Col5a1|Degs1|Dlg1|Fcgr1|Itgb2|Lmnb1|Rab8a|Myh9|Prkcd|Pmp22|Ppt1|Psap|Rab7|Snap23|Abcd2|Siva1|Stx7|Sh3glb1|Vav3|Tmed10|Exoc1|Atg7|Rilpl2|Exoc6|Snx18|Chmp6|Tor1aip1|Myof|Arhgap25|Rab8b|Rubcnl|Bin2
GO:0042110	T cell activation	3.16883	2.94891	Bcl3|Bcl6|Zfp36l2|Dlg1|Ifnar2|Il12a|Itgb2|Lfng|Smad3|Clec4d|Msn|Myh9|Psap|Ptpn2|Spi1|Syk|Vav1|Gadd45g|Apbb1ip|Dock8|Gpr18|Nlrc3|Gpr183|Cdh26
GO:0042060	wound healing	3.13798	3.33571	C9|Cflar|Col5a1|Elk3|F7|Lyst|Myh9|Notch2|Pak1|Pecam1|Plau|Ptprj|Stxbp3|Sdc4|Tpm1|Slc7a11|Prss56|Chmp6|Myof|Ccm2l
GO:0071900	regulation of protein serine/threonine kinase activity	3.10293	3.00167	Actb|Adam9|Csf1r|Gadd45a|Ksr1|Pak1|Pim1|Prkcd|Pmp22|Ptk2b|Ptpn1|Ptprj|Rgs2|Sorl1|Src|Syk|Spry2|Iqgap1|Rgcc|Pik3r6|Aida|Nod2|Ccnjl
GO:0046628	positive regulation of insulin receptor signaling pathway	3.06995	10.4322	Ctsd|Gnai2|Pak1|Ptpn1|Ptpn2|Sorl1|Src
GO:1901185	negative regulation of ERBB signaling pathway	3.06995	10.4322	Lgmn|Ptpn2|Ptprj|Rab7|Cadm1|Mvp|Chmp6
GO:0035239	tube morphogenesis	3.03639	2.25512	Cdc42|Cxcr2|Dlg1|Elk3|Fzd1|Itga5|Smad3|Myh9|Nfatc1|Ninj1|Notch2|Notch4|Pak1|Pecam1|Plau|Ptk2b|Ptprj|Pxn|Rbpj|Rxra|Spi1|Src|Syk|Sdc4|Tgfbr1|Tgm2|Tnfaip2|Xbp1|Spry2|Fbxw7|Vav3|Parva|Cemip2|Pik3r6|Cdk20|Unc5b|Tctn1
GO:0050865	regulation of cell activation	3.01895	2.31328	Actb|Adora2b|Bcl6|Zfp36l2|Csf1r|Dlg1|Grn|Il12a|Inpp5d|Itgb2|Jak2|Lgals3|Lyst|Clec4d|Prkcd|Ptafr|Ptpn2|Ptprj|Spi1|Syk|Sdc4|Tnfrsf1b|Tyrobp|Xbp1|Vav3|Vsir|Dock8|Ccdc88b|Tnfrsf21|Pik3r6|Klhl25|Themis2|Emilin2|Nod2|Gpr183
GO:0002285	lymphocyte activation involved in immune response	2.98019	4.3409	Bcl3|Bcl6|Lfng|Cd180|Clec4d|Notch2|Ptk2b|Spi1|St3gal1|Gadd45g|Apbb1ip|Plcl2|Plcg2|Gpr183
GO:0071675	regulation of mononuclear cell migration	2.98019	4.65577	Csf1r|Cmklr1|Il12a|Lgals3|Msn|Ninj1|Lgmn|Ptk2b|Ptprj|Spi1|Stk10|Pla2g7|Dock8
GO:1903131	mononuclear cell differentiation	2.95666	2.84305	Bcl3|Bcl6|Zfp36l2|Ifnar2|Lfng|Clec4d|Nfatc1|Nfil3|Notch2|Psap|Ptk2b|Ptpn2|Ptprj|Rbpj|Spi1|St3gal1|Syk|Vav1|Gadd45g|Gpr18|Plcl2|Plcg2|Irf2bp2|Gpr183
GO:0050920	regulation of chemotaxis	2.95593	3.47946	Cxcr2|Csf1r|F7|Cmklr1|Il12a|Smad3|Ninj1|Lgmn|Ptk2b|Ptpn2|Ptprj|Spi1|Pla2g7|Prss56|Gpr18|Rin3|Nod2|Gpr183
GO:2001235	positive regulation of apoptotic signaling pathway	2.93956	4.02903	Ctss|G0s2|Jak2|Mcl1|Prkcd|Ptpn2|S100a8|S100a9|Siglec1|Tgfbr1|Fbxw7|Sh3glb1|Gsdme|Unc5b|Il20ra
GO:0050778	positive regulation of immune response	2.93154	2.35276	Adora2b|C9|Bcar1|Fcgr1|Cmklr1|H2-D1|Il12a|Itgb2|Jak2|Lcp2|Cd180|Ninj1|Ptafr|Ptprj|Spi1|Syk|Tyrobp|Vav1|Xbp1|Fyb|Stx7|Gsdme|Cadm1|Vav3|Rgcc|Pik3ap1|Tnfrsf21|Nod1|Rapgef1|Themis2|Plcg2|Nod2|Tlr13
GO:0022407	regulation of cell-cell adhesion	2.92937	2.57174	Actb|Bcl6|Dlg1|Il12a|Itgb2|Jak2|Lgals3|Notch4|Prkcd|Ptafr|Ptpn2|Spi1|St3gal4|Src|Syk|Sdc4|Tnr|Xbp1|Rgcc|Vsir|Dock8|Ccdc88b|Tnfrsf21|Pik3r6|Klhl25|Ccm2l|Piezo1|Emilin2
GO:0008285	negative regulation of cell population proliferation	2.85055	2.22947	Adora2b|Bcl6|Csf1r|Dlg1|Fth1|Il12a|Inpp5d|Jak2|Lgals3|Smad3|Nfatc1|Pak1|Per2|Pmp22|Ptk2b|Ptpn2|Ptprj|Rbpj|Rxra|Sdc4|Tgfbr1|Tpm1|Tyrobp|Zbtb17|Spry2|Gsdme|Rgcc|Tmigd1|Ddah1|Vsir|Tnfrsf21|Rapgef1|Zbtb7c|Vgll4|Nlrc3|Morc3
GO:2000379	positive regulation of reactive oxygen species metabolic process	2.85055	5.92302	Gadd45a|Gnai2|Itgb2|Prkcd|Plau|Ptk2b|Syk|Tyrobp|Pid1|Plcg2
GO:0046777	protein autophosphorylation	2.82533	3.71454	Csf1r|Hck|Hspa9|Jak2|Mknk1|Sik1|Pak1|Pim1|Prkcd|Ptk2b|Src|Stk10|Syk|Tgfbr1|Stk17b|Myo3b
GO:0030316	osteoclast differentiation	2.79304	6.59994	Csf1r|Fos|Nfatc1|Src|Tyrobp|Snx10|Sbno2|Gpr183|Mir34a
GO:0043405	regulation of MAP kinase activity	2.75407	3.65937	Adam9|Ksr1|Pak1|Prkcd|Ptk2b|Ptpn1|Ptprj|Rgs2|Sorl1|Src|Syk|Spry2|Iqgap1|Pik3r6|Aida|Nod2
GO:0043087	regulation of GTPase activity	2.73196	2.88747	Bcl6|Pecam1|Ptk2b|Rasa3|Vav1|Spry2|Iqgap1|Vav3|Mkks|Tbc1d9|Rrp1b|Sipa1l3|Dock8|Rapgef1|Snx18|Asap2|Ric1|Rap1gds1|Arhgap25|Sipa1l2|Rap1gap2|Tbc1d2
GO:0007167	enzyme-linked receptor protein signaling pathway	2.73196	2.32451	Adam9|Bcar1|Csf1r|Dok1|Fos|Hck|Jak2|Lcp2|Smad3|Notch2|Pak1|Ptk2b|Ptpn1|Ptpn2|Ptprj|Pxn|Spi1|Src|Syk|Tgfbr1|Xbp1|Spry2|Iqgap1|Vsir|Mvp|Rapgef1|Rassf2|Nrros|Anks1|Lnpep|Nceh1|Cass4
GO:0045766	positive regulation of angiogenesis	2.73196	3.82869	Cxcr2|Grn|Itga5|Itgb2|Lgals3|Ninj1|Notch4|Ptgis|Ptk2b|Pxn|Xbp1|Ddah1|Pik3r6|Ago2|Emilin2
GO:1904018	positive regulation of vasculature development	2.73196	3.82869	Cxcr2|Grn|Itga5|Itgb2|Lgals3|Ninj1|Notch4|Ptgis|Ptk2b|Pxn|Xbp1|Ddah1|Pik3r6|Ago2|Emilin2
GO:1900078	positive regulation of cellular response to insulin stimulus	2.72023	8.98325	Ctsd|Gnai2|Pak1|Ptpn1|Ptpn2|Sorl1|Src
GO:0046849	bone remodeling	2.69877	7.39193	Ctss|Notch2|Ptk2b|Rab7|Src|Snx10|Rassf2|Mir34a
GO:2000377	regulation of reactive oxygen species metabolic process	2.69022	4.01735	Birc3|Cflar|Gadd45a|Gnai2|Itgb2|Prkcd|Plau|Ptk2b|Syk|Tyrobp|Abcd2|Hbp1|Pid1|Plcg2
GO:0030595	leukocyte chemotaxis	2.69022	4.28996	Cxcr5|Cxcr2|Itgb2|Lgals3|Lyst|Ninj1|S100a8|S100a9|Syk|Vav1|Vav3|Cxcr1|Gpr183
GO:0010810	regulation of cell-substrate adhesion	2.68092	3.41475	Bcl6|Cdc42|Bcar1|Itga5|Jak2|Smad3|Myh9|Ninj1|Plau|Ptk2b|Ptprj|Src|Sdc4|Iqgap1|Rin2|Arpc2|Cass4
GO:0002694	regulation of leukocyte activation	2.67603	2.2992	Actb|Adora2b|Bcl6|Zfp36l2|Csf1r|Dlg1|Grn|Il12a|Inpp5d|Itgb2|Jak2|Lgals3|Lyst|Clec4d|Ptafr|Ptpn2|Spi1|Syk|Sdc4|Tnfrsf1b|Tyrobp|Xbp1|Vav3|Vsir|Dock8|Ccdc88b|Tnfrsf21|Pik3r6|Klhl25|Themis2|Nod2|Gpr183
GO:0045765	regulation of angiogenesis	2.67603	3.02948	Cxcr2|Gadd45a|Grn|Itga5|Itgb2|Lgals3|Ninj1|Notch4|Ptgis|Ptk2b|Pxn|Tcf4|Xbp1|Spry2|Creb3l1|Rgcc|Ddah1|Pik3r6|Ago2|Emilin2
GO:0110053	regulation of actin filament organization	2.67252	3.13497	Capzb|Cdc42|Dlg1|Smad3|Pak1|Pecam1|Prkcd|Ptk2b|Pxn|Cyfip1|Sdc4|Tgfbr1|Tpm1|Mkks|Rgcc|Cotl1|Arpc2|Synpo|Svil
GO:0032680	regulation of tumor necrosis factor production	2.66266	3.74591	Bcl3|Csf1r|Ifngr1|Jak2|Ptafr|Ptprj|Syk|Tyrobp|Zfp36|Vsir|Nod1|Gpr18|Plcg2|Nod2|Nlrc3
GO:0008360	regulation of cell shape	2.65709	4.22954	Csf1r|Diaph1|Dlg1|Hck|Msn|Myh9|Ptk2b|Pxn|Cyfip1|Tpm1|Cdc42ep4|Parva|Fmnl1
GO:0010811	positive regulation of cell-substrate adhesion	2.65709	4.22954	Cdc42|Itga5|Jak2|Smad3|Myh9|Ninj1|Ptk2b|Ptprj|Sdc4|Iqgap1|Rin2|Arpc2|Cass4
GO:0071621	granulocyte chemotaxis	2.65634	5.49995	Cxcr2|Itgb2|Lgals3|Lyst|S100a8|S100a9|Syk|Vav1|Vav3|Cxcr1
GO:1901342	regulation of vasculature development	2.62167	2.99026	Cxcr2|Gadd45a|Grn|Itga5|Itgb2|Lgals3|Ninj1|Notch4|Ptgis|Ptk2b|Pxn|Tcf4|Xbp1|Spry2|Creb3l1|Rgcc|Ddah1|Pik3r6|Ago2|Emilin2
GO:0032233	positive regulation of actin filament bundle assembly	2.61513	6.11465	Cdc42|Smad3|Pak1|Pxn|Sdc4|Tgfbr1|Tpm1|Rgcc|Synpo
GO:0051148	negative regulation of muscle cell differentiation	2.61513	6.11465	Csf1r|Nfatc1|Pak1|Rgs2|Xbp1|Rcan1|Ankrd2|Ctdp1|Tmem119
GO:1903555	regulation of tumor necrosis factor superfamily cytokine production	2.61117	3.68613	Bcl3|Csf1r|Ifngr1|Jak2|Ptafr|Ptprj|Syk|Tyrobp|Zfp36|Vsir|Nod1|Gpr18|Plcg2|Nod2|Nlrc3
GO:0002250	adaptive immune response	2.57847	2.78463	Alcam|Bcl3|Bcl6|C9|Dlg1|Fcgr1|H2-D1|Il12a|Inpp5d|Jak2|Lyst|Clec4d|Prkcd|Ptk2b|Syk|Gadd45g|Mcoln2|Rnf19b|Tnfrsf21|Otud7b|Nod2|Gpr183
GO:0001525	angiogenesis	2.56863	2.86192	Cdc42|Elk3|Itga5|Myh9|Ninj1|Notch2|Notch4|Pecam1|Plau|Ptk2b|Rbpj|Rxra|Syk|Tgfbr1|Tnfaip2|Xbp1|Vav3|Parva|Cemip2|Pik3r6|Unc5b
GO:0002690	positive regulation of leukocyte chemotaxis	2.53958	4.79429	Cxcr2|Csf1r|F7|Cmklr1|Il12a|Lgmn|Ptk2b|Ptprj|Spi1|Pla2g7|Prss56
GO:0050731	positive regulation of peptidyl-tyrosine phosphorylation	2.52002	3.60934	Csf1r|Il12a|Itga5|Jak2|Pecam1|Ptk2b|Ptpn1|Ptprj|Src|Syk|Iqgap1|Fbxw7|Plcg2|Nod2|Cass4
GO:0030500	regulation of bone mineralization	2.5156	5.24995	Csf1r|Smad3|Srgn|Ptk2b|Rxra|Atp2b1|Sgms2|Rflnb|Tmem119|Phospho1
GO:1902563	regulation of neutrophil activation	2.46479	13.5881	Grn|Itgb2|Ptafr|Spi1|Syk
GO:0090287	regulation of cellular response to growth factor stimulus	2.44599	2.88747	Cflar|Fstl1|Fzd1|Il12a|Smad3|Notch2|Ptpn1|Rbpj|Cyfip1|Sorl1|Tcf4|Xbp1|Spry2|Creb3l1|Ldlrad4|Sh3glb1|Vsir|Nrros|Myof|Adamts12
GO:0050867	positive regulation of cell activation	2.43916	2.57858	Actb|Adora2b|Bcl6|Csf1r|Il12a|Inpp5d|Itgb2|Jak2|Lyst|Clec4d|Ptafr|Ptprj|Spi1|Syk|Tyrobp|Xbp1|Vav3|Vsir|Dock8|Ccdc88b|Pik3r6|Klhl25|Nod2|Gpr183
GO:0099024	plasma membrane invagination	2.37199	6.48415	Abca1|Cdc42|Fcgr1|Itgb2|Myh9|Snx18|Arhgap25|Bin2
GO:1902532	negative regulation of intracellular signal transduction	2.35042	2.33922	Bcl2l1|Bcl6|Dlg1|Dok1|Prkcd|Ptpn1|Ptpn2|Ptprj|Rasa3|Rgs2|Spi1|Sorl1|Src|Xbp1|Spry2|Creb3l1|Sh3glb1|Rcan1|Cdt1|Fbxw11|Rapgef1|Aida|Rassf2|Otud7b|Arhgap25|Vgll4|Dusp5|Nlrc3
GO:0002696	positive regulation of leukocyte activation	2.35042	2.60439	Actb|Adora2b|Bcl6|Csf1r|Il12a|Inpp5d|Itgb2|Jak2|Lyst|Clec4d|Ptafr|Spi1|Syk|Tyrobp|Xbp1|Vav3|Vsir|Dock8|Ccdc88b|Pik3r6|Klhl25|Nod2|Gpr183
GO:0033674	positive regulation of kinase activity	2.34262	2.53728	Adam9|Cdc42|Csf1r|Dlg1|Jak2|Pak1|Pim1|Prkcd|Ptk2b|Ptpn1|Pxn|Src|Syk|Sdc4|Iqgap1|Fbxw7|Sh3glb1|Camkk1|Vav3|Rgcc|Pik3r6|Rassf2|Nod2|Cass4
GO:0051496	positive regulation of stress fiber assembly	2.33152	6.37235	Cdc42|Smad3|Pak1|Pxn|Sdc4|Tgfbr1|Tpm1|Rgcc
GO:0097435	supramolecular fiber organization	2.32297	2.3266	Capzb|Cdc42|Cflar|Col5a1|Bcar1|Diaph1|Dlg1|Loxl1|Myh9|Myo1f|Pstpip1|Ptk2b|Src|Tgfbr1|Tpm1|Actr2|Rflnb|Arpc2|Ccdc88b|Actn1|Elmo2|Hook2|Rnd1|Svil|Rap1gds1|Arhgap25|Adamts12|Cass4
GO:0051154	negative regulation of striated muscle cell differentiation	2.32297	7.52086	Csf1r|Pak1|Rgs2|Xbp1|Ankrd2|Ctdp1|Tmem119
GO:0009896	positive regulation of catabolic process	2.31756	2.36696	Adam9|Zfp36l2|Noct|Fyco1|Msn|Prkcd|Ptk2b|Ptpn1|Rab7|Sorl1|Tnfrsf1b|Xbp1|Zfp36|Abcd2|Fbxw7|Sh3glb1|Vsir|Atg7|Rnf19b|Trim8|Nod1|Snx18|Atf6|Vgll4|Tnrc6a|Ago2|Nod2
GO:0051495	positive regulation of cytoskeleton organization	2.3138	3.43066	Cdc42|Dlg1|Gda|Hck|Smad3|Pak1|Ptk2b|Pxn|Cyfip1|Sdc4|Tgfbr1|Tpm1|Rgcc|Arpc2|Synpo
GO:0045453	bone resorption	2.30267	9.23991	Ctss|Ptk2b|Rab7|Src|Snx10|Mir34a
GO:0030593	neutrophil chemotaxis	2.30267	5.471	Cxcr2|Itgb2|Lgals3|S100a8|S100a9|Syk|Vav1|Vav3|Cxcr1
GO:0031349	positive regulation of defense response	2.30267	2.57286	Adora2b|Csf1r|Ctss|Fcgr1|Grn|Il12a|Jak2|Cd180|Ninj1|S100a8|S100a9|Spi1|Syk|Tgm2|Tyrobp|Vav1|Cadm1|Pik3ap1|Nod1|Plcg2|Emilin2|Nod2|Tlr13
GO:0002697	regulation of immune effector process	2.30059	2.45221	Adora2b|Bcl6|Fcgr1|Grn|H2-D1|Il12a|Itgb2|Lgals3|Ncf1|Ptafr|Ptprj|Spi1|Syk|Tnfrsf1b|Tyrobp|Vav1|Xbp1|Stx7|Cadm1|Vsir|Pik3r6|Nod1|Rapgef1|Plcg2|Nod2
GO:0051249	regulation of lymphocyte activation	2.30059	2.35356	Actb|Bcl6|Zfp36l2|Csf1r|Dlg1|Il12a|Inpp5d|Jak2|Lgals3|Lyst|Ptpn2|Spi1|Syk|Sdc4|Tnfrsf1b|Tyrobp|Xbp1|Vav3|Vsir|Dock8|Ccdc88b|Tnfrsf21|Pik3r6|Klhl25|Themis2|Nod2|Gpr183
GO:1902905	positive regulation of supramolecular fiber organization	2.30059	3.5933	Cdc42|Dlg1|Gda|Smad3|Pak1|Ptk2b|Pxn|Cyfip1|Sdc4|Tgfbr1|Tpm1|Rgcc|Arpc2|Synpo
GO:1902202	regulation of hepatocyte growth factor receptor signaling pathway	2.30059	34.6497	Ptpn1|Ptpn2|Adamts12
GO:0002443	leukocyte mediated immunity	2.29878	3.10432	Adora2b|Bcl3|Bcl6|C9|Dlg1|Fcgr1|H2-D1|Il12a|Inpp5d|Lyst|Myo1f|Ncf1|Prkcd|Snap23|Syk|Rnf19b|Nod2
GO:0022604	regulation of cell morphogenesis	2.29635	2.98062	Capzb|Csf1r|Diaph1|Dlg1|Hck|Msn|Myh9|Ptk2b|Pxn|Cyfip1|Src|Tpm1|Sh3glb1|Cdc42ep4|Parva|Fmnl1|Actr2|Ntng2
GO:0002315	marginal zone B cell differentiation	2.29635	18.4798	Bcl3|Lfng|Notch2|Ptk2b
GO:2001242	regulation of intrinsic apoptotic signaling pathway	2.28904	3.57345	Bcl2l1|Mcl1|Ptpn1|Ptpn2|S100a8|S100a9|Src|Xbp1|Creb3l1|Fbxw7|Sh3glb1|Gsdme|Ankrd2|Il20ra
GO:1903706	regulation of hemopoiesis	2.27939	2.49166	Actb|Bcl6|Zfp36l2|Csf1r|Fos|Hspa9|Il12a|Inpp5d|Ninj1|Notch2|Ptk2b|Ptpn2|Rbp1|Spi1|Syk|Tyrobp|Xbp1|Zfp36|Fbxw7|Vsir|Atg7|Pik3r6|Klhl25|Rassf2
GO:0045087	innate immune response	2.27936	2.12338	C9|Cdc42|Csf1r|Fcgr1|Hck|Ifnar2|Ifngr1|Jak2|Lgals3|Cd180|Lyst|Clec4d|Mpeg1|Pstpip1|S100a8|S100a9|Src|Stxbp3|Syk|Irf5|Samhd1|Cdc42ep4|Actr2|Mcoln2|Clec4a3|Sec14l1|Rnf19b|Trim8|Nod1|Plcg2|Nod2|Tlr13|Morc3
GO:0051345	positive regulation of hydrolase activity	2.27356	2.2936	Ctsd|Ctss|Grn|Jak2|Smad3|Prkcd|Lgmn|Psap|Ptafr|Ptk2b|S100a8|S100a9|Syk|Vav1|Tbc1d9|Vsir|Sipa1l3|Dock8|Nod1|Rapgef1|Snx18|Asap2|Ric1|Rap1gds1|Arhgap25|Sipa1l2|Rap1gap2|Tbc1d2
GO:1901184	regulation of ERBB signaling pathway	2.25572	5.33072	Lgmn|Ptpn2|Ptprj|Rab7|Rbpj|Fbxw7|Cadm1|Mvp|Chmp6
GO:0010830	regulation of myotube differentiation	2.25414	7.1866	Csf1r|Sik1|Xbp1|Ankrd2|Maml1|Tmem119|Piezo1
GO:0007169	transmembrane receptor protein tyrosine kinase signaling pathway	2.23362	2.59283	Bcar1|Csf1r|Dok1|Hck|Jak2|Lcp2|Pak1|Ptk2b|Ptpn1|Ptpn2|Ptprj|Pxn|Src|Syk|Xbp1|Spry2|Iqgap1|Mvp|Rapgef1|Rassf2|Anks1|Cass4
GO:0040011	locomotion	2.23076	2.31857	Alcam|Cxcr5|Cxcr2|Bcar1|Csf1r|Cmklr1|Itgb2|Lgals3|Lyst|Ninj1|Prkcd|Ptafr|Ptprj|S100a8|S100a9|Cyfip1|Syk|Vav1|Rcan1|Vav3|Parva|Unc5b|Elmo2|Cxcr1|Dock4|Gpr183|Bin2
GO:0043552	positive regulation of phosphatidylinositol 3-kinase activity	2.19181	8.66242	Cdc42|Ptk2b|Src|Sh3glb1|Vav3|Nod2
GO:0051492	regulation of stress fiber assembly	2.18837	4.66662	Cdc42|Smad3|Pak1|Pxn|Sdc4|Tgfbr1|Tpm1|Mkks|Rgcc|Synpo
GO:0006935	chemotaxis	2.18837	2.34607	Alcam|Cxcr5|Cxcr2|Bcar1|Csf1r|Cmklr1|Itgb2|Lgals3|Lyst|Ninj1|Prkcd|Ptafr|Ptprj|S100a8|S100a9|Cyfip1|Syk|Vav1|Vav3|Parva|Unc5b|Elmo2|Cxcr1|Dock4|Gpr183|Bin2
GO:0001944	vasculature development	2.18837	2.22187	Cdc42|Socs3|Col5a1|Elk3|Itga5|Myh9|Nfatc1|Ninj1|Notch2|Notch4|Pecam1|Plau|Ptk2b|Ptprj|Rbpj|Rxra|Spi1|Syk|Tgfbr1|Tnfaip2|Xbp1|Fbxw7|Vav3|Parva|Cemip2|Pik3r6|Unc5b|Rapgef1|Mir218-2
GO:1902107	positive regulation of leukocyte differentiation	2.17808	3.28433	Actb|Bcl6|Csf1r|Fos|Il12a|Inpp5d|Ninj1|Notch2|Spi1|Syk|Tyrobp|Xbp1|Vsir|Pik3r6|Klhl25
GO:1903708	positive regulation of hemopoiesis	2.17808	3.28433	Actb|Bcl6|Csf1r|Fos|Il12a|Inpp5d|Ninj1|Notch2|Spi1|Syk|Tyrobp|Xbp1|Vsir|Pik3r6|Klhl25
GO:0042330	taxis	2.17078	2.33694	Alcam|Cxcr5|Cxcr2|Bcar1|Csf1r|Cmklr1|Itgb2|Lgals3|Lyst|Ninj1|Prkcd|Ptafr|Ptprj|S100a8|S100a9|Cyfip1|Syk|Vav1|Vav3|Parva|Unc5b|Elmo2|Cxcr1|Dock4|Gpr183|Bin2
GO:1901653	cellular response to peptide	2.16823	2.99768	Bcar1|Jak2|Rab8a|Pak1|Prkcd|Lgmn|Ptpn1|Ptpn2|Pxn|Cyfip1|Src|Xbp1|Lpin2|Rab31|Nod1|Rap1gds1|Nod2
GO:0045860	positive regulation of protein kinase activity	2.16554	2.62214	Adam9|Csf1r|Dlg1|Jak2|Pak1|Pim1|Prkcd|Ptk2b|Ptpn1|Pxn|Src|Syk|Sdc4|Iqgap1|Fbxw7|Camkk1|Rgcc|Pik3r6|Rassf2|Nod2|Cass4
GO:2001204	regulation of osteoclast development	2.16554	16.7998	Ninj1|Notch2|Tyrobp|Fbxw7
GO:0002573	myeloid leukocyte differentiation	2.15745	3.63997	Csf1r|Fos|Nfatc1|Notch2|Rbpj|Spi1|Src|Tyrobp|Snx10|Sbno2|Nrros|Gpr183|Mir34a
GO:0048514	blood vessel morphogenesis	2.15546	2.42623	Cdc42|Elk3|Itga5|Myh9|Ninj1|Notch2|Notch4|Pecam1|Plau|Ptk2b|Ptprj|Rbpj|Rxra|Spi1|Syk|Tgfbr1|Tnfaip2|Xbp1|Fbxw7|Vav3|Parva|Cemip2|Pik3r6|Unc5b
GO:0030278	regulation of ossification	2.14852	3.87689	Csf1r|Smad3|Srgn|Ptk2b|Rbpj|Rxra|Creb3l1|Atp2b1|Sgms2|Rflnb|Tmem119|Phospho1
GO:0032944	regulation of mononuclear cell proliferation	2.14539	2.97497	Bcl2l1|Bcl6|Csf1r|Dlg1|Il12a|Inpp5d|Jak2|Lgals3|Syk|Sdc4|Tnfrsf1b|Tyrobp|Vav3|Vsir|Ccdc88b|Tnfrsf21|Gpr183
GO:0010324	membrane invagination	2.1412	5.77494	Abca1|Cdc42|Fcgr1|Itgb2|Myh9|Snx18|Arhgap25|Bin2
GO:0032940	secretion by cell	2.13743	2.47114	Abca1|Adora2b|Hck|Lyst|Rab8a|Myh9|Myo1f|Pak1|Ppt1|Psap|Snap23|Stxbp3|Syk|Tnfaip2|Xbp1|Creb3l1|Tmed10|Exoc1|Atg7|Rab31|Exoc6|Rab8b|Abcc4
GO:0002281	macrophage activation involved in immune response	2.13743	10.9999	Grn|Syk|Tyrobp|Sbno2|Plcg2
GO:0046903	secretion	2.13743	2.27211	Abca1|Adora2b|Aprt|Hck|Lyst|Rab8a|Myh9|Myo1f|Pak1|Ppt1|Psap|S100a8|S100a9|Snap23|Stxbp3|Syk|Tnfaip2|Xbp1|Creb3l1|Tmed10|Exoc1|Snx10|Atg7|Rab31|Exoc6|Rab8b|Abcc4
GO:0006911	phagocytosis, engulfment	2.13233	6.73744	Abca1|Cdc42|Fcgr1|Itgb2|Myh9|Arhgap25|Bin2
GO:0007159	leukocyte cell-cell adhesion	2.10668	5.6861	Itga5|Itgb2|Msn|Pecam1|S100a8|S100a9|Stk10|Syk
GO:0140352	export from cell	2.10266	2.34754	Abca1|Adora2b|Atp1b3|Hck|Lyst|Rab8a|Myh9|Myo1f|Pak1|Ppt1|Psap|Snap23|Stxbp3|Syk|Tnfaip2|Xbp1|Creb3l1|Atp2b1|Tmed10|Exoc1|Atg7|Rab31|Exoc6|Rab8b|Abcc4
GO:0001818	negative regulation of cytokine production	2.09634	2.82854	Bcl3|Bcl6|Cdh3|Cmklr1|Il12a|Inpp5d|Srgn|Tyrobp|Zfp36|Abcd2|Rgcc|Atp2b1|Vsir|Tnfrsf21|Gpr18|Otud7b|Nod2|Nlrc3
GO:0034248	regulation of amide metabolic process	2.08489	2.38963	Bcl3|Zfp36l2|Noct|Ifngr1|Mknk1|Per2|Prkcd|Ptafr|Ptk2b|Rgs2|Rxra|S100a9|Cyfip1|Sorl1|Zfp36|Slc7a11|Tmed10|Klhl25|Gsap|Tnrc6a|Ago2|Mief1|Nod2|Igf2bp2
GO:0042116	macrophage activation	2.06989	5.59995	Csf1r|Grn|Ifngr1|Jak2|Syk|Tyrobp|Sbno2|Plcg2
GO:2000209	regulation of anoikis	2.05486	10.4999	Bcl2l1|Itga5|Mcl1|Sik1|Src
GO:0051347	positive regulation of transferase activity	2.04925	2.2793	Adam9|Cdc42|Csf1r|Dlg1|Jak2|Pak1|Pim1|Prkcd|Ptk2b|Ptpn1|Pxn|Sorl1|Src|Syk|Sdc4|Ube2l3|Iqgap1|Fbxw7|Sh3glb1|Camkk1|Vav3|Rgcc|Pik3r6|Rassf2|Nod2|Cass4
GO:0043313	regulation of neutrophil degranulation	2.04925	15.3999	Itgb2|Ptafr|Spi1|Syk
GO:0031333	negative regulation of protein-containing complex assembly	2.04925	3.74591	Capzb|Cdc42|Pecam1|Prkcd|Sorl1|Src|Tpm1|Ldlrad4|Mkks|Aida|Svil|Nlrc3
GO:0050864	regulation of B cell activation	2.04925	3.74591	Bcl6|Zfp36l2|Inpp5d|Spi1|Syk|Tyrobp|Xbp1|Vav3|Tnfrsf21|Themis2|Nod2|Gpr183
GO:1903203	regulation of oxidative stress-induced neuron death	2.04702	7.91992	Fzd1|Mcl1|Slc7a11|Fbxw7|Atg7|Meak7
GO:0001954	positive regulation of cell-matrix adhesion	2.0443	5.51636	Smad3|Myh9|Ninj1|Ptk2b|Ptprj|Sdc4|Iqgap1|Rin2
GO:0002275	myeloid cell activation involved in immune response	2.0443	5.51636	Adora2b|Grn|Myo1f|Snap23|Syk|Tyrobp|Sbno2|Plcg2
GO:1901652	response to peptide	2.03672	2.53977	Adora2b|Bcar1|Jak2|Rab8a|Pak1|Prkcd|Lgmn|Ptpn1|Ptpn2|Pxn|Cyfip1|Src|Stxbp3|Xbp1|Irf5|Lpin2|Meak7|Rab31|Nod1|Rap1gds1|Nod2
GO:0001933	negative regulation of protein phosphorylation	2.03558	2.61014	Actb|Socs3|Gadd45a|Pecam1|Prkcd|Ptpn1|Ptpn2|Ptprj|Rgs2|Sorl1|Xbp1|Gadd45g|Spry2|Ldlrad4|Cadm1|Mvp|Pid1|Aida|Chmp6|Rassf2
GO:0051153	regulation of striated muscle cell differentiation	2.02789	4.35845	Csf1r|Sik1|Pak1|Rgs2|Xbp1|Ankrd2|Ctdp1|Maml1|Tmem119|Piezo1
GO:0010638	positive regulation of organelle organization	2.00931	2.25787	Cdc42|Dlg1|Gda|Grn|Hck|Smad3|Fyco1|Msn|Pak1|Ptk2b|Pxn|Cyfip1|Src|Sdc4|Tgfbr1|Tpm1|Siva1|Atf7ip|Sh3glb1|Rgcc|Cdt1|Arpc2|Synpo|Snx18|Ino80c|Mief1
GO:0070167	regulation of biomineral tissue development	1.99898	4.31772	Csf1r|Smad3|Srgn|Ptk2b|Rxra|Atp2b1|Sgms2|Rflnb|Tmem119|Phospho1
GO:0071417	cellular response to organonitrogen compound	1.99898	2.1741	Actb|Bcl2l1|Capn2|Bcar1|Diaph1|Itpr2|Jak2|Rab8a|Pak1|Prkcd|Lgmn|Ptpn1|Ptpn2|Pxn|Cyfip1|Src|Tgm2|Xbp1|Lpin2|Arpc2|Rab31|Nod1|Rapgef1|Rap1gds1|Nod2|Mirlet7i|Mir34a|Mir31
GO:0090218	positive regulation of lipid kinase activity	1.99898	7.69993	Cdc42|Ptk2b|Src|Sh3glb1|Vav3|Nod2
GO:0050764	regulation of phagocytosis	1.98355	3.9395	Fcgr1|Hck|Myh9|Ptprj|Syk|Tgm2|Atg7|Rab31|Rapgef1|Plcg2|Nod2
GO:0001568	blood vessel development	1.97941	2.20387	Cdc42|Socs3|Col5a1|Elk3|Itga5|Myh9|Ninj1|Notch2|Notch4|Pecam1|Plau|Ptk2b|Ptprj|Rbpj|Rxra|Spi1|Syk|Tgfbr1|Tnfaip2|Xbp1|Fbxw7|Vav3|Parva|Cemip2|Pik3r6|Unc5b|Rapgef1
GO:1902105	regulation of leukocyte differentiation	1.97356	2.57379	Actb|Bcl6|Zfp36l2|Csf1r|Fos|Il12a|Inpp5d|Ninj1|Notch2|Ptpn2|Rbp1|Spi1|Syk|Tyrobp|Xbp1|Fbxw7|Vsir|Pik3r6|Klhl25|Rassf2
GO:0001952	regulation of cell-matrix adhesion	1.96095	3.90919	Bcl6|Smad3|Myh9|Ninj1|Plau|Ptk2b|Ptprj|Src|Sdc4|Iqgap1|Rin2
GO:0045088	regulation of innate immune response	1.95459	2.49406	Grn|Il12a|Cd180|Myo1f|Ncf1|Ninj1|Ptpn2|Spi1|Syk|Tyrobp|Vav1|Cadm1|Samhd1|Sec14l1|Pik3ap1|Pik3r6|Nod1|Plcg2|Nod2|Nlrc3|Tlr13
GO:0045600	positive regulation of fat cell differentiation	1.94161	5.27995	Noct|Cmklr1|Pim1|Xbp1|Zfp36|Fndc3b|Zbtb7c|Metrnl
GO:0097012	response to granulocyte macrophage colony-stimulating factor	1.94161	14.2152	Zfp36l2|Jak2|Zfp36|Mir21a
GO:0032930	positive regulation of superoxide anion generation	1.91873	9.62491	Gnai2|Itgb2|Prkcd|Syk|Tyrobp
GO:1902903	regulation of supramolecular fiber organization	1.91812	2.47498	Capzb|Cdc42|Dlg1|Gda|Smad3|Pak1|Pecam1|Prkcd|Ptk2b|Pxn|Cyfip1|Sdc4|Tgfbr1|Tpm1|Mkks|Rgcc|Cotl1|Arpc2|Synpo|Svil|Prune1
GO:0070372	regulation of ERK1 and ERK2 cascade	1.90643	2.61247	Cflar|Csf1r|Dlg1|Gnai2|Myh9|Notch2|Ptk2b|Ptpn1|Ptpn2|Src|Syk|Xbp1|Spry2|Fbxw7|Nod1|Rapgef1|Nod2|Gpr183|Glipr2
GO:0032271	regulation of protein polymerization	1.8925	3.17056	Capzb|Dlg1|Gda|Pak1|Pecam1|Prkcd|Ptk2b|Cyfip1|Tpm1|Mkks|Cotl1|Arpc2|Svil|Prune1
GO:0045577	regulation of B cell differentiation	1.8925	7.29467	Bcl6|Zfp36l2|Inpp5d|Spi1|Syk|Xbp1
GO:0002703	regulation of leukocyte mediated immunity	1.88339	2.68255	Adora2b|Bcl6|Fcgr1|H2-D1|Il12a|Itgb2|Ptafr|Spi1|Syk|Tnfrsf1b|Tyrobp|Vav1|Stx7|Cadm1|Vsir|Pik3r6|Plcg2|Nod2
GO:2001244	positive regulation of intrinsic apoptotic signaling pathway	1.87446	5.13328	Mcl1|Ptpn2|S100a8|S100a9|Fbxw7|Sh3glb1|Gsdme|Il20ra
GO:0110020	regulation of actomyosin structure organization	1.87446	4.12496	Cdc42|Smad3|Pak1|Pxn|Sdc4|Tgfbr1|Tpm1|Mkks|Rgcc|Synpo
GO:0031334	positive regulation of protein-containing complex assembly	1.85943	3.13978	Abca1|Dlg1|Gda|Lgals3|Msn|Pak1|Ptk2b|Src|Syk|Sh3glb1|Cdt1|Arpc2|Plcg2|Piezo1
GO:0031331	positive regulation of cellular catabolic process	1.85118	2.38031	Adam9|Zfp36l2|Noct|Fyco1|Prkcd|Ptk2b|Ptpn1|Tnfrsf1b|Xbp1|Zfp36|Abcd2|Fbxw7|Sh3glb1|Atg7|Rnf19b|Trim8|Nod1|Snx18|Atf6|Tnrc6a|Ago2|Nod2
GO:0030217	T cell differentiation	1.84207	3.12461	Bcl3|Bcl6|Zfp36l2|Ifnar2|Lfng|Clec4d|Psap|Ptpn2|Spi1|Syk|Vav1|Gadd45g|Gpr18|Gpr183
GO:0051251	positive regulation of lymphocyte activation	1.83522	2.56664	Actb|Bcl6|Csf1r|Il12a|Inpp5d|Jak2|Lyst|Spi1|Syk|Tyrobp|Xbp1|Vav3|Vsir|Dock8|Ccdc88b|Pik3r6|Klhl25|Nod2|Gpr183
GO:0050921	positive regulation of chemotaxis	1.83522	3.48676	Cxcr2|Csf1r|F7|Cmklr1|Il12a|Smad3|Lgmn|Ptk2b|Ptprj|Spi1|Pla2g7|Prss56
GO:0010563	negative regulation of phosphorus metabolic process	1.83522	2.31501	Actb|Birc3|Socs3|Gadd45a|Gnai2|Pecam1|Prkcd|Ptpn1|Ptpn2|Ptprj|Rgs2|Sorl1|Xbp1|Gadd45g|Spry2|Iqgap1|Ldlrad4|Cadm1|Mvp|Pid1|Aida|Chmp6|Rassf2
GO:0045936	negative regulation of phosphate metabolic process	1.83522	2.31501	Actb|Birc3|Socs3|Gadd45a|Gnai2|Pecam1|Prkcd|Ptpn1|Ptpn2|Ptprj|Rgs2|Sorl1|Xbp1|Gadd45g|Spry2|Iqgap1|Ldlrad4|Cadm1|Mvp|Pid1|Aida|Chmp6|Rassf2
GO:0001819	positive regulation of cytokine production	1.83522	2.22113	Adora2b|Bcl3|Csf1r|Ifngr1|Il12a|Jak2|Smad3|Ptafr|Ptprj|Sorl1|Src|Syk|Tyrobp|Xbp1|Irf5|Cadm1|Rgcc|Mcoln2|Tmed10|Ccdc88b|Nod1|Ccm2l|Plcg2|Nod2|Mir21a
GO:0050670	regulation of lymphocyte proliferation	1.83522	2.84305	Bcl6|Csf1r|Dlg1|Il12a|Inpp5d|Jak2|Lgals3|Syk|Sdc4|Tnfrsf1b|Tyrobp|Vav3|Vsir|Ccdc88b|Tnfrsf21|Gpr183
GO:0032760	positive regulation of tumor necrosis factor production	1.83522	4.05259	Csf1r|Ifngr1|Jak2|Ptafr|Ptprj|Syk|Tyrobp|Nod1|Plcg2|Nod2
GO:0070663	regulation of leukocyte proliferation	1.83522	2.73656	Bcl2l1|Bcl6|Csf1r|Dlg1|Il12a|Inpp5d|Jak2|Lgals3|Syk|Sdc4|Tnfrsf1b|Tyrobp|Vav3|Vsir|Ccdc88b|Tnfrsf21|Gpr183
GO:1901699	cellular response to nitrogen compound	1.82435	2.04122	Actb|Bcl2l1|Capn2|Cflar|Bcar1|Diaph1|Gnai2|Itpr2|Jak2|Rab8a|Pak1|Prkcd|Lgmn|Ptpn1|Ptpn2|Pxn|Cyfip1|Src|Tgm2|Xbp1|Lpin2|Arpc2|Rab31|Nod1|Rapgef1|Rap1gds1|Nod2|Mirlet7i|Mir34a|Mir31
GO:0032231	regulation of actin filament bundle assembly	1.80881	4.01735	Cdc42|Smad3|Pak1|Pxn|Sdc4|Tgfbr1|Tpm1|Mkks|Rgcc|Synpo
GO:0042326	negative regulation of phosphorylation	1.79902	2.40742	Actb|Birc3|Socs3|Gadd45a|Pecam1|Prkcd|Ptpn1|Ptpn2|Ptprj|Rgs2|Sorl1|Xbp1|Gadd45g|Spry2|Ldlrad4|Cadm1|Mvp|Pid1|Aida|Chmp6|Rassf2
GO:0051147	regulation of muscle cell differentiation	1.79869	3.44345	Csf1r|Sik1|Nfatc1|Pak1|Rgs2|Xbp1|Rcan1|Ankrd2|Ctdp1|Maml1|Tmem119|Piezo1
GO:0030194	positive regulation of blood coagulation	1.79862	8.88453	F7|Plau|S100a9|St3gal4|Emilin2
GO:1900048	positive regulation of hemostasis	1.79862	8.88453	F7|Plau|S100a9|St3gal4|Emilin2
GO:0045596	negative regulation of cell differentiation	1.797	1.97645	Actb|Bcl6|Zfp36l2|Noct|Col5a1|Csf1r|Hspa9|Inpp5d|Smad3|Nfatc1|Notch4|Pak1|Ptk2b|Ptpn2|Rbpj|Rgs2|Sorl1|Tgfbr1|Tnr|Xbp1|Zfp36|Spry2|Fbxw7|Ldlrad4|Rcan1|Ankrd2|Ctdp1|Fndc3b|Hbp1|Rflnb|Tmem119|Adamts12
GO:0007162	negative regulation of cell adhesion	1.797	2.61507	Bcl6|Bcar1|Dlg1|Jak2|Lgals3|Myo1f|Notch4|Prkcd|Ptpn2|Spi1|Src|Sdc4|Tnr|Rgcc|Vsir|Tnfrsf21|Rnd1|Ccm2l
GO:0022408	negative regulation of cell-cell adhesion	1.797	3.06537	Bcl6|Dlg1|Jak2|Lgals3|Notch4|Prkcd|Ptpn2|Spi1|Sdc4|Tnr|Rgcc|Vsir|Tnfrsf21|Ccm2l
GO:0071375	cellular response to peptide hormone stimulus	1.797	3.06537	Bcar1|Jak2|Rab8a|Pak1|Prkcd|Ptpn1|Ptpn2|Pxn|Cyfip1|Src|Xbp1|Lpin2|Rab31|Rap1gds1
GO:1903557	positive regulation of tumor necrosis factor superfamily cytokine production	1.797	3.98272	Csf1r|Ifngr1|Jak2|Ptafr|Ptprj|Syk|Tyrobp|Nod1|Plcg2|Nod2
GO:0043409	negative regulation of MAPK cascade	1.77427	3.21173	Dlg1|Dok1|Prkcd|Ptpn1|Ptpn2|Ptprj|Rgs2|Sorl1|Xbp1|Spry2|Rapgef1|Aida|Dusp5
GO:0006887	exocytosis	1.7583	2.89955	Adora2b|Hck|Rab8a|Myh9|Myo1f|Pak1|Snap23|Stxbp3|Syk|Tnfaip2|Tmed10|Exoc1|Rab31|Exoc6|Rab8b
GO:0070486	leukocyte aggregation	1.75087	12.3199	Msn|S100a8|S100a9|Stk10
GO:2000811	negative regulation of anoikis	1.75087	12.3199	Bcl2l1|Itga5|Mcl1|Src
GO:0042119	neutrophil activation	1.74012	8.55547	Cxcr2|Myo1f|Prkcd|Syk|Tyrobp
GO:0071354	cellular response to interleukin-6	1.74012	8.55547	Spi1|Src|Pid1|Sbno2|Mir21a
GO:0043551	regulation of phosphatidylinositol 3-kinase activity	1.7147	6.59994	Cdc42|Ptk2b|Src|Sh3glb1|Vav3|Nod2
GO:0043542	endothelial cell migration	1.69682	4.73842	Fstl1|Itgb2|Myh9|Pecam1|Ptk2b|Pxn|S100a9|Tgfbr1
GO:0097191	extrinsic apoptotic signaling pathway	1.69527	3.84996	Bcl2l1|G0s2|Il12a|Jak2|Smad3|Mcl1|Mknk1|Spi1|Tnfrsf1b|Siva1
GO:0002764	immune response-regulating signaling pathway	1.69526	2.73775	Bcar1|Cmklr1|Lcp2|Cd180|Clec4d|Syk|Tyrobp|Fyb|Vav3|Pik3ap1|Tnfrsf21|Nod1|Themis2|Plcg2|Nod2|Tlr13
GO:0030832	regulation of actin filament length	1.6886	3.31973	Capzb|Dlg1|Pecam1|Prkcd|Ptk2b|Cyfip1|Tpm1|Mkks|Cotl1|Arpc2|Svil|Myo3b
GO:0002699	positive regulation of immune effector process	1.68009	2.54309	Adora2b|Fcgr1|H2-D1|Il12a|Itgb2|Ptafr|Ptprj|Spi1|Syk|Tyrobp|Vav1|Xbp1|Stx7|Cadm1|Nod1|Rapgef1|Plcg2|Nod2
GO:0032928	regulation of superoxide anion generation	1.68009	8.24992	Gnai2|Itgb2|Prkcd|Syk|Tyrobp
GO:0042059	negative regulation of epidermal growth factor receptor signaling pathway	1.68009	8.24992	Ptpn2|Ptprj|Rab7|Mvp|Chmp6
GO:0045862	positive regulation of proteolysis	1.68009	2.39998	Adam9|Ctsd|Ctss|Grn|Jak2|Smad3|Myh9|Lgmn|Ptk2b|S100a8|S100a9|Src|Syk|Tnfrsf1b|Fbxw7|Vsir|Atg7|Rnf19b|Fbxw11|Nod1
GO:0030833	regulation of actin filament polymerization	1.67673	3.52913	Capzb|Dlg1|Pecam1|Prkcd|Ptk2b|Cyfip1|Tpm1|Mkks|Cotl1|Arpc2|Svil
GO:0010832	negative regulation of myotube differentiation	1.66091	11.5499	Csf1r|Xbp1|Ankrd2|Tmem119
GO:0071801	regulation of podosome assembly	1.66091	11.5499	Hck|Msn|Src|Arpc2
GO:0048008	platelet-derived growth factor receptor signaling pathway	1.62875	6.29994	Bcar1|Jak2|Ptpn1|Ptprj|Iqgap1|Rapgef1
GO:0150115	cell-substrate junction organization	1.62875	6.29994	Itga5|Ptk2b|Pxn|Src|Actn1|Rab8b
GO:2000249	regulation of actin cytoskeleton reorganization	1.62875	6.29994	Cdc42|Csf1r|Hck|Notch2|Ptk2b|Arpc2
GO:0050820	positive regulation of coagulation	1.62272	7.96544	F7|Plau|S100a9|St3gal4|Emilin2
GO:0070741	response to interleukin-6	1.62272	7.96544	Spi1|Src|Pid1|Sbno2|Mir21a
GO:1902235	regulation of endoplasmic reticulum stress-induced intrinsic apoptotic signaling pathway	1.62272	7.96544	Bcl2l1|Ptpn1|Ptpn2|Xbp1|Creb3l1
GO:0014910	regulation of smooth muscle cell migration	1.60861	4.07643	Myh9|Pak1|Plau|Sorl1|Src|Tpm1|Iqgap1|Arpc2|Dock4
GO:0001934	positive regulation of protein phosphorylation	1.56929	1.90268	Adam9|Csf1r|Dlg1|Fzd1|Il12a|Itga5|Jak2|Pak1|Pecam1|Pim1|Prkcd|Ptk2b|Ptpn1|Ptprj|Pxn|Src|Syk|Sdc4|Tgfbr1|Xbp1|Spry2|Iqgap1|Fbxw7|Camkk1|Rgcc|Pik3r6|Mob3a|Rassf2|Tmem119|Plcg2|Nod2|Cass4
GO:0002444	myeloid leukocyte mediated immunity	1.56929	5.13328	Adora2b|Fcgr1|Lyst|Myo1f|Ncf1|Snap23|Syk
GO:0043407	negative regulation of MAP kinase activity	1.56929	5.13328	Prkcd|Ptpn1|Ptprj|Rgs2|Sorl1|Spry2|Aida
GO:0001667	ameboidal-type cell migration	1.56894	2.87464	Cap1|Cdc42|Fstl1|Itgb2|Myh9|Pecam1|Pmp22|Ptk2b|Pxn|S100a9|Tgfbr1|Iqgap1|Tmigd1|Fndc3b
GO:0051894	positive regulation of focal adhesion assembly	1.56226	7.69993	Smad3|Myh9|Ptprj|Sdc4|Iqgap1
GO:1903829	positive regulation of protein localization	1.54949	2.1364	Adam9|Cdc42|Dlg1|Jak2|Lgals3|Msn|Myh9|Pak1|Pecam1|Prkcd|Sorl1|Src|Tyrobp|Xbp1|Iqgap1|Fbxw7|Sh3glb1|Cdt1|Tmed10|Exoc1|Atg7|Meak7|Arpc2|Trim8
GO:0002831	regulation of response to biotic stimulus	1.53606	2.17299	Grn|Il12a|Cd180|Myo1f|Ncf1|Ninj1|Ptpn2|Spi1|Syk|Tyrobp|Vav1|Gsdme|Cadm1|Samhd1|Sec14l1|Pik3ap1|Pik3r6|Nod1|Plcg2|Emilin2|Nod2|Nlrc3|Tlr13
GO:0032653	regulation of interleukin-10 production	1.53606	5.05308	Bcl3|Syk|Tyrobp|Vsir|Tnfrsf21|Plcg2|Nod2
GO:0002683	negative regulation of immune system process	1.53109	2.12819	Bcl6|Dlg1|Grn|Hspa9|Inpp5d|Lgals3|Ptpn2|Ptprj|Spi1|Sdc4|Tyrobp|Psma1|Fbxw7|Samhd1|Vsir|Sec14l1|Pik3ap1|Tnfrsf21|Gpr18|Rin3|Plcl2|Nod2|Nlrc3|Fcrlb
GO:0033364	mast cell secretory granule organization	1.53009	46.1996	Lyst|Srgn
GO:1903378	positive regulation of oxidative stress-induced neuron intrinsic apoptotic signaling pathway	1.53009	46.1996	Mcl1|Fbxw7
GO:0050729	positive regulation of inflammatory response	1.51464	3.34339	Adora2b|Csf1r|Ctss|Fcgr1|Grn|Jak2|Ninj1|S100a8|S100a9|Tgm2|Plcg2
GO:0002888	positive regulation of myeloid leukocyte mediated immunity	1.50958	7.45154	Fcgr1|Itgb2|Ptafr|Spi1|Tyrobp
GO:0036230	granulocyte activation	1.50958	7.45154	Cxcr2|Myo1f|Prkcd|Syk|Tyrobp
GO:0043112	receptor metabolic process	1.50611	5.89782	Ctsd|Lgmn|Ptpn1|Ptpn2|Sorl1|Sh3glb1
GO:0032870	cellular response to hormone stimulus	1.50611	2.25102	Zfp36l2|Bcar1|Jak2|Rab8a|Pak1|Prkcd|Ptpn1|Ptpn2|Pxn|Rxra|Cyfip1|Src|Ube2l3|Xbp1|Zfp36|Mkks|Lpin2|Pid1|Rab31|Rap1gds1|Mir21a
GO:0002757	immune response-activating signaling pathway	1.49925	2.69647	Bcar1|Cmklr1|Lcp2|Cd180|Syk|Tyrobp|Fyb|Vav3|Pik3ap1|Tnfrsf21|Nod1|Themis2|Plcg2|Nod2|Tlr13
GO:0017014	protein nitrosylation	1.49756	17.3248	S100a8|S100a9|Ddah1
GO:0035425	autocrine signaling	1.49756	17.3248	Fzd1|S100a8|S100a9
GO:0071363	cellular response to growth factor stimulus	1.4715	2.18579	Adam9|Zfp36l2|Bcar1|Dlg1|Fos|Smad3|Notch2|Lgmn|Pxn|Spi1|Src|Tgfbr1|Xbp1|Zfp36|Spry2|Iqgap1|Vsir|Arpc2|Rapgef1|Nrros|Adamts12|Mir21a
GO:0043434	response to peptide hormone	1.4618	2.48542	Adora2b|Bcar1|Jak2|Rab8a|Pak1|Prkcd|Ptpn1|Ptpn2|Pxn|Cyfip1|Src|Stxbp3|Xbp1|Lpin2|Meak7|Rab31|Rap1gds1
GO:0006469	negative regulation of protein kinase activity	1.458	2.91551	Actb|Gadd45a|Prkcd|Ptpn1|Ptpn2|Ptprj|Rgs2|Sorl1|Gadd45g|Spry2|Mvp|Aida|Chmp6
GO:0071902	positive regulation of protein serine/threonine kinase activity	1.458	2.91551	Adam9|Csf1r|Pak1|Pim1|Prkcd|Ptk2b|Ptpn1|Src|Syk|Iqgap1|Rgcc|Pik3r6|Nod2
GO:0007160	cell-matrix adhesion	1.4428	3.49997	Adam9|Bcl6|Itga5|Itgb2|Pecam1|Ptk2b|Pxn|Src|Actn1|Adamts12
GO:0043406	positive regulation of MAP kinase activity	1.4428	3.49997	Adam9|Pak1|Prkcd|Ptk2b|Ptpn1|Src|Syk|Iqgap1|Pik3r6|Nod2
GO:0048771	tissue remodeling	1.4428	3.49997	Ctss|Notch2|Ptk2b|Rab7|Rbpj|Src|Tgm2|Snx10|Rassf2|Mir34a
GO:0009725	response to hormone	1.4428	1.95702	Adam9|Adora2b|Zfp36l2|Bcar1|Jak2|Rab8a|Pak1|Prkcd|Ptpn1|Ptpn2|Pxn|Rxra|Cyfip1|Src|Stxbp3|Tgfbr1|Ube2l3|Xbp1|Zfp36|Rcan1|Mkks|Lpin2|Meak7|Pid1|Rab31|Rap1gds1|Lnpep|Mir21a
GO:1901214	regulation of neuron death	1.44275	2.27025	Bcl2l1|Capn2|Cdc42|Fos|Fzd1|Grn|Jak2|Mcl1|Ppt1|Lgmn|Ptk2b|Sorl1|Tnfrsf1b|Tyrobp|Slc7a11|Fbxw7|Atg7|Meak7|Rnu12|Unc5b
GO:0045637	regulation of myeloid cell differentiation	1.44275	2.76408	Csf1r|Fos|Hspa9|Inpp5d|Ninj1|Notch2|Ptk2b|Ptpn2|Rbp1|Spi1|Tyrobp|Zfp36|Fbxw7|Rassf2
GO:0051640	organelle localization	1.43903	2.08419	Adora2b|Cdc42|Dlg1|Kif1a|Lmnb1|Rab8a|Fyco1|Myh9|Myo1f|Rab7|Snap23|Stxbp3|Syk|Spry2|Stx7|Actr2|Cdt1|Tmed10|Exoc1|Tmem230|Fbxw11|Exoc6|Chmp6|Rab8b
GO:0051046	regulation of secretion	1.43166	1.85494	Adam9|Adora2b|Bcl2l1|Gnai2|Il12a|Itgb2|Jak2|Lgals3|Rab8a|Myh9|Per2|Ptafr|Rab7|S100a8|S100a9|Spi1|Snap23|Stxbp3|Syk|Sdc4|Tnfrsf1b|Xbp1|Sergef|Npvf|Rgcc|Tmed10|Exoc1|Atg7|Pofut2|Ric1|Rap1gds1|Rab8b
GO:0070374	positive regulation of ERK1 and ERK2 cascade	1.42943	2.75231	Cflar|Csf1r|Gnai2|Myh9|Notch2|Ptk2b|Src|Spry2|Fbxw7|Nod1|Rapgef1|Nod2|Gpr183|Glipr2
GO:0045579	positive regulation of B cell differentiation	1.42677	9.72622	Inpp5d|Spi1|Syk|Xbp1
GO:1902236	negative regulation of endoplasmic reticulum stress-induced intrinsic apoptotic signaling pathway	1.42677	9.72622	Bcl2l1|Ptpn1|Xbp1|Creb3l1
GO:0051056	regulation of small GTPase mediated signal transduction	1.41983	2.74065	Abca1|Bcl6|Notch2|Rasa3|Src|Spry2|Cyth4|Sipa1l3|Dennd3|Rapgef1|Gpr18|Arhgap25|Sipa1l2|Rap1gap2
GO:0001774	microglial cell activation	1.41983	6.99993	Csf1r|Grn|Ifngr1|Jak2|Tyrobp
GO:0034260	negative regulation of GTPase activity	1.41983	6.99993	Pecam1|Spry2|Mkks|Rrp1b|Rap1gds1
GO:1904752	regulation of vascular associated smooth muscle cell migration	1.41983	6.99993	Myh9|Pak1|Tpm1|Iqgap1|Dock4
GO:1903037	regulation of leukocyte cell-cell adhesion	1.41672	2.30998	Actb|Bcl6|Dlg1|Il12a|Itgb2|Jak2|Lgals3|Ptafr|Ptpn2|St3gal4|Syk|Sdc4|Xbp1|Vsir|Dock8|Ccdc88b|Tnfrsf21|Pik3r6|Klhl25
GO:0002768	immune response-regulating cell surface receptor signaling pathway	1.40755	2.85997	Bcar1|Cmklr1|Lcp2|Clec4d|Syk|Tyrobp|Fyb|Vav3|Pik3ap1|Tnfrsf21|Themis2|Plcg2|Nod2
GO:0002833	positive regulation of response to biotic stimulus	1.40565	2.52284	Grn|Il12a|Cd180|Ninj1|Spi1|Syk|Tyrobp|Vav1|Gsdme|Cadm1|Pik3ap1|Nod1|Plcg2|Emilin2|Nod2|Tlr13
GO:0050728	negative regulation of inflammatory response	1.40046	3.1962	Socs3|Grn|Smad3|Ptgis|Ptpn2|Tnfrsf1b|Zfp36|Psma1|Metrnl|Nod2|Nlrc3
GO:0007040	lysosome organization	1.3824	4.10663	Abca1|Acp2|Grn|Lyst|Ppt1|Rab7|Hook2|Chmp6
GO:0080171	lytic vacuole organization	1.3824	4.10663	Abca1|Acp2|Grn|Lyst|Ppt1|Rab7|Hook2|Chmp6
GO:0090322	regulation of superoxide metabolic process	1.36945	6.79405	Gnai2|Itgb2|Prkcd|Syk|Tyrobp
GO:1902743	regulation of lamellipodium organization	1.3624	5.43524	Capzb|Cdc42|Cyfip1|Src|Actr2|Arpc2
GO:0010631	epithelial cell migration	1.36216	3.67961	Fstl1|Itgb2|Myh9|Pecam1|Ptk2b|Pxn|S100a9|Tgfbr1|Tmigd1
GO:0045986	negative regulation of smooth muscle contraction	1.36048	9.23991	Adora2b|Ncf1|Rgs2|Dock4
GO:0090066	regulation of anatomical structure size	1.36048	2.01218	Adora2b|Capzb|Dlg1|Pak1|Pecam1|Per2|Prkcd|Ptk2b|Rgs2|Cyfip1|Tnr|Tpm1|Mkks|Atp2b1|Inf2|Cotl1|Arpc2|Slc12a8|Rin3|Svil|Rap1gds1|Dock4|Dusp5|Myo3b|Rap1gap2
GO:0031589	cell-substrate adhesion	1.35809	2.96468	Adam9|Bcl6|Itga5|Itgb2|Pecam1|Ptk2b|Pxn|Src|Parva|Fndc3b|Actn1|Adamts12
GO:0071560	cellular response to transforming growth factor beta stimulus	1.35545	3.37223	Adam9|Zfp36l2|Fos|Smad3|Pxn|Spi1|Src|Tgfbr1|Nrros|Mir21a
GO:0051348	negative regulation of transferase activity	1.3356	2.56664	Actb|Gadd45a|Prkcd|Ptpn1|Ptpn2|Ptprj|Rgs2|Sorl1|Src|Zfp36|Gadd45g|Spry2|Mvp|Aida|Chmp6
GO:0070848	response to growth factor	1.33121	2.11308	Adam9|Zfp36l2|Bcar1|Dlg1|Fos|Smad3|Notch2|Lgmn|Pxn|Spi1|Src|Tgfbr1|Xbp1|Zfp36|Spry2|Iqgap1|Vsir|Arpc2|Rapgef1|Nrros|Adamts12|Mir21a
GO:0031400	negative regulation of protein modification process	1.33013	2.07133	Actb|Socs3|Gadd45a|Gnai2|Pecam1|Per2|Prkcd|Ptpn1|Ptpn2|Ptprj|Rgs2|Sorl1|Xbp1|Gadd45g|Spry2|Ldlrad4|Cadm1|Atg7|Mvp|Pid1|Aida|Chmp6|Rassf2
GO:0010614	negative regulation of cardiac muscle hypertrophy	1.32694	6.59994	Smad3|Pak1|Rgs2|Tnfrsf1b|Ctdp1
GO:0150117	positive regulation of cell-substrate junction organization	1.32694	6.59994	Smad3|Myh9|Ptprj|Sdc4|Iqgap1
GO:0090132	epithelium migration	1.3226	3.61562	Fstl1|Itgb2|Myh9|Pecam1|Ptk2b|Pxn|S100a9|Tgfbr1|Tmigd1
GO:0030162	regulation of proteolysis	1.31886	1.83614	Adam9|Cflar|Ctsb|Ctsd|Ctss|Grn|Jak2|Smad3|Myh9|Notch4|Plau|Lgmn|Ptk2b|S100a8|S100a9|Sorl1|Serpinb8|Src|Stfa3|Syk|Tnfrsf1b|Fbxw7|Tmed10|Vsir|Atg7|Rnf19b|Fbxw11|Nod1|Gsap|Anks1|Cstdc4
GO:0008064	regulation of actin polymerization or depolymerization	1.31527	3.09875	Capzb|Dlg1|Pecam1|Prkcd|Ptk2b|Cyfip1|Tpm1|Mkks|Cotl1|Arpc2|Svil
GO:0045670	regulation of osteoclast differentiation	1.31246	3.97416	Csf1r|Fos|Inpp5d|Ninj1|Notch2|Tyrobp|Fbxw7|Rassf2
GO:0030218	erythrocyte differentiation	1.30164	3.58445	Bcl6|Cflar|Sfxn1|Hspa9|Jak2|Ptpn2|Spi1|Maea|Exoc6
