# Supplementary material for: Comparative genomics analyses reveal sequence determinants underlying interspecies variations in injury-responsive enhancers
Source: BMC Genomics. 2023 Apr 5;24:177. doi: 10.1186/s12864-023-09283-8 (PMC10077677; doi:10.1186/s12864-023-09283-8)
Supplement: Supplementary file 11 — Additional file 11: Table S5. Significantly enriched KEGG pathways for IRE-associated genes that have orthologous genes in both zebrafish and mice. [file 12864_2023_9283_MOESM11_ESM.xls]

## Sheet: zebrafish
KEGG_pathway	Description	-Log(q-value)	Enrichment	Hits (mouse)	Hits (zebrafish)
mmu04060	Cytokine-cytokine receptor interaction	5.9848	4.2495	Acvrl1|Cxcr3|Cxcr4|Gdf5|Il11|Il12rb1|Il2rg|Il6ra|Ltbr|Osmr|Tgfbr2|Tnfrsf10b|Tnfrsf11a|Tnfrsf18|Tnfrsf1b|Cd27|Tnfrsf8|Tnfrsf4|Il27ra|Crlf2|Tnfrsf25|Tnfrsf21|Il23r|Tnfrsf14	acvrl1|cxcr3.3|cxcr4b|gdf5|il11a|lifrb|il2rga|tnfrsf1b|tnfrsf11a|tgfbr2b|tnfrsf21
mmu05200	Pathways in cancer	5.88795	3.14212	Cbl|Cxcr4|Crk|Gna13|Gnai2|Gng7|Hey1|Il12rb1|Il2rg|Il6ra|Itgav|Itgb1|Jak1|Jak2|Mitf|Notch2|Notch4|Prkca|Pld1|Ptger4|Spi1|Tgfbr2|Trp53|Wnt9b|Map2k2|Fzd2|Lpar6|Dapk1|Cul2|Rps6ka5|Pik3cb|Il23r|Rasgrp4	cbl|cxcr4b|crk|gna13b|gnai2b|gnai2a|gng7|hey1|lifrb|il2rga|itgav|itgb1b.1|itgb1a|jak1|jak2b|mitfb|notch2|prkcab|pld1b|ptger4b|spi1b|tgfbr2b|tp53|wnt9b|map2k2a|fzd2|lpar6a|lpar6b|dapk1|cul2|rps6ka5|pik3cb|rasgrp4
mmu04144	Endocytosis	4.35254	3.80163	Cbl|Cxcr4|Dab2|Il2rg|Pld1|Cyth1|Rab7|Tgfbr2|Grk6|Git2|Vps37a|Sh3glb1|Smap2|Rufy2|Wasl|Psd|Acap1|Arrb2|Psd3|Grk3	cbl|cxcr4b|DAB2|lifrb|il2rga|pld1b|cyth1b|cyth1a|rab7a|tgfbr2b|grk6|git2b|vps37a|sh3glb1b|smap2|rufy2|wasla|CABZ01068356.1|acap1|arrb2b|psd3l|grk3
mmu04668	TNF signaling pathway	3.76589	5.4905	Cebpb|Junb|Mmp14|Mmp3|Tnfrsf1b|Map2k4|Map2k6|Map3k8|Mapk12|Map3k14|Rps6ka5|Pik3cb	cebpb|junbb|mmp14b|mmp25b|tnfrsf1b|tnfrsf11a|map2k4a|map2k6|map3k8|mapk12a|map3k14a|rps6ka5|pik3cb
mmu04659	Th17 cell differentiation	3.37829	5.41642	Il12rb1|Il2rg|Il6ra|Irf4|Jak1|Jak2|Prkcq|Tgfbr2|Mapk12|Il27ra|Il23r	lifrb|il2rga|irf4a|jak1|jak2b|prkcq|tgfbr2b|mapk12a
mmu05205	Proteoglycans in cancer	3.17164	3.78309	Cbl|Gab1|Itgav|Itgb1|Itpr1|Pdcd4|Prkca|Slc9a1|Sdc4|Trp53|Wnt9b|Map2k2|Mapk12|Fzd2|Pik3cb	cbl|gab1|itgav|itgb1b.1|itgb1a|itpr1b|pdcd4b|prkcab|SLC9A1|sdc4|tp53|wnt9b|map2k2a|mapk12a|fzd2|pik3cb
mmu04935	Growth hormone synthesis, secretion and action	3.07238	4.86089	Crk|Gnai2|Itpr1|Jak2|Junb|Prkca|Map2k2|Map2k4|Map2k6|Mapk12|Pik3cb	crk|gnai2b|gnai2a|itpr1b|jak2b|junbb|prkcab|map2k2a|map2k4a|map2k6|mapk12a|pik3cb
mmu04071	Sphingolipid signaling pathway	2.89289	4.58649	Gna13|Gnai2|S1pr2|Prkca|Pld1|Smpd2|Trp53|Map2k2|Mapk12|Pik3cb|Cers2	gna13b|gnai2b|gnai2a|s1pr2|prkcab|pld1b|smpd2a|tp53|map2k2a|mapk12a|pik3cb|cers2b
mmu05163	Human cytomegalovirus infection	2.78987	3.23139	Cxcr4|Crk|Gna13|Gnai2|Gng7|Il6ra|Itgav|Itpr1|Jak1|Prkca|Ptger4|Trp53|Map2k2|Map2k6|Mapk12|Pik3cb	cxcr4b|crk|gna13b|gnai2b|gnai2a|gng7|lifrb|itgav|itpr1b|jak1|prkcab|ptger4b|tp53|map2k2a|map2k6|mapk12a|pik3cb
mmu04928	Parathyroid hormone synthesis, secretion and action	2.78833	4.78724	Gna13|Gnai2|Itpr1|Mafb|Mmp14|Prkca|Pld1|Pth1r|Nherf1|Arrb2	gna13b|gnai2b|gnai2a|itpr1b|mafba|mmp14b|prkcab|pld1b|pth1r|arrb2b
mmu04912	GnRH signaling pathway	2.78069	5.17022	Gnrhr|Itpr1|Mmp14|Prkca|Pld1|Map2k2|Map2k4|Map2k6|Mapk12	CABZ01080434.1|itpr1b|mmp14b|prkcab|pld1b|map2k2a|map2k4a|map2k6|mapk12a
mmu05135	Yersinia infection	2.78069	4.21277	Crk|Itgb1|Fyb|Map2k2|Map2k4|Map2k6|Git2|Mapk12|Wasl|Pik3cb|Pkn1	crk|itgb1b.1|itgb1a|fybb|map2k2a|map2k4a|map2k6|git2b|mapk12a|wasla|pik3cb|pkn1b
mmu05032	Morphine addiction	2.78069	5.11341	Gnai2|Gng7|Prkca|Pde10a|Grk6|Pde3a|Gabra5|Arrb2|Grk3	gnai2b|gnai2a|gng7|prkcab|pde10a|grk6|pde3a|gabra5|arrb2b|grk3
mmu04010	MAPK signaling pathway	2.78069	2.98958	Crk|Prkca|Tgfbr2|Trp53|Map2k2|Map2k4|Map2k6|Map3k8|Mapk12|Mapk8ip3|Map3k14|Rps6ka5|Rasa2|Arrb2|Rasgrp4|Dusp7|Taok3	crk|prkcab|tgfbr2b|tp53|map2k2a|map2k4a|map2k6|map3k8|mapk12a|mapk8ip3|map3k14a|rps6ka5|RASA2|arrb2b|rasgrp4|dusp7|taok3a
mmu04919	Thyroid hormone signaling pathway	2.5767	4.30852	Atp2a2|Itgav|Notch2|Notch4|Prkca|Slc9a1|Trp53|Map2k2|Slc16a10|Pik3cb	atp2a2b|itgav|notch2|prkcab|SLC9A1|tp53|map2k2a|slc16a10|pik3cb
mmu04630	JAK-STAT signaling pathway	2.57334	3.62823	Il11|Il12rb1|Il2rg|Il6ra|Jak1|Jak2|Osmr|Il27ra|Crlf2|Pik3cb|Socs7|Il23r	il11a|lifrb|il2rga|jak1|jak2b|pik3cb|socs7
mmu05132	Salmonella infection	2.57334	3.06535	Fyco1|Mylpf|Cyth1|Rab7|Tnfrsf10b|Map2k2|Map2k4|Map2k6|Mapk12|Dynlt3|Arl8b|Wasl|Pik3cb|Fhod1|Pkn1	fyco1b|mylpfa|cyth1b|cyth1a|rab7a|tnfrsf1b|tnfrsf11a|map2k2a|map2k4a|map2k6|mapk12a|dynlt3|arl8bb|wasla|pik3cb|fhod1|pkn1b
mmu04072	Phospholipase D signaling pathway	2.54363	3.81694	Gab1|Gna13|Prkca|Pld1|Cyth1|Map2k2|Lpar6|Agpat4|Pik3cb|Rapgef3|Pik3r5	gab1|gna13b|prkcab|pld1b|cyth1b|cyth1a|map2k2a|lpar6a|lpar6b|agpat4|pik3cb|rapgef3|pik3r5
mmu04330	Notch signaling pathway	2.54363	6.03193	Hey1|Mfng|Notch2|Notch4|Rbpj|Atxn1|Ncor2	hey1|mfng|notch2|rbpjb|atxn1a|ncor2
mmu04810	Regulation of actin cytoskeleton	2.52174	3.13347	Cxcr4|Crk|Gna13|Itgav|Itgb1|Itgb6|Mylpf|Pip4k2a|Slc9a1|Map2k2|Diaph2|Wasl|Pik3cb|C7	cxcr4b|crk|gna13b|itgav|itgb1b.1|itgb1a|itgb6|mylpfa|pip4k2aa|SLC9A1|map2k2a|diaph2|wasla|pik3cb|c7a
mmu04380	Osteoclast differentiation	2.49106	4.03924	Jak1|Junb|Mitf|Spi1|Tgfbr2|Tnfrsf11a|Map2k6|Mapk12|Map3k14|Pik3cb	jak1|junbb|mitfb|spi1b|tgfbr2b|tnfrsf1b|tnfrsf11a|map2k6|mapk12a|map3k14a|pik3cb
mmu04664	Fc epsilon RI signaling pathway	2.3556	5.48357	Inpp5d|Prkca|Map2k2|Map2k4|Map2k6|Mapk12|Pik3cb	inpp5d|prkcab|map2k2a|map2k4a|map2k6|mapk12a|pik3cb
mmu04658	Th1 and Th2 cell differentiation	2.3387	4.7002	Il12rb1|Il2rg|Jak1|Jak2|Notch2|Prkcq|Rbpj|Mapk12	lifrb|il2rga|jak1|jak2b|notch2|prkcq|rbpjb|mapk12a
mmu05161	Hepatitis B	2.30588	3.48911	Egr3|Jak1|Jak2|Prkca|Tgfbr2|Trp53|Map2k2|Map2k4|Map2k6|Mapk12|Pik3cb	egr3|jak1|jak2b|prkcab|tgfbr2b|tp53|map2k2a|map2k4a|map2k6|mapk12a|pik3cb
mmu04066	HIF-1 signaling pathway	2.29877	4.08176	Hk2|Il6ra|Ltbr|Pdha1|Pdha2|Prkca|Map2k2|Cul2|Pik3cb	hk2|lifrb|tnfrsf1b|tnfrsf11a|pdha1b|prkcab|map2k2a|cul2|pik3cb
mmu04062	Chemokine signaling pathway	2.29877	3.23139	Cxcr3|Cxcr4|Crk|Gnai2|Gng7|Hck|Jak2|Grk6|Pik3cb|Arrb2|Grk3|Pik3r5	cxcr3.3|cxcr4b|crk|gnai2b|gnai2a|gng7|hck|jak2b|grk6|pik3cb|arrb2b|grk3|pik3r5
mmu04061	Viral protein interaction with cytokine and cytokine receptor	2.18245	4.35387	Cxcr3|Cxcr4|Il2rg|Il6ra|Ltbr|Tnfrsf10b|Tnfrsf1b|Tnfrsf14	cxcr3.3|cxcr4b|lifrb|il2rga|tnfrsf1b|tnfrsf11a
mmu04151	PI3K-Akt signaling pathway	2.07797	2.4483	Gng7|Il2rg|Il6ra|Itgav|Itgb1|Itgb6|Jak1|Jak2|Osmr|Prkca|Trp53|Map2k2|Lpar6|Ddit4|Pik3cb|Pik3r5|Pkn1	gng7|lifrb|il2rga|itgav|itgb1b.1|itgb1a|itgb6|jak1|jak2b|prkcab|tp53|map2k2a|lpar6a|lpar6b|ddit4|pik3cb|pik3r5|pkn1b
mmu05165	Human papillomavirus infection	2.05311	2.42801	Hey1|Itgav|Itgb1|Itgb6|Jak1|Mfng|Notch2|Notch4|Ptger4|Rbpj|Trp53|Wnt9b|Map2k2|Nherf1|Fzd2|Pik3cb|Llgl2	hey1|itgav|itgb1b.1|itgb1a|itgb6|jak1|mfng|notch2|ptger4b|rbpjb|tp53|wnt9b|map2k2a|fzd2|pik3cb|llgl2
mmu01521	EGFR tyrosine kinase inhibitor resistance	2.01264	4.58121	Gab1|Il6ra|Jak1|Jak2|Prkca|Map2k2|Pik3cb	gab1|lifrb|jak1|jak2b|prkcab|map2k2a|pik3cb
mmu04926	Relaxin signaling pathway	1.98737	3.60713	Gnai2|Gng7|Prkca|Tgfbr2|Map2k2|Map2k4|Mapk12|Pik3cb|Arrb2	gnai2b|gnai2a|gng7|prkcab|tgfbr2b|map2k2a|map2k4a|mapk12a|pik3cb|arrb2b
mmu04015	Rap1 signaling pathway	1.97183	2.89919	Crk|Evl|Gnai2|Itgb1|Prkca|Fyb|Map2k2|Map2k6|Mapk12|Pik3cb|Rapgef6|Rapgef3	crk|evla|gnai2b|gnai2a|itgb1b.1|itgb1a|prkcab|fybb|map2k2a|map2k6|mapk12a|pik3cb|rapgef6|rapgef3
mmu05417	Lipid and atherosclerosis	1.9633	2.87235	Itpr1|Jak2|Mmp3|Prkca|Tnfrsf10b|Trp53|Xbp1|Map2k4|Map2k6|Mapk12|Pik3cb|Atf6	itpr1b|jak2b|mmp25b|prkcab|tnfrsf1b|tnfrsf11a|tp53|xbp1|map2k4a|map2k6|mapk12a|pik3cb|atf6
mmu04730	Long-term depression	1.9633	5.17022	Gna13|Gnai2|Gnaz|Itpr1|Prkca|Map2k2	gna13b|gnai2b|gnai2a|GNAZ|itpr1b|prkcab|map2k2a
mmu04012	ErbB signaling pathway	1.92148	4.30852	Cbl|Crk|Gab1|Prkca|Map2k2|Map2k4|Pik3cb	cbl|crk|gab1|prkcab|map2k2a|map2k4a|pik3cb
mmu05167	Kaposi sarcoma-associated herpesvirus infection	1.86515	2.76976	Gng7|Hck|Itpr1|Jak1|Jak2|Trp53|Map2k2|Map2k4|Map2k6|Mapk12|Pik3cb|Pik3r5	gng7|hck|itpr1b|jak1|jak2b|tp53|map2k2a|map2k4a|map2k6|mapk12a|pik3cb|pik3r5
mmu04024	cAMP signaling pathway	1.86515	2.76976	Atp2a2|Gnai2|Grin2c|Pld1|Ppara|Slc9a1|Pde10a|Map2k2|Pde3a|Pik3cb|Rapgef3|Abcc4	atp2a2b|gnai2b|gnai2a|grin2ca|pld1b|pparab|SLC9A1|pde10a|map2k2a|pde3a|pik3cb|rapgef3|abcc4
mmu04725	Cholinergic synapse	1.86156	3.69302	Gnai2|Gng7|Itpr1|Jak2|Prkca|Pik3cb|Kcnq5|Pik3r5	gnai2b|gnai2a|gng7|itpr1b|jak2b|prkcab|pik3cb|kcnq5b|pik3r5
mmu05235	PD-L1 expression and PD-1 checkpoint pathway in cancer	1.8504	4.11268	Jak1|Jak2|Prkcq|Map2k2|Map2k6|Mapk12|Pik3cb	jak1|jak2b|prkcq|map2k2a|map2k6|mapk12a|pik3cb
mmu05017	Spinocerebellar ataxia	1.82724	3.30014	Atp2a2|Grin2c|Itpr1|Prkca|Psmd4|Rbpj|Atxn1|Xbp1|Pik3cb	atp2a2b|grin2ca|itpr1b|prkcab|psmd4a|rbpjb|atxn1a|xbp1|pik3cb
mmu04140	Autophagy - animal	1.81682	3.2769	Itpr1|Prkcq|Rab7|Map2k2|Sh3glb1|Dapk1|Ddit4|Pik3cb|Vmp1	itpr1b|prkcq|rab7a|map2k2a|sh3glb1b|dapk1|ddit4|pik3cb|vmp1
mmu05211	Renal cell carcinoma	1.78096	4.56196	Crk|Gab1|Map2k2|Cul2|Pik3cb|Tfe3	crk|gab1|map2k2a|cul2|pik3cb|tfe3a
mmu04670	Leukocyte transendothelial migration	1.77147	3.50524	Cxcr4|Gnai2|Itgb1|Mylpf|Prkca|Mapk12|Pik3cb|Rapgef3	cxcr4b|gnai2b|gnai2a|itgb1b.1|itgb1a|mylpfa|prkcab|mapk12a|pik3cb|rapgef3
mmu05230	Central carbon metabolism in cancer	1.76866	4.49585	Hk2|Pdha1|Pdha2|Trp53|Map2k2|Pik3cb	hk2|pdha1b|tp53|map2k2a|pik3cb
mmu04722	Neurotrophin signaling pathway	1.72295	3.41833	Crk|Gab1|Sort1|Trp53|Map2k2|Mapk12|Rps6ka5|Pik3cb	crk|gab1|sort1b|tp53|map2k2a|mapk12a|rps6ka5|pik3cb
mmu05170	Human immunodeficiency virus 1 infection	1.71481	2.58511	Cxcr4|Crk|Gnai2|Gng7|Itpr1|Prkca|Tnfrsf1b|Map2k2|Map2k6|Mapk12|Pik3cb|Cul5	cxcr4b|crk|gnai2b|gnai2a|gng7|itpr1b|prkcab|tnfrsf1b|tnfrsf11a|map2k2a|map2k6|mapk12a|pik3cb|cul5a
mmu04070	Phosphatidylinositol signaling system	1.71481	3.76995	Inpp5d|Itpr1|Pip4k2a|Prkca|Pip4p2|Pik3cb|Pi4k2a	inpp5d|itpr1b|pip4k2aa|prkcab|pip4p2|pik3cb|pi4k2a
mmu04917	Prolactin signaling pathway	1.65239	4.19207	Jak2|Tnfrsf11a|Map2k2|Mapk12|Pik3cb|Socs7	jak2b|tnfrsf1b|tnfrsf11a|map2k2a|mapk12a|pik3cb|socs7
mmu04750	Inflammatory mediator regulation of TRP channels	1.63004	3.25683	Itpr1|Prkca|Prkcq|Ptger4|Trpv2|Map2k6|Mapk12|Pik3cb	itpr1b|prkcab|prkcq|ptger4b|trpv1|map2k6|mapk12a|pik3cb
mmu05220	Chronic myeloid leukemia	1.62076	4.08176	Cbl|Crk|Tgfbr2|Trp53|Map2k2|Pik3cb	cbl|crk|tgfbr2b|tp53|map2k2a|pik3cb
mmu05100	Bacterial invasion of epithelial cells	1.62076	4.08176	Cbl|Crk|Gab1|Itgb1|Wasl|Pik3cb	cbl|crk|gab1|itgb1b.1|itgb1a|wasla|pik3cb
mmu05166	Human T-cell leukemia virus 1 infection	1.62006	2.48171	Il2rg|Jak1|Ltbr|Anapc1|Spi1|Tgfbr2|Trp53|Map2k2|Map2k4|Map3k14|Anapc7|Pik3cb	lifrb|il2rga|jak1|tnfrsf1b|tnfrsf11a|anapc1|spi1b|tgfbr2b|tp53|map2k2a|map2k4a|map3k14a|anapc7|pik3cb
mmu05202	Transcriptional misregulation in cancer	1.54142	2.53895	Cebpb|Id2|Mitf|Mmp3|Cdk14|Spi1|Tgfbr2|Trp53|Jmjd1c|Supt3|Tfe3	cebpb|id2a|mitfb|mmp25b|cdk14|spi1b|tgfbr2b|tp53|jmjd1cb|supt3h|tfe3a
mmu04210	Apoptosis	1.49245	3.04131	Ctss|Itpr1|Lmnb1|Tnfrsf10b|Trp53|Map2k2|Map3k14|Pik3cb	ctss2.2|itpr1b|lmnb1|tnfrsf1b|tnfrsf11a|tp53|map2k2a|map3k14a|pik3cb
mmu05145	Toxoplasmosis	1.45595	3.29014	Gnai2|Itgb1|Jak1|Jak2|Map2k6|Mapk12|Pik3r5	gnai2b|gnai2a|itgb1b.1|itgb1a|jak1|jak2b|map2k6|mapk12a|pik3r5
mmu04550	Signaling pathways regulating pluripotency of stem cells	1.43357	2.95441	Id2|Jak1|Jak2|Wnt9b|Map2k2|Mapk12|Fzd2|Pik3cb	id2a|jak1|jak2b|wnt9b|map2k2a|mapk12a|fzd2|pik3cb
mmu04724	Glutamatergic synapse	1.4086	3.20279	Gnai2|Gng7|Grin2c|Itpr1|Prkca|Pld1|Grk3	gnai2b|gnai2a|gng7|grin2ca|itpr1b|prkcab|pld1b|grk3
mmu04929	GnRH secretion	1.35466	4.10335	Itpr1|Prkca|Map2k2|Pik3cb|Arrb2	itpr1b|prkcab|map2k2a|pik3cb|arrb2b
mmu05224	Breast cancer	1.33925	2.81373	Hey1|Notch2|Notch4|Trp53|Wnt9b|Map2k2|Fzd2|Pik3cb	hey1|notch2|tp53|wnt9b|map2k2a|fzd2|pik3cb
mmu05219	Bladder cancer	1.33925	5.04412	Trp53|Map2k2|Dapk1|Rps6ka5	tp53|map2k2a|dapk1|rps6ka5
mmu00430	Taurine and hypotaurine metabolism	1.32109	7.0503	Fmo6|Gm4846|Gm4847	FP102052.1

## Sheet: mouse
KEGG_pathway	Description	-Log(q-value)	Enrichment	Hits
mmu04666	Fc gamma R-mediated phagocytosis	5.55616	6.95477	Cdc42|Fcgr1|Hck|Inpp5d|Ncf1|Pak1|Prkcd|Syk|Vav1|Vav3|Actr2|Arpc2|Asap2|Plcg2
mmu04380	Osteoclast differentiation	5.55616	5.77494	Socs3|Csf1r|Fcgr1|Fos|Ifnar2|Ifngr1|Lcp2|Ncf1|Ncf4|Nfatc1|Spi1|Syk|Tgfbr1|Tyrobp|Map3k14|Plcg2
mmu04810	Regulation of actin cytoskeleton	5.55616	4.19996	Actb|C9|Cdc42|Bcar1|Diaph1|Itga5|Itgb2|Msn|Myh9|Pak1|Pxn|Cyfip1|Src|Vav1|Iqgap1|Vav3|Rgcc|Actr2|Arpc2|Actn1|Pak6
mmu05135	Yersinia infection	5.55616	5.4755	Actb|Cdc42|Bcar1|Fos|Itga5|Lcp2|Nfatc1|Ptk2b|Pxn|Src|Vav1|Fyb|Vav3|Actr2|Arpc2|Elmo2
mmu04670	Leukocyte transendothelial migration	5.55616	5.87282	Actb|Cdc42|Bcar1|Gnai2|Itgb2|Msn|Ncf1|Ncf4|Pecam1|Ptk2b|Pxn|Vav1|Vav3|Actn1|Plcg2
mmu04062	Chemokine signaling pathway	4.91426	4.33121	Cxcr5|Cdc42|Cxcr2|Bcar1|Gnai2|Hck|Jak2|Ncf1|Pak1|Prkcd|Ptk2b|Pxn|Src|Vav1|Vav3|Pik3r6|Cxcr1|Plcg2
mmu04210	Apoptosis	4.87622	5.09554	Actb|Birc3|Bcl2l1|Capn2|Cflar|Ctsb|Ctsd|Ctss|Gadd45a|Fos|Itpr2|Lmnb1|Mcl1|Gadd45g|Map3k14
mmu04510	Focal adhesion	4.74209	4.13727	Actb|Birc3|Capn2|Cdc42|Bcar1|Diaph1|Itga5|Pak1|Pxn|Src|Tnr|Vav1|Vav3|Parva|Tln2|Rapgef1|Actn1|Pak6
mmu04015	Rap1 signaling pathway	4.3939	3.88594	Actb|Adora2b|Cdc42|Bcar1|Csf1r|Gnai2|Itgb2|Lcp2|Src|Vav1|Fyb|Apbb1ip|Vav3|Tln2|Sipa1l3|Rapgef1|Dock4|Sipa1l2
mmu04650	Natural killer cell mediated cytotoxicity	4.10543	4.96359	H2-D1|Ifnar2|Ifngr1|Itgb2|Lcp2|Nfatc1|Pak1|Ptk2b|Syk|Tyrobp|Vav1|Vav3|Plcg2
mmu05205	Proteoglycans in cancer	4.09789	3.83118	Actb|Cdc42|Fzd1|Itga5|Itpr2|Msn|Pak1|Plau|Pxn|Src|Sdc4|Vav1|Iqgap1|Vav3|Nudt16l1|Plcg2|Mir21a
mmu04625	C-type lectin receptor signaling pathway	3.78322	4.94995	Bcl3|Il12a|Itpr2|Ksr1|Clec4d|Nfatc1|Pak1|Prkcd|Src|Syk|Map3k14|Plcg2
mmu04660	T cell receptor signaling pathway	3.41589	4.93393	Cdc42|Dlg1|Fos|Lcp2|Nfatc1|Pak1|Vav1|Map3k8|Map3k14|Vav3|Pak6
mmu04520	Adherens junction	3.26754	5.85628	Actb|Cdc42|Smad3|Ptpn1|Ptprj|Src|Tgfbr1|Iqgap1|Actn1
mmu04144	Endocytosis	3.1697	3.05732	Capzb|Cdc42|Cxcr2|H2-D1|Smad3|Rab8a|Rab7|Src|Tgfbr1|Sh3glb1|Actr2|Cyth4|Arpc2|Ldlrap1|Rab31|Chmp6|Asap2|Cxcr1
mmu05100	Bacterial invasion of epithelial cells	3.08523	5.471	Actb|Cdc42|Bcar1|Itga5|Pxn|Src|Actr2|Arpc2|Elmo2
mmu05417	Lipid and atherosclerosis	2.79916	3.2083	Abca1|Bcl2l1|Cdc42|Fos|Il12a|Jak2|Ncf1|Ncf4|Nfatc1|Rxra|Src|Vav1|Xbp1|Vav3|Atf6
mmu04611	Platelet activation	2.77351	4.06556	Actb|Gnai2|Itpr2|Lcp2|Snap23|Src|Syk|Apbb1ip|Tln2|Pik3r6|Plcg2
mmu05140	Leishmaniasis	2.61887	5.27995	Fcgr1|Fos|Ifngr1|Il12a|Itgb2|Jak2|Ncf1|Ncf4
mmu05152	Tuberculosis	2.56668	3.33663	Ctsd|Ctss|Fcgr1|Hspa9|Ifngr1|Il12a|Itgb2|Jak2|Ksr1|Rab7|Src|Syk|Nod2
mmu04668	TNF signaling pathway	2.54258	4.08846	Birc3|Bcl3|Cflar|Socs3|Fos|Tnfrsf1b|Map3k8|Creb3l1|Map3k14|Nod2
mmu04530	Tight junction	2.33862	3.31973	Actb|Cdc42|Dlg1|Rab8a|Msn|Myh9|Src|Actr2|Arpc2|Synpo|Actn1|Rab8b
mmu04933	AGE-RAGE signaling pathway in diabetic complications	2.28314	4.11679	Cdc42|Diaph1|Jak2|Smad3|Nfatc1|Pim1|Prkcd|Tgfbr1|Plcg2
mmu04662	B cell receptor signaling pathway	2.27774	4.56292	Fos|Inpp5d|Nfatc1|Syk|Vav1|Vav3|Pik3ap1|Plcg2
mmu05167	Kaposi sarcoma-associated herpesvirus infection	2.25991	2.88747	Fos|H2-D1|Hck|Ifnar2|Ifngr1|Itpr2|Jak2|Nfatc1|Src|Syk|Zfp36|Rcan1|Pik3r6|Plcg2
mmu05132	Salmonella infection	2.23597	2.7391	Actb|Birc3|Cdc42|Fos|Fyco1|Pak1|Rab7|Cyfip1|Txn2|Actr2|Cyth4|Arpc2|Nod1|Elmo2|Snx18
mmu04064	NF-kappa B signaling pathway	2.22764	3.95996	Birc3|Bcl2l1|Cflar|Gadd45a|Plau|Syk|Gadd45g|Map3k14|Plcg2
mmu04658	Th1 and Th2 cell differentiation	2.101	4.19996	Fos|Ifngr1|Il12a|Jak2|Nfatc1|Notch2|Rbpj|Maml1
mmu05170	Human immunodeficiency virus 1 infection	2.02789	2.69497	Bcl2l1|Fos|Gnai2|H2-D1|Itpr2|Nfatc1|Pak1|Ptk2b|Pxn|Tnfrsf1b|Samhd1|Fbxw11|Pak6|Plcg2
mmu05202	Transcriptional misregulation in cancer	1.84018	2.68122	Birc3|Bcl2l1|Bcl6|Csf1r|Gadd45a|Fcgr1|Klf3|Per2|Plau|Rxra|Spi1|Zbtb17|Gadd45g
mmu04921	Oxytocin signaling pathway	1.6793	3.01958	Actb|Fos|Gnai2|Itpr2|Nfatc1|Rgs2|Src|Rcan1|Pik3r6|Camk1g
mmu04514	Cell adhesion molecules	1.64116	2.79228	Alcam|Cdh3|H2-D1|Itgb2|Pecam1|Siglec1|Sdc3|Sdc4|Cadm1|Vsir|Ntng2
mmu04142	Lysosome	1.54362	3.07997	Acp2|Ctsb|Ctsd|Ctss|Ppt1|Lgmn|Psap|Npc2|Dmxl2
mmu04664	Fc epsilon RI signaling pathway	1.51225	4.19996	Inpp5d|Lcp2|Syk|Vav1|Vav3|Plcg2
mmu05166	Human T-cell leukemia virus 1 infection	1.48883	2.40238	Bcl2l1|Dlg1|Fos|H2-D1|Itgb2|Smad3|Nfatc1|Spi1|Tgfbr1|Zfp36|Creb3l1|Map3k14|Tln2
mmu05200	Pathways in cancer	1.44288	1.87181	Birc3|Bcl2l1|Cdc42|Csf1r|Gadd45a|Fos|Fzd1|Gnai2|Ifnar2|Ifngr1|Il12a|Jak2|Smad3|Notch2|Notch4|Pim1|Rxra|Spi1|Tgfbr1|Zbtb17|Gadd45g|Plcg2
mmu04140	Autophagy - animal	1.44288	2.92814	Bcl2l1|Cflar|Ctsb|Ctsd|Rab8a|Prkcd|Rab7|Sh3glb1|Atg7
mmu04935	Growth hormone synthesis, secretion and action	1.44288	3.15894	Socs3|Bcar1|Fos|Gnai2|Itpr2|Jak2|Creb3l1|Plcg2
mmu04630	JAK-STAT signaling pathway	1.43013	2.70173	Bcl2l1|Socs3|Ifnar2|Ifngr1|Il12a|Jak2|Mcl1|Pim1|Ptpn2|Il20ra
mmu04979	Cholesterol metabolism	1.41742	4.61996	Abca1|Lipc|Npc2|Ldlrap1|Nceh1
mmu04919	Thyroid hormone signaling pathway	1.40939	3.07997	Actb|Atp1b3|Notch2|Notch4|Rxra|Src|Rcan1|Plcg2
mmu05212	Pancreatic cancer	1.30552	3.64733	Bcl2l1|Cdc42|Gadd45a|Smad3|Tgfbr1|Gadd45g
mmu00600	Sphingolipid metabolism	1.30552	4.27774	Degs1|Psap|Asah2|B4galt5|Sgms2
mmu04145	Phagosome	1.30552	2.53844	Actb|Ctss|Fcgr1|H2-D1|Itga5|Itgb2|Ncf1|Ncf4|Rab7|Stx7
mmu05133	Pertussis	1.30552	3.59997	Fos|Gnai2|Il12a|Itga5|Itgb2|Nod1
mmu05206	MicroRNAs in cancer	1.30552	2.13463	Itga5|Mcl1|Notch2|Notch4|Pim1|Plau|Tnr|Tpm1|Spry2|Plcg2|Mir21a|Mirlet7i|Mir34a|Mir31
