# Supplementary material for: Comparative genomics analyses reveal sequence determinants underlying interspecies variations in injury-responsive enhancers
Source: BMC Genomics. 2023 Apr 5;24:177. doi: 10.1186/s12864-023-09283-8 (PMC10077677; doi:10.1186/s12864-023-09283-8)
Supplement: Supplementary file 12 — Additional file 12: Table S6. Three types of genes associated with IREs in zebrafish and mice. [file 12864_2023_9283_MOESM12_ESM.xls]

## Sheet: Common
	Zebrafish		Mouse
Gene name	Ensembl ID	Gene name	Ensembl ID	Gene name
Spi1	ENSDARG00000000767	spi1b	ENSMUSG00000002111	Spi1
Tnfrsf21	ENSDARG00000001807	tnfrsf21	ENSMUSG00000023915	Tnfrsf21
Grn	ENSDARG00000004954	grna	ENSMUSG00000034708	Grn
Sh3glb1	ENSDARG00000010956	sh3glb1b	ENSMUSG00000037062	Sh3glb1
Atf6	ENSDARG00000012656	atf6	ENSMUSG00000026663	Atf6
Ctss	ENSDARG00000013771	ctss2.2	ENSMUSG00000038642	Ctss
Gnai2	ENSDARG00000017294	gnai2b	ENSMUSG00000032562	Gnai2
Gnai2	ENSDARG00000018174	gnai2a	ENSMUSG00000032562	Gnai2
Jak2	ENSDARG00000018882	jak2b	ENSMUSG00000024789	Jak2
Rab7	ENSDARG00000020497	rab7	ENSMUSG00000079477	Rab7
Glrx	ENSDARG00000028106	glrx	ENSMUSG00000021591	Glrx
Rassf2	ENSDARG00000029865	rassf2a	ENSMUSG00000027339	Rassf2
Xbp1	ENSDARG00000035622	xbp1	ENSMUSG00000020484	Xbp1
C5ar1	ENSDARG00000040319	c5ar1	ENSMUSG00000049130	C5ar1
Notch2	ENSDARG00000043130	notch2	ENSMUSG00000027878	Notch2
Lmnb1	ENSDARG00000044299	lmnb1	ENSMUSG00000024590	Lmnb1
Fyb	ENSDARG00000044694	fybb	ENSMUSG00000022148	Fyb
Rbpj	ENSDARG00000052091	rbpjb	ENSMUSG00000039191	Rbpj
Snx24	ENSDARG00000053527	snx24	ENSMUSG00000024535	Snx24
Efhd2	ENSDARG00000055759	efhd2	ENSMUSG00000040659	Efhd2
Hck	ENSDARG00000058647	hck	ENSMUSG00000003283	Hck
Abcc4	ENSDARG00000058953	abcc4	ENSMUSG00000032849	Abcc4
Themis2	ENSDARG00000058964	themis2	ENSMUSG00000037731	Themis2
Sdc4	ENSDARG00000059906	sdc4	ENSMUSG00000017009	Sdc4
Map3k8	ENSDARG00000061710	map3k8	ENSMUSG00000024235	Map3k8
Gpr18	ENSDARG00000062009	gpr18	ENSMUSG00000050350	Gpr18
5031439G07Rik	ENSDARG00000068830	zgc:172139	ENSMUSG00000036046	5031439G07Rik
Map3k14	ENSDARG00000074060	map3k14a	ENSMUSG00000020941	Map3k14
Inpp5d	ENSDARG00000074283	inpp5d	ENSMUSG00000026288	Inpp5d
Rin2	ENSDARG00000074589	rin2	ENSMUSG00000001768	Rin2
Tha1	ENSDARG00000076225	tha1	ENSMUSG00000017713	Tha1
Fyco1	ENSDARG00000078022	fyco1b	ENSMUSG00000025241	Fyco1
Plxnd1	ENSDARG00000086057	CABZ01112317.1	ENSMUSG00000030123	Plxnd1
Gsdme	ENSDARG00000086762	dfna5a	ENSMUSG00000029821	Gsdme
Cd180	ENSDARG00000093750	cd180	ENSMUSG00000021624	Cd180
Fnbp1	ENSDARG00000096367	fnbp1b	ENSMUSG00000075415	Fnbp1
Irf2bp2	ENSDARG00000098635	irf2bp2b	ENSMUSG00000051495	Irf2bp2
Notch2	ENSDARG00000104329	si:ch73-281k2.5	ENSMUSG00000027878	Notch2

## Sheet: Zebrafish-specific
	Zebrafish		Mouse
Gene name	Ensembl ID	Gene name	Ensembl ID	Gene name
Slc9a3r1	ENSDARG00000000068	slc9a3r1a	ENSMUSG00000020733	Slc9a3r1
Grasp	ENSDARG00000000588	grasp	ENSMUSG00000000531	Grasp
Ncor2	ENSDARG00000000966	ncor2	ENSMUSG00000029478	Ncor2
Mctp2	ENSDARG00000001414	mctp2a	ENSMUSG00000032776	Mctp2
Nalcn	ENSDARG00000001835	nalcn	ENSMUSG00000000197	Nalcn
Brf2	ENSDARG00000002060	brf2	ENSMUSG00000031487	Brf2
Itgb6	ENSDARG00000002494	itgb6	ENSMUSG00000026971	Itgb6
Hsdl2	ENSDARG00000002523	hsdl2	ENSMUSG00000028383	Hsdl2
Gdf5	ENSDARG00000002760	gdf5	ENSMUSG00000038259	Gdf5
Pde10a	ENSDARG00000003449	pde10a	ENSMUSG00000023868	Pde10a
Pip4k2a	ENSDARG00000003776	pip4k2aa	ENSMUSG00000026737	Pip4k2a
Pde3a	ENSDARG00000004227	pde3a	ENSMUSG00000041741	Pde3a
Osbp	ENSDARG00000004634	osbp	ENSMUSG00000024687	Osbp
Stip1	ENSDARG00000004906	stip1	ENSMUSG00000024966	Stip1
Atp2a2	ENSDARG00000005122	atp2a2b	ENSMUSG00000029467	Atp2a2
Dip2b	ENSDARG00000005350	dip2ba	ENSMUSG00000023026	Dip2b
Nek2	ENSDARG00000005619	nek2	ENSMUSG00000026622	Nek2
Crybg1	ENSDARG00000006060	aim1b	ENSMUSG00000019866	Crybg1
Gpr37l1	ENSDARG00000006079	gpr37l1a	ENSMUSG00000026424	Gpr37l1
Itgav	ENSDARG00000006314	itgav	ENSMUSG00000027087	Itgav
Irf4	ENSDARG00000006560	irf4a	ENSMUSG00000021356	Irf4
Csrp1	ENSDARG00000006603	csrp1a	ENSMUSG00000026421	Csrp1
Map2k2	ENSDARG00000006609	map2k2a	ENSMUSG00000035027	Map2k2
Slc24a3	ENSDARG00000006760	slc24a3	ENSMUSG00000063873	Slc24a3
Itm2b	ENSDARG00000007098	itm2ba	ENSMUSG00000022108	Itm2b
Rab3il1	ENSDARG00000007711	rab3il1	ENSMUSG00000024663	Rab3il1
Mmp14	ENSDARG00000008388	mmp14b	ENSMUSG00000000957	Mmp14
Arhgap12	ENSDARG00000008548	arhgap12a	ENSMUSG00000041225	Arhgap12
Kmo	ENSDARG00000009160	kmo	ENSMUSG00000039783	Kmo
Anxa3	ENSDARG00000009196	anxa3a	ENSMUSG00000029484	Anxa3
Cntn2	ENSDARG00000009387	robo4	ENSMUSG00000053024	Cntn2
Gigyf2	ENSDARG00000009735	gigfy2	ENSMUSG00000048000	Gigyf2
Cbl	ENSDARG00000009958	cbl	ENSMUSG00000034342	Cbl
D330045A20Rik	ENSDARG00000010331	si:ch211-26b3.2	ENSMUSG00000042498	D330045A20Rik
Pdha1	ENSDARG00000010555	pdha1b	ENSMUSG00000031299	Pdha1
Mmp3	ENSDARG00000010556	mmp25b	ENSMUSG00000043613	Mmp3
Rapgef6	ENSDARG00000010945	rapgef6	ENSMUSG00000037533	Rapgef6
Arrb2	ENSDARG00000011545	arrb2b	ENSMUSG00000060216	Arrb2
Mical1	ENSDARG00000011809	mical1	ENSMUSG00000019823	Mical1
Fbp2	ENSDARG00000012366	fbp2	ENSMUSG00000021456	Fbp2
Vmp1	ENSDARG00000012450	vmp1	ENSMUSG00000018171	Vmp1
Klhdc9	ENSDARG00000012519	hcfc1b	ENSMUSG00000045259	Klhdc9
Mfsd10	ENSDARG00000013117	hiat1a	ENSMUSG00000001082	Mfsd10
Rrbp1	ENSDARG00000013763	rrbp1a	ENSMUSG00000027422	Rrbp1
Snx13	ENSDARG00000013828	snx13	ENSMUSG00000020590	Snx13
Cul2	ENSDARG00000013965	cul2	ENSMUSG00000024231	Cul2
Wasl	ENSDARG00000014113	wasla	ENSMUSG00000029684	Wasl
Acsl3	ENSDARG00000014674	acsl3b	ENSMUSG00000032883	Acsl3
Abi2	ENSDARG00000014875	abi2b	ENSMUSG00000026782	Abi2
Arhgap4	ENSDARG00000015003	arhgap4b	ENSMUSG00000031389	Arhgap4
St3gal3	ENSDARG00000015374	st3gal3a	ENSMUSG00000028538	St3gal3
Rap2c	ENSDARG00000015649	rap2c	ENSMUSG00000050029	Rap2c
Mbnl3	ENSDARG00000016085	mbnl3	ENSMUSG00000036109	Mbnl3
Exd2	ENSDARG00000016117	exd2	ENSMUSG00000032705	Exd2
Zfp36l1	ENSDARG00000016154	zfp36l1a	ENSMUSG00000021127	Zfp36l1
Sash3	ENSDARG00000016541	sash3	ENSMUSG00000031101	Sash3
Gnao1	ENSDARG00000016676	gnao1a	ENSMUSG00000031748	Gnao1
Acadvl	ENSDARG00000016687	acadvl	ENSMUSG00000018574	Acadvl
Large2	ENSDARG00000017058	gyltl1b	ENSMUSG00000040434	Large2
Vps37a	ENSDARG00000017119	vps37a	ENSMUSG00000031600	Vps37a
Mafb	ENSDARG00000017121	mafba	ENSMUSG00000074622	Mafb
Micall2	ENSDARG00000017834	micall2b	ENSMUSG00000036718	Micall2
Xrcc3	ENSDARG00000017928	xrcc3	ENSMUSG00000021287	Xrcc3
Acvrl1	ENSDARG00000018179	acvrl1	ENSMUSG00000000530	Acvrl1
Vps9d1	ENSDARG00000019195	vps9d1	ENSMUSG00000001062	Vps9d1
Pbx4	ENSDARG00000019717	pbx2	ENSMUSG00000031860	Pbx4
Rbks	ENSDARG00000019877	rbks	ENSMUSG00000029136	Rbks
Epb41l3	ENSDARG00000019917	epb41l3b	ENSMUSG00000024044	Epb41l3
Jak1	ENSDARG00000020625	jak1	ENSMUSG00000028530	Jak1
Gtdc1	ENSDARG00000020642	gtdc1	ENSMUSG00000036890	Gtdc1
Tns1	ENSDARG00000020845	tns1b	ENSMUSG00000055322	Tns1
Pth1r	ENSDARG00000020957	pth1ra	ENSMUSG00000032492	Pth1r
Slc16a10	ENSDARG00000020984	slc16a10	ENSMUSG00000019838	Slc16a10
Plekhf2	ENSDARG00000021141	plekhf2	ENSMUSG00000049969	Plekhf2
Wsb1	ENSDARG00000021343	wsb1	ENSMUSG00000017677	Wsb1
Cyth1	ENSDARG00000021488	cyth1b	ENSMUSG00000017132	Cyth1
Vax1	ENSDARG00000021916	vax1	ENSMUSG00000006270	Vax1
Stat3	ENSDARG00000022712	stat3	ENSMUSG00000004040	Stat3
Fam129a	ENSDARG00000023053	fam129ab	ENSMUSG00000026483	Fam129a
Slc37a2	ENSDARG00000023394	slc37a2	ENSMUSG00000032122	Slc37a2
Nnt	ENSDARG00000023536	nnt	ENSMUSG00000116207	Nnt
Llgl2	ENSDARG00000023920	llgl2	ENSMUSG00000020782	Llgl2
Rnf144b	ENSDARG00000024940	rnf144b	ENSMUSG00000038068	Rnf144b
Loxl4	ENSDARG00000025089	loxl4	ENSMUSG00000025185	Loxl4
Abhd2	ENSDARG00000025797	abhd2a	ENSMUSG00000039202	Abhd2
Ankrd44	ENSDARG00000026028	ankrd44	ENSMUSG00000052331	Ankrd44
Fam126a	ENSDARG00000026762	fam126a	ENSMUSG00000028995	Fam126a
Cryzl1	ENSDARG00000026902	cryzl1	ENSMUSG00000058240	Cryzl1
Btg1	ENSDARG00000027249	btg1	ENSMUSG00000036478	Btg1
Hpn	ENSDARG00000027609	hpn	ENSMUSG00000001249	Hpn
Lrp1	ENSDARG00000029146	lrp1ab	ENSMUSG00000040249	Lrp1
Agfg1	ENSDARG00000030020	agfg1a	ENSMUSG00000026159	Agfg1
Melk	ENSDARG00000030759	melk	ENSMUSG00000035683	Melk
Exoc3l2	ENSDARG00000030782	exoc3l2b	ENSMUSG00000011263	Exoc3l2
Veph1	ENSDARG00000031095	veph1	ENSMUSG00000027831	Veph1
Grk6	ENSDARG00000032157	grk6	ENSMUSG00000074886	Grk6
Txndc16	ENSDARG00000032256	txndc16	ENSMUSG00000021830	Txndc16
Ktn1	ENSDARG00000032802	ktn1	ENSMUSG00000021843	Ktn1
Rasgef1b	ENSDARG00000033614	rasgef1ba	ENSMUSG00000089809	Rasgef1b
Pi4k2a	ENSDARG00000033666	pi4k2a	ENSMUSG00000025178	Pi4k2a
Prkcq	ENSDARG00000034173	prkcq	ENSMUSG00000026778	Prkcq
Tgfbr2	ENSDARG00000034541	tgfbr2b	ENSMUSG00000032440	Tgfbr2
Pvalb	ENSDARG00000034705	pvalb7	ENSMUSG00000005716	Pvalb
Nr1i3	ENSDARG00000034893	rarab	ENSMUSG00000005677	Nr1i3
Asb4	ENSDARG00000034988	asb4	ENSMUSG00000042607	Asb4
Ptger4	ENSDARG00000035415	ptger4b	ENSMUSG00000039942	Ptger4
Nelfb	ENSDARG00000035505	nelfb	ENSMUSG00000013465	Nelfb
Adam28	ENSDARG00000035514	adam28	ENSMUSG00000014725	Adam28
Trp53	ENSDARG00000035559	tp53	ENSMUSG00000059552	Trp53
Cd81	ENSDARG00000036080	cd81a	ENSMUSG00000037706	Cd81
S1pr2	ENSDARG00000036548	s1pr2	ENSMUSG00000043895	S1pr2
Gab1	ENSDARG00000037018	gab1	ENSMUSG00000031714	Gab1
Egr4	ENSDARG00000037421	egr1	ENSMUSG00000071341	Egr4
Ddit4	ENSDARG00000037618	ddit4	ENSMUSG00000020108	Ddit4
Fbxl21	ENSDARG00000037738	fbxl3l	ENSMUSG00000035509	Fbxl21
Mitf	ENSDARG00000037833	mitfb	ENSMUSG00000035158	Mitf
Il11	ENSDARG00000037859	il11a	ENSMUSG00000004371	Il11
Wnt9b	ENSDARG00000037889	wnt9b	ENSMUSG00000018486	Wnt9b
Gna13	ENSDARG00000037924	gna13b	ENSMUSG00000020611	Gna13
Gng7	ENSDARG00000038693	gng7	ENSMUSG00000048240	Gng7
Babam2	ENSDARG00000038863	babam2	ENSMUSG00000052139	Babam2
Osmr	ENSDARG00000039863	lifrb	ENSMUSG00000022146	Osmr
Enpp6	ENSDARG00000040469	enpp6	ENSMUSG00000038173	Enpp6
Smpd2	ENSDARG00000040523	smpd2a	ENSMUSG00000019822	Smpd2
Zfp36l3	ENSDARG00000040725	zgc:114130	ENSMUSG00000059334	Zfp36l3
Cbfb	ENSDARG00000040917	cbfb	ENSMUSG00000031885	Cbfb
Hspa13	ENSDARG00000040984	hspa13	ENSMUSG00000032932	Hspa13
Pdcd4	ENSDARG00000041022	pdcd4b	ENSMUSG00000024975	Pdcd4
Alg12	ENSDARG00000041199	alg12	ENSMUSG00000035845	Alg12
Man1a2	ENSDARG00000041728	man1a2	ENSMUSG00000008763	Man1a2
Sspn	ENSDARG00000041747	sspn	ENSMUSG00000030255	Sspn
Cxcr4	ENSDARG00000041959	cxcr4b	ENSMUSG00000045382	Cxcr4
Mapk12	ENSDARG00000042021	mapk12a	ENSMUSG00000022610	Mapk12
C7	ENSDARG00000042172	c7a	ENSMUSG00000079105	C7
Arhgef18	ENSDARG00000042308	arhgef18b	ENSMUSG00000004568	Arhgef18
Nhsl1	ENSDARG00000042627	nhsl1b	ENSMUSG00000039835	Nhsl1
Cebpb	ENSDARG00000042725	cebpb	ENSMUSG00000056501	Cebpb
Git2	ENSDARG00000042791	git2b	ENSMUSG00000041890	Git2
Mfng	ENSDARG00000042925	mfng	ENSMUSG00000018169	Mfng
Stx11	ENSDARG00000044039	stx11a	ENSMUSG00000039232	Stx11
Tex261	ENSDARG00000044584	tex261	ENSMUSG00000014748	Tex261
Ube2w	ENSDARG00000044923	ube2w	ENSMUSG00000025939	Ube2w
Ch25h	ENSDARG00000045190	ch25h	ENSMUSG00000050370	Ch25h
Tagln	ENSDARG00000045408	tagln	ENSMUSG00000032085	Tagln
Chchd6	ENSDARG00000045978	chchd6b	ENSMUSG00000030086	Chchd6
Dynlt3	ENSDARG00000046132	dynlt3	ENSMUSG00000031176	Dynlt3
Fhod1	ENSDARG00000051768	fhod1	ENSMUSG00000014778	Fhod1
Snx11	ENSDARG00000052522	snx11	ENSMUSG00000020876	Snx11
Dab2	ENSDARG00000053091	si:ch211-204c21.1	ENSMUSG00000022150	Dab2
Mylpf	ENSDARG00000053254	mylpfa	ENSMUSG00000030672	Mylpf
Ppara	ENSDARG00000054323	pparab	ENSMUSG00000022383	Ppara
Fzd2	ENSDARG00000054438	fzd2	ENSMUSG00000050288	Fzd2
Mfsd6	ENSDARG00000054583	mfsd6b	ENSMUSG00000041439	Mfsd6
Coro1a	ENSDARG00000054610	coro1a	ENSMUSG00000030707	Coro1a
Cuedc1	ENSDARG00000054748	cuedc1b	ENSMUSG00000018378	Cuedc1
Id2	ENSDARG00000055283	id2a	ENSMUSG00000020644	Id2
Sun1	ENSDARG00000055350	sun1	ENSMUSG00000036817	Sun1
Kat6b	ENSDARG00000055429	kat6b	ENSMUSG00000021767	Kat6b
Lgalsl	ENSDARG00000055525	lgalslb	ENSMUSG00000042363	Lgalsl
Pfkfb4	ENSDARG00000055540	pfkfb4a	ENSMUSG00000025648	Pfkfb4
Pipox	ENSDARG00000055591	pipox	ENSMUSG00000017453	Pipox
Crk	ENSDARG00000055635	crk	ENSMUSG00000017776	Crk
Zswim5	ENSDARG00000055900	zswim5	ENSMUSG00000033948	Zswim5
Tmem55a	ENSDARG00000056034	tmem55a	ENSMUSG00000028221	Tmem55a
Ndufa4	ENSDARG00000056108	ndufa4	ENSMUSG00000029632	Ndufa4
Sort1	ENSDARG00000056252	sort1b	ENSMUSG00000068747	Sort1
Acap1	ENSDARG00000056346	acap1	ENSMUSG00000001588	Acap1
Tom1l2	ENSDARG00000056394	TOM1L2	ENSMUSG00000000538	Tom1l2
Irf8	ENSDARG00000056407	irf8	ENSMUSG00000041515	Irf8
Arfip2	ENSDARG00000056664	arfip2b	ENSMUSG00000030881	Arfip2
Pld1	ENSDARG00000057125	pld1b	ENSMUSG00000027695	Pld1
Ehbp1l1	ENSDARG00000057353	ehbp1l1a	ENSMUSG00000024937	Ehbp1l1
Lasp1	ENSDARG00000057867	lasp1	ENSMUSG00000038366	Lasp1
Smyd3	ENSDARG00000058050	smyd3	ENSMUSG00000055067	Smyd3
Sardh	ENSDARG00000058102	sardh	ENSMUSG00000009614	Sardh
Ugcg	ENSDARG00000058221	ugcg	ENSMUSG00000028381	Ugcg
Cers2	ENSDARG00000058992	cers2b	ENSMUSG00000015714	Cers2
Dpysl5	ENSDARG00000059311	dpysl5b	ENSMUSG00000029168	Dpysl5
Adam33	ENSDARG00000059693	adam19a	ENSMUSG00000027318	Adam33
Cask	ENSDARG00000059809	caska	ENSMUSG00000031012	Cask
Trpv2	ENSDARG00000059883	trpv1	ENSMUSG00000018507	Trpv2
Dapk1	ENSDARG00000060093	dapk1	ENSMUSG00000021559	Dapk1
Zfp395	ENSDARG00000060113	znf395a	ENSMUSG00000034522	Zfp395
Slc16a6	ENSDARG00000060246	slc16a6b	ENSMUSG00000041920	Slc16a6
Elp6	ENSDARG00000060445	elp6	ENSMUSG00000054836	Elp6
Rps6ka5	ENSDARG00000060551	rps6ka5	ENSMUSG00000021180	Rps6ka5
Tmem229b	ENSDARG00000060569	tmem229b	ENSMUSG00000046157	Tmem229b
Taok3	ENSDARG00000060751	taok3a	ENSMUSG00000061288	Taok3
Anln	ENSDARG00000060917	anln	ENSMUSG00000036777	Anln
Rnf217	ENSDARG00000060944	rnf217	ENSMUSG00000063760	Rnf217
Snx19	ENSDARG00000061101	snx19a	ENSMUSG00000031993	Snx19
Ubash3b	ENSDARG00000061243	ubash3ba	ENSMUSG00000032020	Ubash3b
Galnt1	ENSDARG00000061335	galnt1	ENSMUSG00000000420	Galnt1
Klf16	ENSDARG00000061368	klf13	ENSMUSG00000035397	Klf16
Smap2	ENSDARG00000061446	smap2	ENSMUSG00000032870	Smap2
Atxn1	ENSDARG00000061687	atxn1a	ENSMUSG00000046876	Atxn1
Tpd52	ENSDARG00000061713	tpd52	ENSMUSG00000027506	Tpd52
Cytip	ENSDARG00000061717	cytip	ENSMUSG00000026832	Cytip
Zfp704	ENSDARG00000061718	znf704	ENSMUSG00000040209	Zfp704
Rasgrp4	ENSDARG00000061796	rasgrp4	ENSMUSG00000030589	Rasgrp4
Rbm47	ENSDARG00000061985	rbm47	ENSMUSG00000070780	Rbm47
Rufy2	ENSDARG00000062019	rufy2	ENSMUSG00000020070	Rufy2
Atrn	ENSDARG00000062164	atrn	ENSMUSG00000027312	Atrn
Dock11	ENSDARG00000062485	dock11	ENSMUSG00000031093	Dock11
Marchf8	ENSDARG00000062489	march8	ENSMUSG00000025702	Marchf8
Mapk8ip3	ENSDARG00000062531	mapk8ip3	ENSMUSG00000024163	Mapk8ip3
Lpar6	ENSDARG00000062552	lpar6a	ENSMUSG00000033446	Lpar6
Pkn1	ENSDARG00000062748	pkn1b	ENSMUSG00000057672	Pkn1
Anapc7	ENSDARG00000063005	anapc7	ENSMUSG00000029466	Anapc7
Map2k4	ENSDARG00000063583	map2k4a	ENSMUSG00000033352	Map2k4
Ccny	ENSDARG00000063677	ccny	ENSMUSG00000024286	Ccny
Rreb1	ENSDARG00000063701	rreb1a	ENSMUSG00000039087	Rreb1
Fancb	ENSDARG00000067596	fancb	ENSMUSG00000047757	Fancb
Zswim7	ENSDARG00000067608	zswim7	ENSMUSG00000014243	Zswim7
Slc9a1	ENSDARG00000067784	SLC9A1	ENSMUSG00000028854	Slc9a1
Csk	ENSDARG00000067996	csk	ENSMUSG00000032312	Csk
Trib2	ENSDARG00000068179	trib2	ENSMUSG00000020601	Trib2
B3gnt8	ENSDARG00000068219	b3gnt2l	ENSMUSG00000059479	B3gnt8
Cd53	ENSDARG00000068233	zgc:64051	ENSMUSG00000040747	Cd53
Zmym1	ENSDARG00000068279	si:ch211-240b21.2	ENSMUSG00000043872	Zmym1
Il2rg	ENSDARG00000068858	il2rga	ENSMUSG00000031304	Il2rg
Xaf1	ENSDARG00000068939	xaf1	ENSMUSG00000040483	Xaf1
Pdlim4	ENSDARG00000068973	pdlim4	ENSMUSG00000020388	Pdlim4
Agpat4	ENSDARG00000069044	agpat4	ENSMUSG00000023827	Agpat4
Vps53	ENSDARG00000069324	vps53	ENSMUSG00000017288	Vps53
Fmo6	ENSDARG00000069333	FP102052.1	ENSMUSG00000095576	Fmo6
Lrrc4	ENSDARG00000069402	lrrc4.1	ENSMUSG00000049939	Lrrc4
Lpar6	ENSDARG00000069441	lpar6b	ENSMUSG00000033446	Lpar6
Mpg	ENSDARG00000069729	mpg	ENSMUSG00000020287	Mpg
Tnfrsf4	ENSDARG00000070165	tnfrsf1b	ENSMUSG00000029075	Tnfrsf4
Arl8b	ENSDARG00000070318	arl8bb	ENSMUSG00000030105	Arl8b
Hey1	ENSDARG00000070538	hey1	ENSMUSG00000040289	Hey1
Cxcr3	ENSDARG00000070669	cxcr3.3	ENSMUSG00000050232	Cxcr3
Ptgr2	ENSDARG00000070673	ptgr2	ENSMUSG00000072946	Ptgr2
Gabra5	ENSDARG00000070730	gabra5	ENSMUSG00000055078	Gabra5
Ppp1r18	ENSDARG00000071251	ppp1r18	ENSMUSG00000034595	Ppp1r18
Slc12a7	ENSDARG00000073756	slc12a7a	ENSMUSG00000017756	Slc12a7
Colgalt1	ENSDARG00000073974	colgalt1	ENSMUSG00000034807	Colgalt1
Rbms1	ENSDARG00000074023	rbms1a	ENSMUSG00000026970	Rbms1
Itpr1	ENSDARG00000074149	itpr1b	ENSMUSG00000030102	Itpr1
Arhgef10l	ENSDARG00000074244	arhgef10lb	ENSMUSG00000040964	Arhgef10l
Cnnm4	ENSDARG00000074309	cnnm4b	ENSMUSG00000037408	Cnnm4
Fam20c	ENSDARG00000074317	fam20ca	ENSMUSG00000025854	Fam20c
Fscn2	ENSDARG00000074396	fscn2b	ENSMUSG00000025380	Fscn2
Chst15	ENSDARG00000074527	chst15	ENSMUSG00000030930	Chst15
Cdk14	ENSDARG00000074665	cdk14	ENSMUSG00000028926	Cdk14
Ppm1j	ENSDARG00000074690	ppm1j	ENSMUSG00000002228	Ppm1j
Mertk	ENSDARG00000074695	mertka	ENSMUSG00000014361	Mertk
Pik3cb	ENSDARG00000075253	pik3cb	ENSMUSG00000032462	Pik3cb
Timp2	ENSDARG00000075261	timp2b	ENSMUSG00000017466	Timp2
Fam13a	ENSDARG00000075564	fam13a	ENSMUSG00000037709	Fam13a
Anapc1	ENSDARG00000075687	anapc1	ENSMUSG00000014355	Anapc1
Oaf	ENSDARG00000075851	oafa	ENSMUSG00000032014	Oaf
Hivep3	ENSDARG00000075928	hivep3a	ENSMUSG00000028634	Hivep3
Diaph2	ENSDARG00000076060	diaph2	ENSMUSG00000034480	Diaph2
Mtpap	ENSDARG00000076155	mtpap	ENSMUSG00000024234	Mtpap
Zfp827	ENSDARG00000076171	znf827	ENSMUSG00000071064	Zfp827
1700037H04Rik	ENSDARG00000076239	si:ch211-74f19.2	ENSMUSG00000027327	1700037H04Rik
Ano9	ENSDARG00000076320	ano9a	ENSMUSG00000054662	Ano9
Psd	ENSDARG00000076702	CABZ01068356.1	ENSMUSG00000037126	Psd
Cyth1	ENSDARG00000076742	cyth1a	ENSMUSG00000017132	Cyth1
Slc9a7	ENSDARG00000076754	slc9a7	ENSMUSG00000037341	Slc9a7
Paqr4	ENSDARG00000076960	paqr4a	ENSMUSG00000023909	Paqr4
Wdfy4	ENSDARG00000077009	wdfy4	ENSMUSG00000051506	Wdfy4
Socs7	ENSDARG00000077018	socs7	ENSMUSG00000038485	Socs7
Scarf1	ENSDARG00000077285	scarf1	ENSMUSG00000038188	Scarf1
Rgs19	ENSDARG00000077385	rgs19	ENSMUSG00000002458	Rgs19
Myo9b	ENSDARG00000077410	myo9b	ENSMUSG00000004677	Myo9b
Plekho1	ENSDARG00000077499	plekho1b	ENSMUSG00000015745	Plekho1
B4gat1	ENSDARG00000077583	b4gat1	ENSMUSG00000047379	B4gat1
Grin2c	ENSDARG00000078149	grin2ca	ENSMUSG00000020734	Grin2c
Zbtb46	ENSDARG00000078191	zbtb46	ENSMUSG00000027583	Zbtb46
Myo9b	ENSDARG00000078313	MYO9B	ENSMUSG00000004677	Myo9b
Yeats2	ENSDARG00000078767	yeats2	ENSMUSG00000041215	Yeats2
Rasa2	ENSDARG00000078775	RASA2	ENSMUSG00000032413	Rasa2
Slc22a23	ENSDARG00000078856	slc22a23	ENSMUSG00000038267	Slc22a23
Adam11	ENSDARG00000079204	adam11	ENSMUSG00000020926	Adam11
Rapgef3	ENSDARG00000079291	rapgef3	ENSMUSG00000022469	Rapgef3
Phldb1	ENSDARG00000079378	phldb1b	ENSMUSG00000048537	Phldb1
Dnajc30	ENSDARG00000079415	dnajc30b	ENSMUSG00000061118	Dnajc30
Ubtd1	ENSDARG00000079623	ubtd1b	ENSMUSG00000025171	Ubtd1
Tmem163	ENSDARG00000079858	tmem163a	ENSMUSG00000026347	Tmem163
Jmjd1c	ENSDARG00000079939	jmjd1cb	ENSMUSG00000037876	Jmjd1c
Mir142	ENSDARG00000082167	dre-mir-142a	ENSMUSG00000105196	Mir142
Mir27b	ENSDARG00000082920	dre-mir-27e	ENSMUSG00000065475	Mir27b
Mir22	ENSDARG00000083597	dre-mir-22a	ENSMUSG00000065529	Mir22
Fam107a	ENSDARG00000086300	si:ch211-236d3.4	ENSMUSG00000021750	Fam107a
Kcnab2	ENSDARG00000087247	kcnab2a	ENSMUSG00000028931	Kcnab2
Tnfrsf11a	ENSDARG00000087804	tnfrsf11a	ENSMUSG00000026321	Tnfrsf11a
Shisa2	ENSDARG00000088232	shisa2b	ENSMUSG00000044461	Shisa2
Pdzd8	ENSDARG00000088699	pdzd8	ENSMUSG00000074746	Pdzd8
Egr3	ENSDARG00000089156	egr3	ENSMUSG00000033730	Egr3
Pnpla2	ENSDARG00000089390	pnpla2	ENSMUSG00000025509	Pnpla2
Omg	ENSDARG00000089444	ogmb	ENSMUSG00000049612	Omg
Bcam	ENSDARG00000090190	bcam	ENSMUSG00000002980	Bcam
Gak	ENSDARG00000090654	gak	ENSMUSG00000062234	Gak
D430042O09Rik	ENSDARG00000094441	si:dkey-161j23.5	ENSMUSG00000032743	D430042O09Rik
Tmem8b	ENSDARG00000094625	si:dkey-84j12.1	ENSMUSG00000078716	Tmem8b
Mical3	ENSDARG00000094732	mical3b	ENSMUSG00000051586	Mical3
Coa5	ENSDARG00000094833	coa5	ENSMUSG00000026112	Coa5
Cfdp1	ENSDARG00000095086	cfdp1	ENSMUSG00000031954	Cfdp1
Stard10	ENSDARG00000097718	stard10	ENSMUSG00000030688	Stard10
Supt3	ENSDARG00000098141	supt3h	ENSMUSG00000038954	Supt3
Sox4	ENSDARG00000098834	sox4b	ENSMUSG00000076431	Sox4
Tfe3	ENSDARG00000098903	tfe3a	ENSMUSG00000000134	Tfe3
Map2k6	ENSDARG00000099184	map2k6	ENSMUSG00000020623	Map2k6
Cbx4	ENSDARG00000099441	cbx4	ENSMUSG00000039989	Cbx4
Prkca	ENSDARG00000099841	prkcab	ENSMUSG00000050965	Prkca
Gnaz	ENSDARG00000099844	GNAZ	ENSMUSG00000040009	Gnaz
Gpr180	ENSDARG00000099851	GPR180	ENSMUSG00000022131	Gpr180
Pam	ENSDARG00000100170	pam	ENSMUSG00000026335	Pam
Cited4	ENSDARG00000101009	cited4b	ENSMUSG00000070803	Cited4
Psmd4	ENSDARG00000101295	psmd4a	ENSMUSG00000005625	Psmd4
Dusp7	ENSDARG00000101413	dusp7	ENSMUSG00000053716	Dusp7
Hk2	ENSDARG00000101482	hk2	ENSMUSG00000000628	Hk2
Dnttip1	ENSDARG00000101618	ube2c	ENSMUSG00000017299	Dnttip1
Cbr3	ENSDARG00000101749	zgc:92161	ENSMUSG00000022947	Cbr3
Dennd1b	ENSDARG00000101868	dennd1b	ENSMUSG00000056268	Dennd1b
Eef1akmt2	ENSDARG00000102144	mettl10	ENSMUSG00000030960	Eef1akmt2
Col4a3bp	ENSDARG00000102372	col4a3bpb	ENSMUSG00000021669	Col4a3bp
Gnrhr	ENSDARG00000102438	CABZ01080434.1	ENSMUSG00000029255	Gnrhr
Trak2	ENSDARG00000102471	trak2	ENSMUSG00000026028	Trak2
Slc15a4	ENSDARG00000102612	slc15a4	ENSMUSG00000029416	Slc15a4
Pik3r5	ENSDARG00000102762	pik3r5	ENSMUSG00000020901	Pik3r5
Dennd4b	ENSDARG00000102914	dennd4b	ENSMUSG00000042404	Dennd4b
Crisp4	ENSDARG00000103034	CRISP3	ENSMUSG00000025774	Crisp4
Gpr132	ENSDARG00000103540	gpr132b	ENSMUSG00000021298	Gpr132
Bahcc1	ENSDARG00000103739	bahcc1a	ENSMUSG00000039741	Bahcc1
Mrpl33	ENSDARG00000104031	mrpl33	ENSMUSG00000106918	Mrpl33
Grk3	ENSDARG00000104094	adrbk2	ENSMUSG00000042249	Grk3
Fam83f	ENSDARG00000104188	fam83fb	ENSMUSG00000022408	Fam83f
Arhgap27	ENSDARG00000104255	arhgap27	ENSMUSG00000034255	Arhgap27
Slc12a2	ENSDARG00000104573	slc12a2	ENSMUSG00000024597	Slc12a2
Junb	ENSDARG00000104773	junbb	ENSMUSG00000052837	Junb
Tppp	ENSDARG00000105029	TPPP	ENSMUSG00000021573	Tppp
Zdhhc18	ENSDARG00000105034	zdhhc18b	ENSMUSG00000037553	Zdhhc18
Hdac7	ENSDARG00000105179	hdac7a	ENSMUSG00000022475	Hdac7
Hrh2	ENSDARG00000107444	hrh2a	ENSMUSG00000034987	Hrh2

## Sheet: Mouse-specific
	Zebrafish		Mouse
Gene name	Ensembl ID	Gene name	Ensembl ID	Gene name
Itgb2	ENSDARG00000016939	itgb2	ENSMUSG00000000290	Itgb2
Gpa33	ENSDARG00000040898	gpa33	ENSMUSG00000000544	Gpa33
Itga5	ENSDARG00000006353	itga5	ENSMUSG00000000555	Itga5
Ubl3	ENSDARG00000099532	ubl3a	ENSMUSG00000001687	Ubl3
Sipa1l2	ENSDARG00000061640	sipa1l2	ENSMUSG00000001995	Sipa1l2
Acp2	ENSDARG00000007244	acp2	ENSMUSG00000002103	Acp2
Smg9	ENSDARG00000076627	smg9	ENSMUSG00000002210	Smg9
Def6	ENSDARG00000012247	def6a	ENSMUSG00000002257	Def6
Lcp2	ENSDARG00000055955	lcp2a	ENSMUSG00000002699	Lcp2
Pla1a	ENSDARG00000102176	pla1a	ENSMUSG00000002847	Pla1a
Hbp1	ENSDARG00000028517	hbp1	ENSMUSG00000002996	Hbp1
Rab8a	ENSDARG00000067920	rab8a	ENSMUSG00000003037	Rab8a
Fam32a	ENSDARG00000042660	fam32a	ENSMUSG00000003039	Fam32a
Pafah1b2	ENSDARG00000035352	pafah1b2	ENSMUSG00000003131	Pafah1b2
Mrpl4	ENSDARG00000058824	mrpl4	ENSMUSG00000003299	Mrpl4
Has1	ENSDARG00000042983	has1	ENSMUSG00000003665	Has1
Man1a	ENSDARG00000005652	man1a1	ENSMUSG00000003746	Man1a
Hmox2	ENSDARG00000114695	hmox2a	ENSMUSG00000004070	Hmox2
Psap	ENSDARG00000013968	psap	ENSMUSG00000004207	Psap
Cd44	ENSDARG00000089892	cd44b	ENSMUSG00000005087	Cd44
Txn2	ENSDARG00000034777	txn2	ENSMUSG00000005354	Txn2
Dhx34	ENSDARG00000061168	dhx34	ENSMUSG00000006019	Dhx34
Zbtb17	ENSDARG00000074548	zbtb17	ENSMUSG00000006215	Zbtb17
Arpc2	ENSDARG00000075989	arpc2	ENSMUSG00000006304	Arpc2
Rps9	ENSDARG00000011405	rps9	ENSMUSG00000006333	Rps9
Cdt1	ENSDARG00000051854	cdt1	ENSMUSG00000006585	Cdt1
Aprt	ENSDARG00000003519	aprt	ENSMUSG00000006589	Aprt
Cdc42	ENSDARG00000044573	cdc42	ENSMUSG00000006699	Cdc42
Tgfbr1	ENSDARG00000042259	tgfbr1b	ENSMUSG00000007613	Tgfbr1
Bcl2l1	ENSDARG00000008434	bcl2l1	ENSMUSG00000007659	Bcl2l1
Ctsd	ENSDARG00000057698	ctsd	ENSMUSG00000007891	Ctsd
Elk3	ENSDARG00000018688	elk3	ENSMUSG00000008398	Elk3
Tmem184b	ENSDARG00000045147	tmem184ba	ENSMUSG00000009035	Tmem184b
G0s2	ENSDARG00000078859	g0s2	ENSMUSG00000009633	G0s2
Oit3	ENSDARG00000087227	oit3	ENSMUSG00000009654	Oit3
Mcoln2	ENSDARG00000098918	mcoln2	ENSMUSG00000011008	Mcoln2
Adssl1	ENSDARG00000099517	adssl1	ENSMUSG00000011148	Adssl1
St3gal1	ENSDARG00000079654	st3gal1	ENSMUSG00000013846	St3gal1
Dnajc7	ENSDARG00000058148	dnajc7	ENSMUSG00000014195	Dnajc7
Piezo1	ENSDARG00000076870	piezo1	ENSMUSG00000014444	Piezo1
Kif1a	ENSDARG00000061817	kif1aa	ENSMUSG00000014602	Kif1a
Fam120b	ENSDARG00000030804	fam120b	ENSMUSG00000014763	Fam120b
Actn1	ENSDARG00000007219	actn1	ENSMUSG00000015143	Actn1
Abca1	ENSDARG00000074635	abca1a	ENSMUSG00000015243	Abca1
Nat9	ENSDARG00000071425	nat9	ENSMUSG00000015542	Nat9
Prune1	ENSDARG00000076246	prune	ENSMUSG00000015711	Prune1
Tnr	ENSDARG00000020771	tnr	ENSMUSG00000015829	Tnr
Rxra	ENSDARG00000035127	rxrab	ENSMUSG00000015846	Rxra
Adamtsl4	ENSDARG00000063407	ADAMTSL4	ENSMUSG00000015850	Adamtsl4
Ncf1	ENSDARG00000033735	ncf1	ENSMUSG00000015950	Ncf1
Camk1g	ENSDARG00000008788	camk1gb	ENSMUSG00000016179	Camk1g
Kcnq2	ENSDARG00000091130	kcnq2b	ENSMUSG00000016346	Kcnq2
Elmo2	ENSDARG00000063527	elmo2	ENSMUSG00000017670	Elmo2
Pgs1	ENSDARG00000075857	pgs1	ENSMUSG00000017715	Pgs1
Hspb9	ENSDARG00000078674	hspb9	ENSMUSG00000017832	Hspb9
B4galt5	ENSDARG00000010301	b4galt6	ENSMUSG00000017929	B4galt5
Ptgis	ENSDARG00000060094	ptgis	ENSMUSG00000017969	Ptgis
Cyth4	ENSDARG00000103984	cyth4b	ENSMUSG00000018008	Cyth4
Pmp22	ENSDARG00000060457	pmp22b	ENSMUSG00000018217	Pmp22
Ksr1	ENSDARG00000068714	ksr1a	ENSMUSG00000018334	Ksr1
Dhx40	ENSDARG00000041586	dhx40	ENSMUSG00000018425	Dhx40
Adora2b	ENSDARG00000002533	adora2b	ENSMUSG00000018500	Adora2b
Mrpl45	ENSDARG00000044942	mrpl45	ENSMUSG00000018882	Mrpl45
Tm4sf5	ENSDARG00000055185	tm4sf5	ENSMUSG00000018919	Tm4sf5
BC005537	ENSDARG00000093406	zgc:111986	ENSMUSG00000019132	BC005537
Cyb561	ENSDARG00000038176	cyb561	ENSMUSG00000019590	Cyb561
Lyst	ENSDARG00000008575	lyst	ENSMUSG00000019726	Lyst
Aig1	ENSDARG00000007171	aig1	ENSMUSG00000019806	Aig1
Atp2b1	ENSDARG00000012684	atp2b1a	ENSMUSG00000019943	Atp2b1
Stx7	ENSDARG00000069208	stx7l	ENSMUSG00000019998	Stx7
Il20ra	ENSDARG00000032571	il20ra	ENSMUSG00000020007	Il20ra
Ifngr1	ENSDARG00000074488	ifngr1	ENSMUSG00000020009	Ifngr1
Srgn	ENSDARG00000077069	srgn	ENSMUSG00000020077	Srgn
Unc5b	ENSDARG00000033327	unc5b	ENSMUSG00000020099	Unc5b
Vsir	ENSDARG00000013685	vsig8b	ENSMUSG00000020101	Vsir
Actr2	ENSDARG00000052438	actr2a	ENSMUSG00000020152	Actr2
Pofut2	ENSDARG00000045175	pofut2	ENSMUSG00000020260	Pofut2
Fbxw11	ENSDARG00000017230	fbxw11b	ENSMUSG00000020271	Fbxw11
Stk10	ENSDARG00000101894	stk10	ENSMUSG00000020272	Stk10
Pecam1	ENSDARG00000103020	si:dkey-237i9.8	ENSMUSG00000020717	Pecam1
Camkk1	ENSDARG00000035452	camkk1a	ENSMUSG00000020785	Camkk1
Sec14l1	ENSDARG00000101792	SEC14L1	ENSMUSG00000020823	Sec14l1
Tmigd1	ENSDARG00000007040	tmigd1	ENSMUSG00000020839	Tmigd1
Rflnb	ENSDARG00000093931	fam101b	ENSMUSG00000020846	Rflnb
Ankrd40	ENSDARG00000076490	ankrd40	ENSMUSG00000020864	Ankrd40
Lgmn	ENSDARG00000039150	lgmn	ENSMUSG00000021190	Lgmn
Npc2	ENSDARG00000090912	npc2	ENSMUSG00000021242	Npc2
Tmed10	ENSDARG00000041391	tmed10	ENSMUSG00000021248	Tmed10
Fos	ENSDARG00000031683	fosab	ENSMUSG00000021250	Fos
Tnfaip2	ENSDARG00000058160	tnfaip2b	ENSMUSG00000021281	Tnfaip2
Gadd45g	ENSDARG00000016725	gadd45gb.1	ENSMUSG00000021453	Gadd45g
Syk	ENSDARG00000008186	syk	ENSMUSG00000021457	Syk
Sfxn1	ENSDARG00000019963	sfxn1	ENSMUSG00000021474	Sfxn1
Cdk20	ENSDARG00000003867	cdk20	ENSMUSG00000021483	Cdk20
Golm1	ENSDARG00000025858	zgc:56525	ENSMUSG00000021556	Golm1
Plau	ENSDARG00000039145	plaub	ENSMUSG00000021822	Plau
Hacl1	ENSDARG00000020529	hacl1	ENSMUSG00000021884	Hacl1
Ctsb	ENSDARG00000055120	ctsba	ENSMUSG00000021939	Ctsb
Prkcd	ENSDARG00000070651	prkcdb	ENSMUSG00000021948	Prkcd
Rgcc	ENSDARG00000035810	rgcc	ENSMUSG00000022018	Rgcc
Xpo7	ENSDARG00000005540	xpo7	ENSMUSG00000022100	Xpo7
Rcbtb2	ENSDARG00000090687	rcbtb2	ENSMUSG00000022106	Rcbtb2
Spry2	ENSDARG00000078308	spry2	ENSMUSG00000022114	Spry2
Mbnl2	ENSDARG00000018460	mbnl2	ENSMUSG00000022139	Mbnl2
C9	ENSDARG00000016319	c9	ENSMUSG00000022149	C9
Ankrd33b	ENSDARG00000015589	ankrd33bb	ENSMUSG00000022237	Ankrd33b
Sla	ENSDARG00000054340	sla1	ENSMUSG00000022372	Sla
Mief1	ENSDARG00000060991	mief1	ENSMUSG00000022412	Mief1
Myh9	ENSDARG00000001014	myh9b	ENSMUSG00000022443	Myh9
Bcl6	ENSDARG00000070864	bcl6a	ENSMUSG00000022508	Bcl6
Nudt16l1	ENSDARG00000019503	zgc:103759	ENSMUSG00000022516	Nudt16l1
Atp13a3	ENSDARG00000076622	atp13a3	ENSMUSG00000022533	Atp13a3
Alcam	ENSDARG00000026531	alcama	ENSMUSG00000022636	Alcam
Cmss1	ENSDARG00000112579	cmss1	ENSMUSG00000022748	Cmss1
Dlg1	ENSDARG00000102216	dlg1l	ENSMUSG00000022770	Dlg1
Popdc2	ENSDARG00000069922	popdc2	ENSMUSG00000022803	Popdc2
Fstl1	ENSDARG00000039576	fstl1b	ENSMUSG00000022816	Fstl1
Chaf1b	ENSDARG00000056473	chaf1b	ENSMUSG00000022945	Chaf1b
Rcan1	ENSDARG00000003109	rcan1a	ENSMUSG00000022951	Rcan1
Ifnar2	ENSDARG00000039439	il22ra2	ENSMUSG00000022971	Ifnar2
Noct	ENSDARG00000078525	noctb	ENSMUSG00000023087	Noct
Lnpep	ENSDARG00000100394	lnpep	ENSMUSG00000023845	Lnpep
Pla2g7	ENSDARG00000003584	pla2g7	ENSMUSG00000023913	Pla2g7
Pim1	ENSDARG00000100020	pim1	ENSMUSG00000024014	Pim1
Slc37a1	ENSDARG00000086103	slc37a1	ENSMUSG00000024036	Slc37a1
Sik1	ENSDARG00000058606	sik1	ENSMUSG00000024042	Sik1
Lpin2	ENSDARG00000061214	lipin2	ENSMUSG00000024052	Lpin2
Emilin2	ENSDARG00000102178	emilin2b	ENSMUSG00000024053	Emilin2
Anks1	ENSDARG00000062396	anks1aa	ENSMUSG00000024219	Anks1
Svil	ENSDARG00000110291	CABZ01044731.2	ENSMUSG00000024236	Svil
Myo1f	ENSDARG00000078734	myo1f	ENSMUSG00000024300	Myo1f
Hspa9	ENSDARG00000003035	hspa9	ENSMUSG00000024359	Hspa9
Diaph1	ENSDARG00000115082	CABZ01057928.1	ENSMUSG00000024456	Diaph1
Ptpn2	ENSDARG00000035986	ptpn2b	ENSMUSG00000024539	Ptpn2
Ldlrad4	ENSDARG00000054941	ldlrad4b	ENSMUSG00000024544	Ldlrad4
Csf1r	ENSDARG00000102986	csf1ra	ENSMUSG00000024621	Csf1r
Fth1	ENSDARG00000015551	fth1a	ENSMUSG00000024661	Fth1
Tmem2	ENSDARG00000061600	tmem2	ENSMUSG00000024754	Tmem2
Pola2	ENSDARG00000015070	pola2	ENSMUSG00000024833	Pola2
Cbwd1	ENSDARG00000004318	cbwd	ENSMUSG00000024878	Cbwd1
Asah2	ENSDARG00000012829	asah2	ENSMUSG00000024887	Asah2
Tm9sf3	ENSDARG00000028748	tm9sf3	ENSMUSG00000025016	Tm9sf3
Pik3ap1	ENSDARG00000078285	pik3ap1	ENSMUSG00000025017	Pik3ap1
Smndc1	ENSDARG00000056235	smndc1	ENSMUSG00000025024	Smndc1
Mxi1	ENSDARG00000040884	mxi1	ENSMUSG00000025025	Mxi1
Trim8	ENSDARG00000060729	trim8b	ENSMUSG00000025034	Trim8
Ankrd2	ENSDARG00000002722	ankrd2	ENSMUSG00000025172	Ankrd2
Ptprj	ENSDARG00000091539	ptprjb.1	ENSMUSG00000025314	Ptprj
Chmp6	ENSDARG00000102024	chmp6b	ENSMUSG00000025371	Chmp6
Sdc3	ENSDARG00000100562	CABZ01080702.1	ENSMUSG00000025743	Sdc3
Cflar	ENSDARG00000074802	cflarb	ENSMUSG00000026031	Cflar
Stk17b	ENSDARG00000014348	stk17b	ENSMUSG00000026094	Stk17b
Cxcr2	ENSDARG00000054975	cxcr2	ENSMUSG00000026180	Cxcr2
Serpinb8	ENSDARG00000095830	serpinb1l1	ENSMUSG00000026315	Serpinb8
Rgs2	ENSDARG00000098761	rgs2	ENSMUSG00000026360	Rgs2
Tor1aip1	ENSDARG00000094336	si:dkeyp-82a1.6	ENSMUSG00000026466	Tor1aip1
Capn2	ENSDARG00000034211	capn2l	ENSMUSG00000026509	Capn2
Trdmt1	ENSDARG00000034518	trdmt1	ENSMUSG00000026723	Trdmt1
Apbb1ip	ENSDARG00000016505	apbb1ip	ENSMUSG00000026786	Apbb1ip
Col5a1	ENSDARG00000012593	col5a1	ENSMUSG00000026837	Col5a1
Usp20	ENSDARG00000027501	usp20	ENSMUSG00000026854	Usp20
Creb3l1	ENSDARG00000015793	creb3l1	ENSMUSG00000027230	Creb3l1
Mkks	ENSDARG00000016139	mkks	ENSMUSG00000027274	Mkks
Snap23	ENSDARG00000012874	snap23.1	ENSMUSG00000027287	Snap23
Tmem230	ENSDARG00000069674	tmem230b	ENSMUSG00000027341	Tmem230
Ptpn1	ENSDARG00000007923	ptpn1	ENSMUSG00000027540	Ptpn1
Samhd1	ENSDARG00000071288	samhd1	ENSMUSG00000027639	Samhd1
Src	ENSDARG00000008107	src	ENSMUSG00000027646	Src
Nceh1	ENSDARG00000020427	nceh1a	ENSMUSG00000027698	Nceh1
Slc7a11	ENSDARG00000071384	slc7a11	ENSMUSG00000027737	Slc7a11
Il12a	ENSDARG00000067814	zmp:0000001127	ENSMUSG00000027776	Il12a
Stxbp3	ENSDARG00000008142	stxbp3	ENSMUSG00000027882	Stxbp3
Fbxw7	ENSDARG00000060994	fbxw7	ENSMUSG00000028086	Fbxw7
Rap1gds1	ENSDARG00000073741	RAP1GDS1	ENSMUSG00000028149	Rap1gds1
Ddah1	ENSDARG00000103042	CABZ01080918.1	ENSMUSG00000028194	Ddah1
Glipr2	ENSDARG00000016837	glipr2l	ENSMUSG00000028480	Glipr2
Ndc1	ENSDARG00000021120	ndc1	ENSMUSG00000028614	Ndc1
Cap1	ENSDARG00000016350	cap1	ENSMUSG00000028656	Cap1
Ppt1	ENSDARG00000039980	ppt1	ENSMUSG00000028657	Ppt1
Capzb	ENSDARG00000100252	capzb	ENSMUSG00000028745	Capzb
Rnf19b	ENSDARG00000060926	rnf19b	ENSMUSG00000028793	Rnf19b
Sh3bgrl3	ENSDARG00000098075	sh3bgrl3	ENSMUSG00000028843	Sh3bgrl3
Eya3	ENSDARG00000036100	eya3	ENSMUSG00000028886	Eya3
Pgd	ENSDARG00000015343	pgd	ENSMUSG00000028961	Pgd
Klf3	ENSDARG00000015495	klf3	ENSMUSG00000029178	Klf3
Crybb1	ENSDARG00000068507	crybb1	ENSMUSG00000029343	Crybb1
Rassf6	ENSDARG00000000804	rassf6	ENSMUSG00000029370	Rassf6
Rilpl2	ENSDARG00000024818	rilpl2	ENSMUSG00000029401	Rilpl2
Pxn	ENSDARG00000088590	pxna	ENSMUSG00000029528	Pxn
Tfec	ENSDARG00000098745	tfec	ENSMUSG00000029553	Tfec
Snx8	ENSDARG00000074842	snx8a	ENSMUSG00000029560	Snx8
Lfng	ENSDARG00000037879	lfng	ENSMUSG00000029570	Lfng
Ing3	ENSDARG00000034326	ing3	ENSMUSG00000029670	Ing3
Irf5	ENSDARG00000045681	irf5	ENSMUSG00000029771	Irf5
Npvf	ENSDARG00000036227	npvf	ENSMUSG00000029831	Npvf
Arhgap25	ENSDARG00000061784	arhgap25	ENSMUSG00000030047	Arhgap25
Rpn1	ENSDARG00000059323	rpn1	ENSMUSG00000030062	Rpn1
Clec4d	ENSDARG00000108953	si:ch211-283g2.2	ENSMUSG00000030144	Clec4d
Itpr2	ENSDARG00000011909	itpr2	ENSMUSG00000030287	Itpr2
Atg7	ENSDARG00000102893	atg7	ENSMUSG00000030314	Atg7
Vgll4	ENSDARG00000103730	vgll4b	ENSMUSG00000030315	Vgll4
Cyfip1	ENSDARG00000044345	cyfip1	ENSMUSG00000030447	Cyfip1
Ceacam18	ENSDARG00000095134	si:dkey-250k15.9	ENSMUSG00000030472	Ceacam18
Siglece	ENSDARG00000097031	si:ch73-380l3.3	ENSMUSG00000030474	Siglece
Trpm1	ENSDARG00000011259	trpm1a	ENSMUSG00000030523	Trpm1
Iqgap1	ENSDARG00000078888	iqgap1	ENSMUSG00000030536	Iqgap1
Pgpep1l	ENSDARG00000041092	pgpep1l	ENSMUSG00000030553	Pgpep1l
Tyrobp	ENSDARG00000094894	tyrobp	ENSMUSG00000030579	Tyrobp
Sipa1l3	ENSDARG00000061699	sipa1l3	ENSMUSG00000030583	Sipa1l3
Mvp	ENSDARG00000021242	mvp	ENSMUSG00000030681	Mvp
Nsmce1	ENSDARG00000098780	nsmce1	ENSMUSG00000030750	Nsmce1
Psma1	ENSDARG00000101560	psma1	ENSMUSG00000030751	Psma1
Parva	ENSDARG00000035629	parvab	ENSMUSG00000030770	Parva
Pak1	ENSDARG00000103959	pak1	ENSMUSG00000030774	Pak1
Rnf141	ENSDARG00000041802	rnf141	ENSMUSG00000030788	Rnf141
Sergef	ENSDARG00000070986	sergef	ENSMUSG00000030839	Sergef
Plp2	ENSDARG00000036630	plp2	ENSMUSG00000031146	Plp2
Msn	ENSDARG00000058128	msna	ENSMUSG00000031207	Msn
Haus7	ENSDARG00000037432	haus7	ENSMUSG00000031371	Haus7
F7	ENSDARG00000100782	F7 (1 of many)	ENSMUSG00000031443	F7
Rasa3	ENSDARG00000063371	rasa3	ENSMUSG00000031453	Rasa3
Tbc1d9	ENSDARG00000059900	tbc1d9	ENSMUSG00000031709	Tbc1d9
Cotl1	ENSDARG00000026829	cotl1	ENSMUSG00000031827	Cotl1
Ntpcr	ENSDARG00000021853	ntpcr	ENSMUSG00000031851	Ntpcr
Bcar1	ENSDARG00000056525	bcar1	ENSMUSG00000031955	Bcar1
Birc3	ENSDARG00000044619	birc2	ENSMUSG00000032000	Birc3
St3gal4	ENSDARG00000041006	st3gal4	ENSMUSG00000032038	St3gal4
Cadm1	ENSDARG00000042677	cadm1b	ENSMUSG00000032076	Cadm1
Lipc	ENSDARG00000053476	lipca	ENSMUSG00000032207	Lipc
Pstpip1	ENSDARG00000060860	pstpip1a	ENSMUSG00000032322	Pstpip1
Loxl1	ENSDARG00000054451	loxl1	ENSMUSG00000032334	Loxl1
Tpm1	ENSDARG00000087402	tpm1	ENSMUSG00000032366	Tpm1
Smad3	ENSDARG00000036096	smad3a	ENSMUSG00000032402	Smad3
Atp1b3	ENSDARG00000015790	atp1b3a	ENSMUSG00000032412	Atp1b3
Marchf3	ENSDARG00000062959	zgc:158785	ENSMUSG00000032656	Marchf3
Abtb2	ENSDARG00000062000	abtb2b	ENSMUSG00000032724	Abtb2
Fam207a	ENSDARG00000071500	fam207a	ENSMUSG00000032977	Fam207a
Nfatc1	ENSDARG00000036168	nfatc1	ENSMUSG00000033016	Nfatc1
Lpp	ENSDARG00000023578	lpp	ENSMUSG00000033306	Lpp
Ctdp1	ENSDARG00000017522	ctdp1	ENSMUSG00000033323	Ctdp1
Igf2bp2	ENSDARG00000003421	igf2bp2a	ENSMUSG00000033581	Igf2bp2
Sfxn5	ENSDARG00000026137	sfxn5b	ENSMUSG00000033720	Sfxn5
Vav3	ENSDARG00000057107	VAV3 (1 of many)	ENSMUSG00000033721	Vav3
Tlr13	ENSDARG00000092834	si:ch211-191d15.2	ENSMUSG00000033777	Tlr13
Tldc1	ENSDARG00000062951	tldc1	ENSMUSG00000034105	Tldc1
Vav1	ENSDARG00000112526	CABZ01114581.1	ENSMUSG00000034116	Vav1
Zdhhc14	ENSDARG00000037069	zdhhc14	ENSMUSG00000034265	Zdhhc14
Plcg2	ENSDARG00000068763	plcg2	ENSMUSG00000034330	Plcg2
Cmip	ENSDARG00000062933	cmip	ENSMUSG00000034390	Cmip
Pkd1l2	ENSDARG00000105344	pkd1l2a	ENSMUSG00000034416	Pkd1l2
Scara3	ENSDARG00000008060	scara3	ENSMUSG00000034463	Scara3
Dusp5	ENSDARG00000019307	dusp5	ENSMUSG00000034765	Dusp5
BC030867	ENSDARG00000096229	si:dkey-260c8.8	ENSMUSG00000034773	BC030867
Rubcnl	ENSDARG00000088402	si:ch211-260b17.6	ENSMUSG00000034959	Rubcnl
Haus8	ENSDARG00000109646	haus8	ENSMUSG00000035439	Haus8
Tgfbi	ENSDARG00000071586	tgfbi	ENSMUSG00000035493	Tgfbi
Slc12a8	ENSDARG00000074384	slc12a8	ENSMUSG00000035506	Slc12a8
Ntng2	ENSDARG00000077367	ntng2a	ENSMUSG00000035513	Ntng2
Tdrd7	ENSDARG00000077523	TDRD7	ENSMUSG00000035517	Tdrd7
Ankrd11	ENSDARG00000051886	ankrd11	ENSMUSG00000035569	Ankrd11
Sbno2	ENSDARG00000098801	sbno2a	ENSMUSG00000035673	Sbno2
Dock4	ENSDARG00000024874	dock4b	ENSMUSG00000035954	Dock4
Gadd45a	ENSDARG00000104571	gadd45ab	ENSMUSG00000036390	Gadd45a
Exoc1	ENSDARG00000043019	exoc1	ENSMUSG00000036435	Exoc1
Ttyh3	ENSDARG00000034473	ttyh3a	ENSMUSG00000036565	Ttyh3
Chst12	ENSDARG00000028786	chst12a	ENSMUSG00000036599	Chst12
Dennd3	ENSDARG00000078797	dennd3a	ENSMUSG00000036661	Dennd3
Ago2	ENSDARG00000061268	ago2	ENSMUSG00000036698	Ago2
Ttc7	ENSDARG00000074760	ttc7a	ENSMUSG00000036918	Ttc7
Rab8b	ENSDARG00000068628	rab8b	ENSMUSG00000036943	Rab8b
Trmt12	ENSDARG00000060338	trmt12	ENSMUSG00000037085	Trmt12
Aagab	ENSDARG00000041170	aagab	ENSMUSG00000037257	Aagab
Ldlrap1	ENSDARG00000039750	ldlrap1b	ENSMUSG00000037295	Ldlrap1
Hhat	ENSDARG00000074428	hhat	ENSMUSG00000037375	Hhat
Slc22a20	ENSDARG00000019713	oatx	ENSMUSG00000037451	Slc22a20
Inf2	ENSDARG00000117069	CABZ01060373.1	ENSMUSG00000037679	Inf2
Tgm2	ENSDARG00000074094	tgm2b	ENSMUSG00000037820	Tgm2
Ninj1	ENSDARG00000103663	NINJ1	ENSMUSG00000037966	Ninj1
Nod1	ENSDARG00000036308	nod1	ENSMUSG00000038058	Nod1
Cd84	ENSDARG00000090396	si:cabz01074946.1	ENSMUSG00000038147	Cd84
Snx10	ENSDARG00000040474	snx10b	ENSMUSG00000038301	Snx10
Pmepa1	ENSDARG00000039325	pmepa1	ENSMUSG00000038400	Pmepa1
Otud7b	ENSDARG00000017220	otud7b	ENSMUSG00000038495	Otud7b
Susd1	ENSDARG00000058839	susd1	ENSMUSG00000038578	Susd1
Tctn1	ENSDARG00000078447	tctn1	ENSMUSG00000038593	Tctn1
Mcl1	ENSDARG00000009779	mcl1a	ENSMUSG00000038612	Mcl1
Degs1	ENSDARG00000007347	degs1	ENSMUSG00000038633	Degs1
Ric1	ENSDARG00000108298	CABZ01084538.1	ENSMUSG00000038658	Ric1
Rap1gap2	ENSDARG00000061551	rap1gap2a	ENSMUSG00000038807	Rap1gap2
Plcl2	ENSDARG00000098826	plcl2	ENSMUSG00000038910	Plcl2
Ube2l3	ENSDARG00000112087	ube2l3a	ENSMUSG00000038965	Ube2l3
Cdh26	ENSDARG00000078404	cdh26.1	ENSMUSG00000039155	Cdh26
Metrnl	ENSDARG00000101914	metrnl	ENSMUSG00000039208	Metrnl
Fndc3b	ENSDARG00000078179	fndc3ba	ENSMUSG00000039286	Fndc3b
Morc3	ENSDARG00000056679	morc3a	ENSMUSG00000039456	Morc3
Slc9a8	ENSDARG00000020699	slc9a8	ENSMUSG00000039463	Slc9a8
Tnrc18	ENSDARG00000077052	tnrc18	ENSMUSG00000039477	Tnrc18
Ap5z1	ENSDARG00000078111	ap5z1	ENSMUSG00000039623	Ap5z1
Tbc1d2	ENSDARG00000071304	tbc1d2	ENSMUSG00000039813	Tbc1d2
Rapgef1	ENSDARG00000043593	rapgef1a	ENSMUSG00000039844	Rapgef1
Gsap	ENSDARG00000045481	gsap	ENSMUSG00000039934	Gsap
Pfpl	ENSDARG00000078569	mpeg1.3	ENSMUSG00000040065	Pfpl
Alkbh3	ENSDARG00000045606	alkbh3	ENSMUSG00000040174	Alkbh3
Slc25a28	ENSDARG00000052994	slc25a28	ENSMUSG00000040414	Slc25a28
Tex2	ENSDARG00000078186	tex2	ENSMUSG00000040548	Tex2
Iffo2	ENSDARG00000102911	iffo2b	ENSMUSG00000041025	Iffo2
Rbbp8	ENSDARG00000043480	rbbp8	ENSMUSG00000041238	Rbbp8
Dmxl2	ENSDARG00000091293	dmxl2	ENSMUSG00000041268	Dmxl2
Ninj2	ENSDARG00000079824	ninj2	ENSMUSG00000041377	Ninj2
Cdc42ep4	ENSDARG00000045036	cdc42ep4b	ENSMUSG00000041598	Cdc42ep4
Plekha6	ENSDARG00000020328	plekha6	ENSMUSG00000041757	Plekha6
Myo3b	ENSDARG00000006892	myo3b	ENSMUSG00000042064	Myo3b
Cmklr1	ENSDARG00000090890	cmklr1	ENSMUSG00000042190	Cmklr1
Snx18	ENSDARG00000067713	snx18a	ENSMUSG00000042364	Snx18
Ppp1r3a	ENSDARG00000088813	ppp1r3ab	ENSMUSG00000042717	Ppp1r3a
Aida	ENSDARG00000014532	aida	ENSMUSG00000042901	Aida
Synpo	ENSDARG00000106873	CABZ01057446.1	ENSMUSG00000043079	Synpo
2510009E07Rik	ENSDARG00000061664	zgc:162707	ENSMUSG00000043391	2510009E07Rik
Clec4a3	ENSDARG00000108953	si:ch211-283g2.2	ENSMUSG00000043832	Clec4a3
Rin3	ENSDARG00000077618	rin3	ENSMUSG00000044456	Rin3
Zbtb7c	ENSDARG00000100985	zbtb7c	ENSMUSG00000044646	Zbtb7c
Fzd1	ENSDARG00000106062	fzd1	ENSMUSG00000044674	Fzd1
Ccnjl	ENSDARG00000077116	ccnjl	ENSMUSG00000044707	Ccnjl
Zfp36	ENSDARG00000057328	cth1	ENSMUSG00000044786	Zfp36
Pid1	ENSDARG00000098984	pid1	ENSMUSG00000045658	Pid1
Zfp36l2	ENSDARG00000021806	zfp36l2	ENSMUSG00000045817	Zfp36l2
Lrrc8d	ENSDARG00000103840	lrrc8db	ENSMUSG00000046079	Lrrc8d
Pik3r6	ENSDARG00000091140	pik3r6b	ENSMUSG00000046207	Pik3r6
She	ENSDARG00000087956	she	ENSMUSG00000046280	She
Rbp1	ENSDARG00000018077	rbp1	ENSMUSG00000046402	Rbp1
Oacyl	ENSDARG00000075191	oacyl	ENSMUSG00000046610	Oacyl
Mpeg1	ENSDARG00000078569	mpeg1.3	ENSMUSG00000046805	Mpeg1
Dynlrb1	ENSDARG00000104233	DYNLRB1 (1 of many)	ENSMUSG00000047459	Dynlrb1
Adamts12	ENSDARG00000067549	adamts12	ENSMUSG00000047497	Adamts12
Ccdc88b	ENSDARG00000076189	ccdc88b	ENSMUSG00000047810	Ccdc88b
Cxcr5	ENSDARG00000010514	cxcr5	ENSMUSG00000047880	Cxcr5
Ino80c	ENSDARG00000055719	ino80c	ENSMUSG00000047989	Ino80c
Cxcr1	ENSDARG00000054975	cxcr2	ENSMUSG00000048480	Cxcr1
Myof	ENSDARG00000006112	myof	ENSMUSG00000048612	Myof
Myoz3	ENSDARG00000104924	MYOZ3 (2 of 2)	ENSMUSG00000049173	Myoz3
Sorl1	ENSDARG00000013892	sorl1	ENSMUSG00000049313	Sorl1
Slc36a3	ENSDARG00000014587	slc38a5b	ENSMUSG00000049491	Slc36a3
Ap5b1	ENSDARG00000078805	ap5b1	ENSMUSG00000049562	Ap5b1
Nlrc3	ENSDARG00000103146	nlrc3	ENSMUSG00000049871	Nlrc3
Lgals3	ENSDARG00000077850	lgals3a	ENSMUSG00000050335	Lgals3
Maml1	ENSDARG00000076466	maml1	ENSMUSG00000050567	Maml1
Ubald2	ENSDARG00000115335	ubald2	ENSMUSG00000050628	Ubald2
Plekho2	ENSDARG00000016774	plekho2	ENSMUSG00000050721	Plekho2
Phospho1	ENSDARG00000008403	phospho1	ENSMUSG00000050860	Phospho1
Sgms2	ENSDARG00000052520	sgms2	ENSMUSG00000050931	Sgms2
Gpr183	ENSDARG00000010317	gpr183a	ENSMUSG00000051212	Gpr183
Zfp217	ENSDARG00000088123	znf217	ENSMUSG00000052056	Zfp217
Dock8	ENSDARG00000055225	dock8	ENSMUSG00000052085	Dock8
Nrros	ENSDARG00000071491	nrros	ENSMUSG00000052384	Nrros
Hook2	ENSDARG00000099235	hook2	ENSMUSG00000052566	Hook2
Asap2	ENSDARG00000010181	asap2a	ENSMUSG00000052632	Asap2
Tln2	ENSDARG00000112342	CABZ01046980.1	ENSMUSG00000052698	Tln2
Tnrc6a	ENSDARG00000079688	tnrc6a	ENSMUSG00000052707	Tnrc6a
Socs3	ENSDARG00000026611	socs3b	ENSMUSG00000053113	Socs3
Bcl3	ENSDARG00000087832	bcl3	ENSMUSG00000053175	Bcl3
Tcf4	ENSDARG00000107408	CABZ01086137.1	ENSMUSG00000053477	Tcf4
Kcnip1	ENSDARG00000034808	kcnip1b	ENSMUSG00000053519	Kcnip1
Exoc6	ENSDARG00000020521	exoc6	ENSMUSG00000053799	Exoc6
Adnp2	ENSDARG00000028431	adnp2b	ENSMUSG00000053950	Adnp2
Tmem119	ENSDARG00000068036	tmem119b	ENSMUSG00000054675	Tmem119
1600014C10Rik	ENSDARG00000058857	zgc:112052	ENSMUSG00000054676	1600014C10Rik
Rnd1	ENSDARG00000004218	rnd1b	ENSMUSG00000054855	Rnd1
Stfa3	ENSDARG00000117133	cst14b.1	ENSMUSG00000054905	Stfa3
Klhl25	ENSDARG00000102418	enc2	ENSMUSG00000055652	Klhl25
Abcd2	ENSDARG00000099178	CABZ01033309.1	ENSMUSG00000055782	Abcd2
Fmnl1	ENSDARG00000104263	CABZ01055365.1	ENSMUSG00000055805	Fmnl1
Per2	ENSDARG00000034503	per2	ENSMUSG00000055866	Per2
Nod2	ENSDARG00000010756	nod2	ENSMUSG00000055994	Nod2
S100a8	ENSDARG00000037425	s100a10a	ENSMUSG00000056054	S100a8
Rab31	ENSDARG00000115832	rab31	ENSMUSG00000056515	Rab31
Ptafr	ENSDARG00000042370	ptafr	ENSMUSG00000056529	Ptafr
Apol8	ENSDARG00000073718	si:ch73-233k15.2	ENSMUSG00000056656	Apol8
Nfil3	ENSDARG00000042977	nfil3	ENSMUSG00000056749	Nfil3
Fam47e	ENSDARG00000101703	zgc:158260	ENSMUSG00000057068	Fam47e
Rrp1b	ENSDARG00000103337	rrp1	ENSMUSG00000058392	Rrp1b
Gda	ENSDARG00000002986	gda	ENSMUSG00000058624	Gda
Rad51b	ENSDARG00000037046	rad51b	ENSMUSG00000059060	Rad51b
Pde1a	ENSDARG00000060875	pde1a	ENSMUSG00000059173	Pde1a
Ptk2b	ENSDARG00000022841	ptk2ba	ENSMUSG00000059456	Ptk2b
Rcan3	ENSDARG00000032623	rcan3	ENSMUSG00000059713	Rcan3
Kif13b	ENSDARG00000079731	kif13ba	ENSMUSG00000060012	Kif13b
Cdh3	ENSDARG00000102750	cdh1	ENSMUSG00000061048	Cdh3
Nol4l	ENSDARG00000037607	nol4lb	ENSMUSG00000061411	Nol4l
Cttnbp2nl	ENSDARG00000053179	cttnbp2nla	ENSMUSG00000062127	Cttnbp2nl
Armc9	ENSDARG00000087299	armc9	ENSMUSG00000062590	Armc9
B9d2	ENSDARG00000017385	b9d2	ENSMUSG00000063439	B9d2
S100a7a	ENSDARG00000037425	s100a10a	ENSMUSG00000063767	S100a7a
Ppcdc	ENSDARG00000033020	ppcdc	ENSMUSG00000063849	Ppcdc
Siva1	ENSDARG00000114552	siva1	ENSMUSG00000064326	Siva1
Rnu12	ENSDARG00000080745	U12	ENSMUSG00000065176	Rnu12
Mirlet7i	ENSDARG00000082738	dre-let-7i	ENSMUSG00000065406	Mirlet7i
Mir31	ENSDARG00000080961	dre-mir-31	ENSMUSG00000065408	Mir31
Mir21a	ENSDARG00000080484	dre-mir-21-2	ENSMUSG00000065455	Mir21a
Mir34a	ENSDARG00000081220	dre-mir-34a	ENSMUSG00000065493	Mir34a
Mir218-2	ENSDARG00000083023	dre-mir-218a-2	ENSMUSG00000065583	Mir218-2
Gm23502	ENSDARG00000080745	U12	ENSMUSG00000065836	Gm23502
Gm25188	ENSDARG00000081937	SNORA32	ENSMUSG00000065847	Gm25188
Med18	ENSDARG00000041237	med18	ENSMUSG00000066042	Med18
Fkbp15	ENSDARG00000099294	fkbp15b	ENSMUSG00000066151	Fkbp15
Rplp0	ENSDARG00000051783	rplp0	ENSMUSG00000067274	Rplp0
Amn1	ENSDARG00000070478	amn1	ENSMUSG00000068250	Amn1
Dok1	ENSDARG00000099177	dok1b	ENSMUSG00000068335	Dok1
Ell	ENSDARG00000000568	ell	ENSMUSG00000070002	Ell
Timm8a2	ENSDARG00000023672	timm8a	ENSMUSG00000071229	Timm8a2
Hpcal1	ENSDARG00000022763	hpcal1	ENSMUSG00000071379	Hpcal1
Ncf4	ENSDARG00000040812	ncf4	ENSMUSG00000071715	Ncf4
Lyrm9	ENSDARG00000075528	lyrm9	ENSMUSG00000072640	Lyrm9
6430531B16Rik	ENSDARG00000022007	zgc:66426	ENSMUSG00000073795	6430531B16Rik
Cass4	ENSDARG00000006775	cass4	ENSMUSG00000074570	Cass4
Anapc15-ps	ENSDARG00000101285	anapc15	ENSMUSG00000074780	Anapc15-ps
Pak6	ENSDARG00000052405	pak6b	ENSMUSG00000074923	Pak6
Gm13547	ENSDARG00000063197	golga2	ENSMUSG00000075425	Gm13547
Trac	ENSDARG00000102809	tradv29.0	ENSMUSG00000076928	Trac
Gm24888	ENSDARG00000112208	RF00334	ENSMUSG00000077575	Gm24888
Maea	ENSDARG00000053691	maea	ENSMUSG00000079562	Maea
Gm5483	ENSDARG00000117133	cst14b.1	ENSMUSG00000079597	Gm5483
Gm21970	ENSDARG00000068711	crfb4	ENSMUSG00000093701	Gm21970
Bin2	ENSDARG00000010255	bin2b	ENSMUSG00000098112	Bin2
