# Supplementary material for: Comparative genomics analyses reveal sequence determinants underlying interspecies variations in injury-responsive enhancers
Source: BMC Genomics. 2023 Apr 5;24:177. doi: 10.1186/s12864-023-09283-8 (PMC10077677; doi:10.1186/s12864-023-09283-8)
Supplement: Supplementary file 13 — Additional file 13: Table S7. Significantly enriched GO terms for three types of IRE-associated genes in zebrafish and mice. [file 12864_2023_9283_MOESM13_ESM.xls]

## Sheet: Common
GO_term	Description	-Log(q-value)	Enrichment	Hits (zebrafish)	Hits (mouse)
GO:0043065	positive regulation of apoptotic process	3.34256	9.58638	ctss2.2|grna|inpp5d|jak2b|notch2|si:ch73-281k2.5|xbp1|sh3glb1b|dfna5a|rassf2a|atf6	Ctss|Grn|Inpp5d|Jak2|Notch2|Xbp1|Sh3glb1|Gsdme|Rassf2|Atf6
GO:0043068	positive regulation of programmed cell death	3.34256	9.38982	ctss2.2|grna|inpp5d|jak2b|notch2|si:ch73-281k2.5|xbp1|sh3glb1b|dfna5a|rassf2a|atf6	Ctss|Grn|Inpp5d|Jak2|Notch2|Xbp1|Sh3glb1|Gsdme|Rassf2|Atf6
GO:0010942	positive regulation of cell death	3.07186	8.40839	ctss2.2|grna|inpp5d|jak2b|notch2|si:ch73-281k2.5|xbp1|sh3glb1b|dfna5a|rassf2a|atf6	Ctss|Grn|Inpp5d|Jak2|Notch2|Xbp1|Sh3glb1|Gsdme|Rassf2|Atf6
GO:0002274	myeloid leukocyte activation	2.96203	21.9134	c5ar1|grna|jak2b|notch2|si:ch73-281k2.5|rbpjb|spi1b	C5ar1|Grn|Jak2|Notch2|Rbpj|Spi1
GO:0050778	positive regulation of immune response	2.56286	8.26825	c5ar1|jak2b|cd180|spi1b|xbp1|fybb|dfna5a|tnfrsf21|themis2	C5ar1|Jak2|Cd180|Spi1|Xbp1|Fyb|Gsdme|Tnfrsf21|Themis2
GO:0045321	leukocyte activation	2.49146	7.83308	c5ar1|grna|jak2b|cd180|notch2|si:ch73-281k2.5|rbpjb|spi1b|gpr18|irf2bp2b	C5ar1|Grn|Jak2|Cd180|Notch2|Rbpj|Spi1|Gpr18|Irf2bp2
GO:0046849	bone remodeling	2.49146	47.6251	ctss2.2|notch2|si:ch73-281k2.5|rab7|rassf2a	Ctss|Notch2|Rab7|Rassf2
GO:0006954	inflammatory response	2.42948	8.83583	c5ar1|grna|hck|jak2b|cd180|notch2|si:ch73-281k2.5|rbpjb|themis2	C5ar1|Grn|Hck|Jak2|Cd180|Notch2|Rbpj|Themis2
GO:0048771	tissue remodeling	2.42948	22.5498	ctss2.2|notch2|si:ch73-281k2.5|rab7|rbpjb|rassf2a	Ctss|Notch2|Rab7|Rbpj|Rassf2
GO:0045346	regulation of MHC class II biosynthetic process	2.42948	111.621	jak2b|spi1b|xbp1	Jak2|Spi1|Xbp1
GO:0043410	positive regulation of MAPK cascade	2.42948	8.80317	c5ar1|gnai2b|gnai2a|jak2b|lmnb1|notch2|si:ch73-281k2.5|spi1b|dfna5a|rassf2a	C5ar1|Gnai2|Jak2|Lmnb1|Notch2|Spi1|Gsdme|Rassf2
GO:0043408	regulation of MAPK cascade	2.41929	7.14377	c5ar1|gnai2b|gnai2a|jak2b|lmnb1|notch2|si:ch73-281k2.5|spi1b|xbp1|dfna5a|rassf2a	C5ar1|Gnai2|Jak2|Lmnb1|Notch2|Spi1|Xbp1|Gsdme|Rassf2
GO:0001775	cell activation	2.33907	6.86022	c5ar1|grna|jak2b|cd180|notch2|si:ch73-281k2.5|rbpjb|spi1b|gpr18|irf2bp2b	C5ar1|Grn|Jak2|Cd180|Notch2|Rbpj|Spi1|Gpr18|Irf2bp2
GO:0045579	positive regulation of B cell differentiation	2.33907	93.997	inpp5d|spi1b|xbp1	Inpp5d|Spi1|Xbp1
GO:0050864	regulation of B cell activation	2.32045	20.112	inpp5d|spi1b|xbp1|tnfrsf21|themis2	Inpp5d|Spi1|Xbp1|Tnfrsf21|Themis2
GO:0002694	regulation of leukocyte activation	2.0917	7.40671	grna|inpp5d|jak2b|spi1b|sdc4|xbp1|tnfrsf21|themis2	Grn|Inpp5d|Jak2|Spi1|Sdc4|Xbp1|Tnfrsf21|Themis2
GO:0043011	myeloid dendritic cell differentiation	2.0917	74.4143	notch2|si:ch73-281k2.5|rbpjb|spi1b	Notch2|Rbpj|Spi1
GO:0050865	regulation of cell activation	1.85342	6.81333	grna|inpp5d|jak2b|spi1b|sdc4|xbp1|tnfrsf21|themis2	Grn|Inpp5d|Jak2|Spi1|Sdc4|Xbp1|Tnfrsf21|Themis2
GO:0001774	microglial cell activation	1.77125	54.1195	c5ar1|grna|jak2b	C5ar1|Grn|Jak2
GO:0002695	negative regulation of leukocyte activation	1.77125	14.4494	grna|inpp5d|spi1b|sdc4|tnfrsf21	Grn|Inpp5d|Spi1|Sdc4|Tnfrsf21
GO:0051249	regulation of lymphocyte activation	1.77125	7.86264	inpp5d|jak2b|spi1b|sdc4|xbp1|tnfrsf21|themis2	Inpp5d|Jak2|Spi1|Sdc4|Xbp1|Tnfrsf21|Themis2
GO:0001773	myeloid dendritic cell activation	1.77125	55.8107	notch2|si:ch73-281k2.5|rbpjb|spi1b	Notch2|Rbpj|Spi1
GO:0002269	leukocyte activation involved in inflammatory response	1.67806	48.2687	c5ar1|grna|jak2b	C5ar1|Grn|Jak2
GO:0045920	negative regulation of exocytosis	1.67806	48.2687	gnai2b|gnai2a|rab7|spi1b	Gnai2|Rab7|Spi1
GO:0045577	regulation of B cell differentiation	1.67538	46.9985	inpp5d|spi1b|xbp1	Inpp5d|Spi1|Xbp1
GO:0050866	negative regulation of cell activation	1.67538	12.9981	grna|inpp5d|spi1b|sdc4|tnfrsf21	Grn|Inpp5d|Spi1|Sdc4|Tnfrsf21
GO:0097028	dendritic cell differentiation	1.67538	45.7934	notch2|si:ch73-281k2.5|rbpjb|spi1b	Notch2|Rbpj|Spi1
GO:0042113	B cell activation	1.67538	12.9981	cd180|notch2|si:ch73-281k2.5|rbpjb|spi1b|irf2bp2b	Cd180|Notch2|Rbpj|Spi1|Irf2bp2
GO:0061900	glial cell activation	1.62561	43.5596	c5ar1|grna|jak2b	C5ar1|Grn|Jak2
GO:0050679	positive regulation of epithelial cell proliferation	1.62561	12.5066	c5ar1|grna|notch2|si:ch73-281k2.5|rbpjb|xbp1	C5ar1|Grn|Notch2|Rbpj|Xbp1
GO:0030335	positive regulation of cell migration	1.60025	7.0037	c5ar1|gnai2b|gnai2a|grna|jak2b|spi1b|xbp1|rin2	C5ar1|Gnai2|Grn|Jak2|Spi1|Xbp1|Rin2
GO:2001233	regulation of apoptotic signaling pathway	1.51877	8.46418	ctss2.2|gnai2b|gnai2a|jak2b|xbp1|sh3glb1b|dfna5a	Ctss|Gnai2|Jak2|Xbp1|Sh3glb1|Gsdme
GO:2000147	positive regulation of cell motility	1.51877	6.69968	c5ar1|gnai2b|gnai2a|grna|jak2b|spi1b|xbp1|rin2	C5ar1|Gnai2|Grn|Jak2|Spi1|Xbp1|Rin2
GO:0002757	immune response-activating signaling pathway	1.51877	11.582	c5ar1|cd180|fybb|tnfrsf21|themis2	C5ar1|Cd180|Fyb|Tnfrsf21|Themis2
GO:0040017	positive regulation of locomotion	1.45881	6.52144	c5ar1|gnai2b|gnai2a|grna|jak2b|spi1b|xbp1|rin2	C5ar1|Gnai2|Grn|Jak2|Spi1|Xbp1|Rin2
GO:0150076	neuroinflammatory response	1.45881	35.7189	c5ar1|grna|jak2b	C5ar1|Grn|Jak2
GO:0002764	immune response-regulating signaling pathway	1.45728	11.0243	c5ar1|cd180|fybb|tnfrsf21|themis2	C5ar1|Cd180|Fyb|Tnfrsf21|Themis2

## Sheet: Zebrafish-specific
GO_term	Description	-Log(q-value)	Enrichment	Hits (zebrafish)	Hits (mouse)
GO:0001775	cell activation	4.4347	3.01868	acvrl1|anxa3a|zfp36l1a|cbfb|cd81a|cebpb|coro1a|cxcr4b|gna13b|irf8|id2a|il2rga|irf4a|itgav|itgb6|mafba|lrp1ab|mertka|mfng|prkcq|ptger4b|sox4b|stat3|tgfbr2b|tpd52|tp53|tnfrsf1b|hdac7a|zbtb46|ubash3ba|sash3|stx11a|pik3cb|dock11|pi4k2a|tmem229b|wdfy4	Acvrl1|Anxa3|Zfp36l1|Cbfb|Cd81|Cebpb|Coro1a|Cxcr4|Gna13|Irf8|Id2|Il2rg|Irf4|Itgav|Itgb6|Mafb|Lrp1|Mertk|Mfng|Prkcq|Ptger4|Sox4|Stat3|Tgfbr2|Tpd52|Trp53|Tnfrsf4|Hdac7|Zbtb46|Ubash3b|Sash3|Stx11|Pik3cb|Dock11|Pi4k2a|Tmem229b|Wdfy4
GO:0045321	leukocyte activation	3.49595	2.98099	anxa3a|zfp36l1a|cbfb|cd81a|cebpb|coro1a|cxcr4b|irf8|id2a|il2rga|irf4a|itgav|itgb6|mafba|mertka|mfng|prkcq|ptger4b|sox4b|stat3|tgfbr2b|tpd52|tp53|tnfrsf1b|hdac7a|zbtb46|sash3|stx11a|dock11|pi4k2a|tmem229b|wdfy4	Anxa3|Zfp36l1|Cbfb|Cd81|Cebpb|Coro1a|Cxcr4|Irf8|Id2|Il2rg|Irf4|Itgav|Itgb6|Mafb|Mertk|Mfng|Prkcq|Ptger4|Sox4|Stat3|Tgfbr2|Tpd52|Trp53|Tnfrsf4|Hdac7|Zbtb46|Sash3|Stx11|Dock11|Pi4k2a|Tmem229b|Wdfy4
GO:0002521	leukocyte differentiation	3.00414	3.31178	zfp36l1a|cbfb|cd81a|irf8|id2a|il2rga|irf4a|itgb6|junbb|mafba|mertka|mfng|mitfb|ptger4b|sox4b|stat3|tgfbr2b|tnfrsf11a|tpd52|tp53|hdac7a|zbtb46|sash3|dock11|fam20ca	Zfp36l1|Cbfb|Cd81|Irf8|Id2|Il2rg|Irf4|Itgb6|Junb|Mafb|Mertk|Mfng|Mitf|Ptger4|Sox4|Stat3|Tgfbr2|Tnfrsf11a|Tpd52|Trp53|Hdac7|Zbtb46|Sash3|Dock11|Fam20c
GO:0046649	lymphocyte activation	2.49794	2.97965	zfp36l1a|cbfb|cd81a|cebpb|coro1a|cxcr4b|irf8|id2a|il2rga|irf4a|itgav|mafba|mertka|mfng|prkcq|ptger4b|sox4b|stat3|tpd52|tp53|tnfrsf1b|hdac7a|sash3|stx11a|dock11|wdfy4	Zfp36l1|Cbfb|Cd81|Cebpb|Coro1a|Cxcr4|Irf8|Id2|Il2rg|Irf4|Itgav|Mafb|Mertk|Mfng|Prkcq|Ptger4|Sox4|Stat3|Tpd52|Trp53|Tnfrsf4|Hdac7|Sash3|Stx11|Dock11|Wdfy4
GO:1903131	mononuclear cell differentiation	1.93261	3.26762	zfp36l1a|cbfb|irf8|id2a|il2rga|irf4a|itgb6|mafba|mertka|mfng|ptger4b|sox4b|stat3|tgfbr2b|tpd52|tp53|hdac7a|zbtb46|sash3|dock11	Zfp36l1|Cbfb|Irf8|Id2|Il2rg|Irf4|Itgb6|Mafb|Mertk|Mfng|Ptger4|Sox4|Stat3|Tgfbr2|Tpd52|Trp53|Hdac7|Zbtb46|Sash3|Dock11
GO:0051056	regulation of small GTPase mediated signal transduction	1.93261	4.04991	cbl|crk|itgav|myo9b|MYO9B|cyth1b|cyth1a|timp2b|git2b|lpar6a|lpar6b|CABZ01068356.1|pik3cb|arhgap12a|arhgef18b|RASA2|dennd4b|rasgrp4	Cbl|Crk|Itgav|Myo9b|Cyth1|Timp2|Git2|Lpar6|Psd|Pik3cb|Arhgap12|Arhgef18|Rasa2|Dennd4b|Rasgrp4
GO:0045766	positive regulation of angiogenesis	1.93261	4.57648	acvrl1|anxa3a|btg1|cxcr3.3|cxcr4b|gab1|hk2|jak1|prkcab|stat3|tgfbr2b|rapgef3|dre-mir-27e	Acvrl1|Anxa3|Btg1|Cxcr3|Cxcr4|Gab1|Hk2|Jak1|Prkca|Stat3|Tgfbr2|Rapgef3|Mir27b
GO:1904018	positive regulation of vasculature development	1.93261	4.57648	acvrl1|anxa3a|btg1|cxcr3.3|cxcr4b|gab1|hk2|jak1|prkcab|stat3|tgfbr2b|rapgef3|dre-mir-27e	Acvrl1|Anxa3|Btg1|Cxcr3|Cxcr4|Gab1|Hk2|Jak1|Prkca|Stat3|Tgfbr2|Rapgef3|Mir27b
GO:0045596	negative regulation of cell differentiation	1.88268	2.47038	acvrl1|zfp36l1a|cbfb|gdf5|hey1|hpn|id2a|itgav|mafba|pdcd4b|pparab|ncor2|sort1b|stat3|robo4|tp53|vax1|hdac7a|nelfb|dpysl5b|trak2|zbtb46|ubash3ba|cers2b|mbnl3|arhgap4b|gpr37l1a|trib2|dip2ba	Acvrl1|Zfp36l1|Cbfb|Gdf5|Hey1|Hpn|Id2|Itgav|Mafb|Pdcd4|Ppara|Ncor2|Sort1|Stat3|Cntn2|Trp53|Vax1|Hdac7|Nelfb|Dpysl5|Trak2|Zbtb46|Ubash3b|Cers2|Mbnl3|Arhgap4|Gpr37l1|Trib2|Dip2b
GO:0043549	regulation of kinase activity	1.88268	2.50931	cbl|cd81a|csk|si:ch211-204c21.1|gab1|mertka|pip4k2aa|prkcab|tgfbr2b|tnfrsf11a|tnfrsf1b|map2k2a|map2k4a|map2k6|mapk8ip3|ccny|smyd3|rap2c|ubash3ba|pik3cb|arrb2b|trib2|dusp7|pik3r5|pkn1b|abi2b|taok3a	Cbl|Cd81|Csk|Dab2|Gab1|Mertk|Pip4k2a|Prkca|Tgfbr2|Tnfrsf11a|Tnfrsf4|Map2k2|Map2k4|Map2k6|Nherf1|Mapk8ip3|Ccny|Smyd3|Rap2c|Ubash3b|Pik3cb|Arrb2|Trib2|Dusp7|Pik3r5|Pkn1|Abi2|Taok3
GO:0040017	positive regulation of locomotion	1.84337	2.59262	anxa3a|coro1a|cxcr3.3|cxcr4b|crk|si:ch211-204c21.1|gab1|itgav|lrp1ab|mmp14b|mmp25b|prkcab|pld1b|ptger4b|stat3|tgfbr2b|tp53|map2k2a|mapk8ip3|hdac7a|rreb1a|elp6|wasla|pik3cb|rapgef3|si:ch211-236d3.4	Anxa3|Coro1a|Cxcr3|Cxcr4|Crk|Dab2|Gab1|Itgav|Lrp1|Mmp14|Mmp3|Prkca|Pld1|Ptger4|Stat3|Tgfbr2|Trp53|Map2k2|Mapk8ip3|Hdac7|Rreb1|Elp6|Wasl|Pik3cb|Rapgef3|Fam107a
GO:0030036	actin cytoskeleton organization	1.80543	2.76515	coro1a|crk|csrp1a|epb41l3b|gab1|s1pr2|pdlim4|diaph2|anln|arhgef10lb|wasla|arhgap12a|arfip2b|arhgef18b|mical1|mical3b|llgl2|micall2b|fhod1|fscn2b|si:ch211-236d3.4|abi2b	Coro1a|Crk|Csrp1|Epb41l3|Gab1|S1pr2|Nherf1|Pdlim4|Diaph2|Anln|Arhgef10l|Wasl|Arhgap12|Arfip2|Arhgef18|Mical1|Mical3|Llgl2|Micall2|Fhod1|Fscn2|Fam107a|Abi2
GO:0045859	regulation of protein kinase activity	1.75351	2.59441	cbl|csk|si:ch211-204c21.1|gab1|prkcab|tgfbr2b|tnfrsf11a|tnfrsf1b|map2k2a|map2k4a|map2k6|mapk8ip3|ccny|smyd3|rap2c|ubash3ba|pik3cb|arrb2b|trib2|dusp7|pik3r5|pkn1b|abi2b|taok3a	Cbl|Csk|Dab2|Gab1|Prkca|Tgfbr2|Tnfrsf11a|Tnfrsf4|Map2k2|Map2k4|Map2k6|Nherf1|Mapk8ip3|Ccny|Smyd3|Rap2c|Ubash3b|Pik3cb|Arrb2|Trib2|Dusp7|Pik3r5|Pkn1|Abi2|Taok3
GO:0001934	positive regulation of protein phosphorylation	1.75351	2.37817	acvrl1|cd81a|cxcr4b|csk|si:ch211-204c21.1|gab1|gdf5|s1pr2|il11a|prkcab|ptger4b|tgfbr2b|tnfrsf11a|tp53|map2k2a|map2k4a|map2k6|mapk8ip3|ccny|smyd3|rap2c|osbp|arrb2b|rapgef3|adrbk2|pik3r5|abi2b|taok3a	Acvrl1|Cd81|Cxcr4|Csk|Dab2|Gab1|Gdf5|S1pr2|Il11|Prkca|Ptger4|Tgfbr2|Tnfrsf11a|Trp53|Map2k2|Map2k4|Map2k6|Mapk8ip3|Niban1|Ccny|Smyd3|Rap2c|Osbp|Arrb2|Rapgef3|Grk3|Pik3r5|Abi2|Taok3
GO:0030029	actin filament-based process	1.71619	2.62307	coro1a|crk|csrp1a|epb41l3b|gab1|s1pr2|myo9b|MYO9B|pdlim4|diaph2|anln|arhgef10lb|wasla|arhgap12a|arfip2b|arhgef18b|mical1|mical3b|llgl2|micall2b|fhod1|fscn2b|si:ch211-236d3.4|abi2b	Coro1a|Crk|Csrp1|Epb41l3|Gab1|S1pr2|Myo9b|Nherf1|Pdlim4|Diaph2|Anln|Arhgef10l|Wasl|Arhgap12|Arfip2|Arhgef18|Mical1|Mical3|Llgl2|Micall2|Fhod1|Fscn2|Fam107a|Abi2
GO:0046578	regulation of Ras protein signal transduction	1.67609	4.0605	cbl|crk|myo9b|MYO9B|cyth1b|cyth1a|timp2b|git2b|lpar6a|lpar6b|CABZ01068356.1|pik3cb|arhgef18b|RASA2|dennd4b|rasgrp4	Cbl|Crk|Myo9b|Cyth1|Timp2|Git2|Lpar6|Psd|Pik3cb|Arhgef18|Rasa2|Dennd4b|Rasgrp4
GO:1903034	regulation of response to wounding	1.67609	4.34445	caska|cxcr4b|crk|lrp1ab|ogmb|ptger4b|slc12a2|map2k2a|rreb1a|ubash3ba|cers2b|scarf1	Cask|Cxcr4|Crk|Lrp1|Omg|Ptger4|Slc12a2|Map2k2|Rreb1|Ubash3b|Cers2|Scarf1
GO:0030098	lymphocyte differentiation	1.61073	3.19533	zfp36l1a|cbfb|irf8|id2a|il2rga|irf4a|mafba|mertka|mfng|ptger4b|sox4b|stat3|tpd52|tp53|hdac7a|sash3|dock11	Zfp36l1|Cbfb|Irf8|Id2|Il2rg|Irf4|Mafb|Mertk|Mfng|Ptger4|Sox4|Stat3|Tpd52|Trp53|Hdac7|Sash3|Dock11
GO:1901342	regulation of vasculature development	1.58776	3.29935	acvrl1|anxa3a|btg1|cxcr3.3|cxcr4b|gab1|hk2|jak1|prkcab|ptger4b|slc12a2|stat3|tgfbr2b|pik3cb|rapgef3|dre-mir-27e	Acvrl1|Anxa3|Btg1|Cxcr3|Cxcr4|Gab1|Hk2|Jak1|Prkca|Ptger4|Slc12a2|Stat3|Tgfbr2|Pik3cb|Rapgef3|Mir27b
GO:0008154	actin polymerization or depolymerization	1.58776	7.69018	diaph2|wasla|mical1|mical3b|micall2b|si:ch211-236d3.4|abi2b	Diaph2|Wasl|Mical1|Mical3|Micall2|Fam107a|Abi2
GO:0010563	negative regulation of phosphorus metabolic process	1.5228	2.77641	cbl|csk|hpn|lrp1ab|nnt|pip4k2aa|prkcab|pparab|atxn1a|stat3|tp53|smyd3|ubash3ba|ddit4|pik3cb|mical1|arrb2b|dusp7|pkn1b	Cbl|Csk|Hpn|Lrp1|Nnt|Pip4k2a|Prkca|Ppara|Atxn1|Stat3|Trp53|Niban1|Smyd3|Ubash3b|Ddit4|Pik3cb|Mical1|Arrb2|Dusp7|Pkn1
GO:0045936	negative regulation of phosphate metabolic process	1.5228	2.77641	cbl|csk|hpn|lrp1ab|nnt|pip4k2aa|prkcab|pparab|atxn1a|stat3|tp53|smyd3|ubash3ba|ddit4|pik3cb|mical1|arrb2b|dusp7|pkn1b	Cbl|Csk|Hpn|Lrp1|Nnt|Pip4k2a|Prkca|Ppara|Atxn1|Stat3|Trp53|Niban1|Smyd3|Ubash3b|Ddit4|Pik3cb|Mical1|Arrb2|Dusp7|Pkn1
GO:2000147	positive regulation of cell motility	1.46774	2.4586	anxa3a|coro1a|cxcr4b|crk|si:ch211-204c21.1|gab1|itgav|lrp1ab|mmp14b|mmp25b|prkcab|pld1b|ptger4b|stat3|tgfbr2b|tp53|map2k2a|mapk8ip3|hdac7a|rreb1a|elp6|pik3cb|rapgef3|si:ch211-236d3.4	Anxa3|Coro1a|Cxcr4|Crk|Dab2|Gab1|Itgav|Lrp1|Mmp14|Mmp3|Prkca|Pld1|Ptger4|Stat3|Tgfbr2|Trp53|Map2k2|Mapk8ip3|Hdac7|Rreb1|Elp6|Pik3cb|Rapgef3|Fam107a
GO:0070166	enamel mineralization	1.46774	18.2053	itgb6|pparab|fam20ca|cnnm4b	Itgb6|Ppara|Fam20c|Cnnm4
GO:0030335	positive regulation of cell migration	1.3813	2.46307	anxa3a|coro1a|cxcr4b|crk|si:ch211-204c21.1|gab1|itgav|lrp1ab|mmp14b|mmp25b|prkcab|pld1b|ptger4b|stat3|tgfbr2b|tp53|mapk8ip3|hdac7a|rreb1a|elp6|pik3cb|rapgef3|si:ch211-236d3.4	Anxa3|Coro1a|Cxcr4|Crk|Dab2|Gab1|Itgav|Lrp1|Mmp14|Mmp3|Prkca|Pld1|Ptger4|Stat3|Tgfbr2|Trp53|Mapk8ip3|Hdac7|Rreb1|Elp6|Pik3cb|Rapgef3|Fam107a
GO:0042326	negative regulation of phosphorylation	1.3813	2.84599	cbl|csk|lrp1ab|nnt|pip4k2aa|prkcab|pparab|atxn1a|stat3|smyd3|ubash3ba|ddit4|pik3cb|mical1|arrb2b|dusp7|pkn1b	Cbl|Csk|Lrp1|Nnt|Pip4k2a|Prkca|Ppara|Atxn1|Stat3|Niban1|Smyd3|Ubash3b|Ddit4|Pik3cb|Mical1|Arrb2|Dusp7|Pkn1
GO:0034103	regulation of tissue remodeling	1.3813	5.85919	csk|itgav|lrp1ab|prkcab|ptger4b|tnfrsf11a|tp53|ubash3ba	Csk|Itgav|Lrp1|Prkca|Ptger4|Tnfrsf11a|Trp53|Ubash3b
GO:0010360	negative regulation of anion channel activity	1.3813	31.8593	prkcab|grk6|ano9a	Prkca|Grk6|Ano9

## Sheet: Mouse-specific
GO_term	Description	-Log(q-value)	Enrichment	Hits
GO:0001775	cell activation	6.41024	3.0227	Adora2b|Bcl3|Bcl6|Cxcr5|Zfp36l2|Cd44|Cd84|Cxcr2|Csf1r|Dlg1|Ifnar2|Ifngr1|Il12a|Itgb2|Lcp2|Lfng|Smad3|Clec4d|Msn|Myh9|Myo1f|Nfatc1|Nfil3|Prkcd|Psap|Ptk2b|Ptpn2|Ptprj|St3gal1|Snap23|Stxbp3|Syk|Tcf4|Tyrobp|Vav1|Gadd45g|Slc7a11|Apbb1ip|Rgcc|Dock8|Sbno2|Plcl2|Plcg2|Nlrc3|Gpr183|Cdh26
GO:0045321	leukocyte activation	6.37591	3.15124	Adora2b|Bcl3|Bcl6|Cxcr5|Zfp36l2|Cd44|Cd84|Cxcr2|Csf1r|Dlg1|Ifnar2|Ifngr1|Il12a|Itgb2|Lcp2|Lfng|Smad3|Clec4d|Msn|Myh9|Myo1f|Nfatc1|Nfil3|Prkcd|Psap|Ptk2b|Ptpn2|Ptprj|St3gal1|Snap23|Syk|Tyrobp|Vav1|Gadd45g|Apbb1ip|Dock8|Sbno2|Plcl2|Plcg2|Nlrc3|Gpr183|Cdh26
GO:0046649	lymphocyte activation	4.26134	3.04598	Bcl3|Bcl6|Cxcr5|Zfp36l2|Cd44|Cd84|Dlg1|Ifnar2|Il12a|Itgb2|Lfng|Smad3|Clec4d|Msn|Myh9|Nfatc1|Nfil3|Prkcd|Psap|Ptk2b|Ptpn2|Ptprj|St3gal1|Syk|Vav1|Gadd45g|Apbb1ip|Dock8|Plcl2|Plcg2|Nlrc3|Gpr183|Cdh26
GO:0043068	positive regulation of programmed cell death	4.26134	2.91408	Bcl2l1|Bcl6|Capn2|Cd44|Cdc42|Cflar|Cxcr2|Ctsd|Gadd45a|Degs1|G0s2|Il12a|Mcl1|Sik1|Prkcd|Ptgis|Ptpn2|Rxra|S100a8|Src|Syk|Tgfbr1|Tgm2|Tyrobp|Gadd45g|Irf5|Fbxw7|Rgcc|Rrp1b|Rassf6|Atg7|Stk17b|Unc5b|Adamtsl4|Il20ra|Emilin2
GO:0010942	positive regulation of cell death	4.26134	2.75447	Bcl2l1|Bcl6|Capn2|Cd44|Cdc42|Cflar|Cxcr2|Ctsd|Gadd45a|Degs1|Fos|G0s2|Il12a|Mcl1|Sik1|Prkcd|Ptgis|Ptpn2|Rxra|S100a8|Src|Syk|Tgfbr1|Tgm2|Tyrobp|Gadd45g|Irf5|Fbxw7|Rgcc|Rrp1b|Rassf6|Atg7|Stk17b|Unc5b|Nod1|Adamtsl4|Il20ra|Emilin2
GO:0043065	positive regulation of apoptotic process	4.26134	2.89244	Bcl2l1|Bcl6|Capn2|Cd44|Cdc42|Cflar|Cxcr2|Ctsd|Gadd45a|Degs1|G0s2|Il12a|Mcl1|Sik1|Prkcd|Ptgis|Ptpn2|Rxra|S100a8|Src|Tgfbr1|Tgm2|Tyrobp|Gadd45g|Irf5|Fbxw7|Rgcc|Rrp1b|Rassf6|Atg7|Stk17b|Unc5b|Adamtsl4|Il20ra|Emilin2
GO:0098609	cell-cell adhesion	4.25858	3.26378	Alcam|Cd44|Cdc42|Cdh3|Dlg1|Itga5|Itgb2|Msn|Myh9|Ninj1|Pecam1|S100a8|Serpinb8|Stfa3|Stk10|Stxbp3|Syk|Tnr|Slc7a11|Cadm1|Parva|Tmigd1|Tln2|Rapgef1|Elmo2|Ntng2|Lpp|Cdh26|Cstdc4
GO:0043408	regulation of MAPK cascade	4.25858	2.66865	Cd44|Cd84|Cdc42|Cflar|Csf1r|Gadd45a|Dlg1|Dok1|Ksr1|Myh9|Pak1|Prkcd|Psap|Ptk2b|Ptpn1|Ptpn2|Ptprj|Rgs2|Sla|Sorl1|Src|Syk|Tgfbr1|Gadd45g|Spry2|Iqgap1|Fbxw7|Pik3r6|Nod1|Rapgef1|Aida|Pak6|Rap1gds1|Plcg2|Dusp5|Nod2|Tlr13|Gpr183|Glipr2
GO:0043254	regulation of protein-containing complex assembly	4.2328	3.31863	Abca1|Capzb|Cdc42|Dlg1|Gda|Lgals3|Msn|Pak1|Pecam1|Prkcd|Ptk2b|Cyfip1|Sorl1|Src|Syk|Tpm1|Ldlrad4|Mkks|Pmepa1|Cdt1|Cotl1|Arpc2|Aida|Svil|Prune1|Plcg2|Piezo1|Nlrc3
GO:0002335	mature B cell differentiation	4.13841	11.8431	Bcl3|Bcl6|Lfng|Nfatc1|Ptk2b|St3gal1|Plcl2|Plcg2|Gpr183
GO:0030036	actin cytoskeleton organization	4.07462	3.00175	Bcl6|Cap1|Capzb|Cdc42|Cflar|Bcar1|Diaph1|Dlg1|Myh9|Myo1f|Pak1|Pmp22|Pstpip1|Ptk2b|Ptpn1|Src|Tpm1|Tyrobp|Parva|Fmnl1|Actr2|Inf2|Rflnb|Arpc2|Actn1|Elmo2|Rnd1|Svil|Rap1gds1|Arhgap25|Cass4
GO:0002685	regulation of leukocyte migration	4.07462	4.24134	Cxcr2|Csf1r|F7|Cmklr1|Il12a|Lgals3|Msn|Myo1f|Ninj1|Pecam1|Lgmn|Ptafr|Ptk2b|Ptprj|St3gal4|Stk10|Pla2g7|Dock8|Rin3|Nod2
GO:0050730	regulation of peptidyl-tyrosine phosphorylation	4.037	3.99157	Cd44|Socs3|Csf1r|Il12a|Itga5|Itgb2|Pecam1|Prkcd|Ptk2b|Ptpn1|Ptpn2|Ptprj|Src|Syk|Iqgap1|Fbxw7|Mvp|Chmp6|Plcg2|Nod2|Cass4
GO:0030335	positive regulation of cell migration	4.037	2.84633	Adora2b|Cdc42|Cxcr2|Bcar1|Csf1r|Diaph1|F7|Cmklr1|Il12a|Itga5|Lgals3|Smad3|Myo1f|Pak1|Pecam1|Plau|Lgmn|Ptafr|Ptk2b|Ptprj|Src|Tgfbr1|Spry2|Pla2g7|Iqgap1|Vsir|Dock8|Arpc2|Plcg2|Dock4|Ago2|Cass4|Glipr2
GO:0060326	cell chemotaxis	4.037	4.59584	Cxcr5|Cxcr2|Bcar1|Itgb2|Lgals3|Lyst|Ninj1|Prkcd|S100a8|Syk|Vav1|Vav3|Parva|Elmo2|Cxcr1|Dock4|Gpr183|Bin2
GO:0045785	positive regulation of cell adhesion	3.93456	2.97796	Bcl6|Cd44|Cdc42|Il12a|Itga5|Itgb2|Smad3|Myh9|Ninj1|Ptafr|Ptk2b|Ptprj|St3gal4|Src|Syk|Tgm2|Tpm1|Vav1|Iqgap1|Apbb1ip|Vav3|Vsir|Dock8|Arpc2|Ccdc88b|Pik3r6|Klhl25|Piezo1|Emilin2|Cass4
GO:0002252	immune effector process	3.88979	3.2704	Adora2b|Bcl3|Bcl6|C9|Dlg1|Il12a|Lfng|Lyst|Clec4d|Myo1f|Ncf1|Prkcd|Ptk2b|St3gal1|Snap23|Syk|Tyrobp|Gadd45g|Apbb1ip|Rgcc|Rnf19b|Sbno2|Plcl2|Plcg2|Nod2|Gpr183
GO:0007015	actin filament organization	3.87837	4.02511	Capzb|Cdc42|Bcar1|Diaph1|Dlg1|Myh9|Myo1f|Pstpip1|Ptk2b|Src|Tpm1|Actr2|Rflnb|Arpc2|Actn1|Elmo2|Rnd1|Svil|Arhgap25|Cass4
GO:2000147	positive regulation of cell motility	3.74296	2.72278	Adora2b|Cdc42|Cxcr2|Bcar1|Csf1r|Diaph1|F7|Cmklr1|Il12a|Itga5|Lgals3|Smad3|Myo1f|Pak1|Pecam1|Plau|Lgmn|Ptafr|Ptk2b|Ptprj|Src|Tgfbr1|Spry2|Pla2g7|Iqgap1|Vsir|Dock8|Arpc2|Plcg2|Dock4|Ago2|Cass4|Glipr2
GO:0050900	leukocyte migration	3.67556	4.06285	Cxcr5|Cdc42|Cxcr2|Itgb2|Lgals3|Lyst|Msn|Myo1f|Ninj1|Pecam1|S100a8|Syk|Vav1|Cadm1|Vav3|Mcoln2|Dock8|Cxcr1|Gpr183
GO:0006909	phagocytosis	3.65033	5.06449	Abca1|Cdc42|Itgb2|Lyst|Myh9|Ncf4|Pecam1|Tgm2|Tyrobp|Vav1|Siglece|Elmo2|Arhgap25|Nod2|Bin2
GO:0042110	T cell activation	3.55013	3.27576	Bcl3|Bcl6|Zfp36l2|Cd44|Cd84|Dlg1|Ifnar2|Il12a|Itgb2|Lfng|Smad3|Clec4d|Msn|Myh9|Psap|Ptpn2|Syk|Vav1|Gadd45g|Apbb1ip|Dock8|Nlrc3|Gpr183|Cdh26
GO:0040017	positive regulation of locomotion	3.55013	2.65034	Adora2b|Cdc42|Cxcr2|Bcar1|Csf1r|Diaph1|F7|Cmklr1|Il12a|Itga5|Lgals3|Smad3|Myo1f|Pak1|Pecam1|Plau|Lgmn|Ptafr|Ptk2b|Ptprj|Src|Tgfbr1|Spry2|Pla2g7|Iqgap1|Vsir|Dock8|Arpc2|Plcg2|Dock4|Ago2|Cass4|Glipr2
GO:0030029	actin filament-based process	3.49271	2.72886	Bcl6|Cap1|Capzb|Cdc42|Cflar|Bcar1|Diaph1|Dlg1|Myh9|Myo1f|Pak1|Pmp22|Pstpip1|Ptk2b|Ptpn1|Src|Tpm1|Tyrobp|Parva|Fmnl1|Actr2|Inf2|Rflnb|Arpc2|Actn1|Elmo2|Rnd1|Svil|Rap1gds1|Arhgap25|Cass4
GO:0007229	integrin-mediated signaling pathway	3.41705	6.80147	Cdc42|Bcar1|Itga5|Itgb2|Ptk2b|Pxn|Src|Syk|Tyrobp|Vav1|Vav3
GO:0038020	insulin receptor recycling	3.37917	41.0562	Ctsd|Ptpn1|Ptpn2|Sorl1
GO:0097530	granulocyte migration	3.34336	5.97905	Cxcr2|Itgb2|Lgals3|Lyst|Myo1f|Pecam1|S100a8|Syk|Vav1|Vav3|Mcoln2|Cxcr1
GO:0002366	leukocyte activation involved in immune response	3.29893	4.1348	Adora2b|Bcl3|Bcl6|Lfng|Clec4d|Myo1f|Ptk2b|St3gal1|Snap23|Syk|Tyrobp|Gadd45g|Apbb1ip|Sbno2|Plcl2|Plcg2|Gpr183
GO:0002521	leukocyte differentiation	3.28743	2.88076	Bcl3|Bcl6|Zfp36l2|Csf1r|Fos|Ifnar2|Lfng|Clec4d|Nfatc1|Nfil3|Psap|Ptk2b|Ptpn2|Ptprj|St3gal1|Src|Syk|Tyrobp|Vav1|Gadd45g|Snx10|Sbno2|Nrros|Plcl2|Plcg2|Gpr183|Mir34a
GO:0043410	positive regulation of MAPK cascade	3.28743	2.75099	Cd44|Cd84|Cdc42|Cflar|Csf1r|Gadd45a|Dok1|Ksr1|Myh9|Pak1|Prkcd|Psap|Ptk2b|Ptpn1|Ptprj|Src|Syk|Tgfbr1|Gadd45g|Spry2|Iqgap1|Fbxw7|Pik3r6|Nod1|Rapgef1|Plcg2|Nod2|Gpr183|Glipr2
GO:0002263	cell activation involved in immune response	3.22978	4.05788	Adora2b|Bcl3|Bcl6|Lfng|Clec4d|Myo1f|Ptk2b|St3gal1|Snap23|Syk|Tyrobp|Gadd45g|Apbb1ip|Sbno2|Plcl2|Plcg2|Gpr183
GO:0002313	mature B cell differentiation involved in immune response	3.17938	11.9747	Bcl3|Bcl6|Lfng|Ptk2b|St3gal1|Plcg2|Gpr183
GO:1900076	regulation of cellular response to insulin stimulus	3.17938	6.27247	Socs3|Ctsd|Pak1|Prkcd|Ptpn1|Ptpn2|Ptprj|Sorl1|Src|Atp2b1|Pid1
GO:0045859	regulation of protein kinase activity	3.16846	2.59108	Csf1r|Gadd45a|Dlg1|Ksr1|Pak1|Pim1|Prkcd|Pmp22|Ptk2b|Ptpn1|Ptpn2|Ptprj|Pxn|Rgs2|Sorl1|Src|Syk|Gadd45g|Spry2|Iqgap1|Fbxw7|Camkk1|Rgcc|Tmigd1|Mvp|Pik3r6|Aida|Chmp6|Nod2|Cass4|Ccnjl
GO:1990266	neutrophil migration	3.15655	6.20354	Cxcr2|Itgb2|Lgals3|Myo1f|Pecam1|S100a8|Syk|Vav1|Vav3|Mcoln2|Cxcr1
GO:0043087	regulation of GTPase activity	3.11005	3.20751	Bcl6|Pecam1|Ptk2b|Rasa3|Vav1|Spry2|Iqgap1|Vav3|Mkks|Tbc1d9|Rrp1b|Sipa1l3|Dock8|Rapgef1|Snx18|Asap2|Ric1|Rap1gds1|Arhgap25|Sipa1l2|Rap1gap2|Tbc1d2
GO:0050727	regulation of inflammatory response	3.0618	3.08189	Adora2b|Bcl6|Cd44|Socs3|Csf1r|Smad3|Ncf1|Ninj1|Pmp22|Ptgis|Ptpn2|S100a8|Tgm2|Zfp36|Psma1|Siglece|Pik3ap1|Metrnl|Sbno2|Plcg2|Adamts12|Nod2|Nlrc3
GO:0032956	regulation of actin cytoskeleton organization	2.93502	3.11891	Capzb|Cdc42|Csf1r|Dlg1|Smad3|Myo1f|Pak1|Pecam1|Prkcd|Ptk2b|Pxn|Cyfip1|Tgfbr1|Tpm1|Iqgap1|Mkks|Rgcc|Cotl1|Arpc2|Synpo|Svil|Myo3b
GO:0051493	regulation of cytoskeleton organization	2.90432	2.65123	Capn2|Capzb|Cdc42|Csf1r|Diaph1|Dlg1|Gda|Smad3|Myo1f|Pak1|Pecam1|Prkcd|Ptk2b|Pxn|Cyfip1|Tgfbr1|Tpm1|Iqgap1|Mkks|Rgcc|Cotl1|Arpc2|Synpo|Chmp6|Svil|Prune1|Myo3b|Spef1l
GO:0044089	positive regulation of cellular component biogenesis	2.90007	2.64635	Abca1|Cdc42|Dlg1|Gda|Lgals3|Smad3|Msn|Myh9|Pak1|Ptk2b|Ptprj|Pxn|Cyfip1|Src|Syk|Tgfbr1|Tpm1|Iqgap1|Cdc42ep4|Rgcc|Actr2|Cdt1|Arpc2|Synpo|Snx18|Plcg2|Piezo1|Myo3b
GO:0030316	osteoclast differentiation	2.89246	7.33146	Csf1r|Fos|Nfatc1|Src|Tyrobp|Snx10|Sbno2|Gpr183|Mir34a
GO:0001816	cytokine production	2.89246	3.94771	Bcl3|Bcl6|Dlg1|Il12a|Lcp2|Nfatc1|Prkcd|Ptafr|Syk|Gadd45g|Rnf19b|Nod1|Nrros|Rap1gds1|Nod2|S100a7a
GO:0031347	regulation of defense response	2.89173	2.32669	Adora2b|Bcl6|Cd44|Socs3|Csf1r|Il12a|Smad3|Myo1f|Ncf1|Ninj1|Pmp22|Ptgis|Ptpn2|S100a8|Syk|Tgm2|Tyrobp|Vav1|Zfp36|Psma1|Cadm1|Samhd1|Sec14l1|Siglece|Pik3ap1|Pik3r6|Nod1|Metrnl|Sbno2|Plcg2|Adamts12|Emilin2|Nod2|Nlrc3|Tlr13
GO:0097529	myeloid leukocyte migration	2.85025	4.73165	Cxcr2|Itgb2|Lgals3|Lyst|Myo1f|Ninj1|Pecam1|S100a8|Syk|Vav1|Vav3|Mcoln2|Cxcr1
GO:0043549	regulation of kinase activity	2.84211	2.38195	Cdc42|Csf1r|Gadd45a|Dlg1|Ksr1|Pak1|Pim1|Prkcd|Pmp22|Ptk2b|Ptpn1|Ptpn2|Ptprj|Pxn|Rgs2|Sorl1|Src|Syk|Gadd45g|Spry2|Iqgap1|Fbxw7|Camkk1|Vav3|Rgcc|Tmigd1|Mvp|Pik3r6|Aida|Chmp6|Nod2|Cass4|Ccnjl
GO:0006897	endocytosis	2.84141	2.95091	Abca1|Cap1|Cd44|Cdc42|Cxcr2|Diaph1|Itgb2|Myh9|Ppt1|Pstpip1|Sorl1|Syk|Snx10|Usp20|Siglece|Ldlrap1|Rab31|Snx18|Cxcr1|Arhgap25|Marchf3|Fkbp15|Bin2
GO:0097435	supramolecular fiber organization	2.78496	2.58447	Capzb|Cdc42|Cflar|Col5a1|Bcar1|Diaph1|Dlg1|Loxl1|Myh9|Myo1f|Pstpip1|Ptk2b|Src|Tgfbr1|Tpm1|Actr2|Rflnb|Arpc2|Ccdc88b|Actn1|Elmo2|Hook2|Rnd1|Svil|Rap1gds1|Arhgap25|Adamts12|Cass4
GO:0061024	membrane organization	2.78496	2.40094	Abca1|Bcl2l1|Cdc42|Col5a1|Degs1|Dlg1|Itgb2|Rab8a|Myh9|Prkcd|Pmp22|Ppt1|Psap|Snap23|Abcd2|Siva1|Stx7|Vav3|Tmed10|Exoc1|Atg7|Rilpl2|Siglece|Exoc6|Snx18|Chmp6|Tor1aip1|Myof|Arhgap25|Rab8b|Rubcnl|Bin2
GO:0030099	myeloid cell differentiation	2.75412	3.19752	Bcl6|Cflar|Csf1r|Sfxn1|Fos|Hspa9|Myh9|Nfatc1|Ptpn2|Src|Tyrobp|Zfp36|Maea|Snx10|Exoc6|Actn1|Sbno2|Nrros|Gpr183|Mir34a
GO:0050731	positive regulation of peptidyl-tyrosine phosphorylation	2.74561	4.00939	Cd44|Csf1r|Il12a|Itga5|Pecam1|Ptk2b|Ptpn1|Ptprj|Src|Syk|Iqgap1|Fbxw7|Plcg2|Nod2|Cass4
GO:0071900	regulation of protein serine/threonine kinase activity	2.70802	3.04442	Csf1r|Gadd45a|Ksr1|Pak1|Pim1|Prkcd|Pmp22|Ptk2b|Ptpn1|Ptprj|Rgs2|Sorl1|Src|Syk|Spry2|Iqgap1|Rgcc|Pik3r6|Aida|Nod2|Ccnjl
GO:0002687	positive regulation of leukocyte migration	2.70802	4.22637	Cxcr2|Csf1r|F7|Cmklr1|Il12a|Lgals3|Myo1f|Pecam1|Lgmn|Ptafr|Ptk2b|Ptprj|Pla2g7|Dock8
GO:0046626	regulation of insulin receptor signaling pathway	2.70802	5.96746	Socs3|Ctsd|Pak1|Prkcd|Ptpn1|Ptpn2|Ptprj|Sorl1|Src|Pid1
GO:0032970	regulation of actin filament-based process	2.70802	2.87193	Capzb|Cdc42|Csf1r|Dlg1|Smad3|Myh9|Myo1f|Pak1|Pecam1|Prkcd|Ptk2b|Pxn|Cyfip1|Tgfbr1|Tpm1|Iqgap1|Mkks|Rgcc|Cotl1|Arpc2|Synpo|Svil|Myo3b
GO:0031333	negative regulation of protein-containing complex assembly	2.70802	4.50786	Capzb|Cdc42|Pecam1|Prkcd|Sorl1|Src|Tpm1|Ldlrad4|Mkks|Pmepa1|Aida|Svil|Nlrc3
GO:0030500	regulation of bone mineralization	2.64115	5.83184	Csf1r|Smad3|Srgn|Ptk2b|Rxra|Atp2b1|Sgms2|Rflnb|Tmem119|Phospho1
GO:0071675	regulation of mononuclear cell migration	2.63207	4.77397	Csf1r|Cmklr1|Il12a|Lgals3|Msn|Ninj1|Lgmn|Ptk2b|Ptprj|Stk10|Pla2g7|Dock8
GO:0043405	regulation of MAP kinase activity	2.55094	3.81091	Ksr1|Pak1|Prkcd|Ptk2b|Ptpn1|Ptprj|Rgs2|Sorl1|Src|Syk|Spry2|Iqgap1|Pik3r6|Aida|Nod2
GO:0110053	regulation of actin filament organization	2.55094	3.29916	Capzb|Cdc42|Dlg1|Smad3|Pak1|Pecam1|Prkcd|Ptk2b|Pxn|Cyfip1|Tgfbr1|Tpm1|Mkks|Rgcc|Cotl1|Arpc2|Synpo|Svil
GO:0002688	regulation of leukocyte chemotaxis	2.51842	4.63039	Cxcr2|Csf1r|F7|Cmklr1|Il12a|Ninj1|Lgmn|Ptk2b|Ptprj|Pla2g7|Rin3|Nod2
GO:0099024	plasma membrane invagination	2.45096	7.20283	Abca1|Cdc42|Itgb2|Myh9|Siglece|Snx18|Arhgap25|Bin2
GO:0032680	regulation of tumor necrosis factor production	2.37787	3.88369	Bcl3|Cd84|Csf1r|Ifngr1|Ptafr|Ptprj|Syk|Tyrobp|Zfp36|Vsir|Nod1|Plcg2|Nod2|Nlrc3
GO:2000377	regulation of reactive oxygen species metabolic process	2.37787	4.14387	Birc3|Cflar|Gadd45a|Itgb2|Prkcd|Plau|Ptk2b|Syk|Tyrobp|Abcd2|Hbp1|Pid1|Plcg2
GO:0030595	leukocyte chemotaxis	2.32075	4.39887	Cxcr5|Cxcr2|Itgb2|Lgals3|Lyst|Ninj1|S100a8|Syk|Vav1|Vav3|Cxcr1|Gpr183
GO:1903555	regulation of tumor necrosis factor superfamily cytokine production	2.31429	3.82172	Bcl3|Cd84|Csf1r|Ifngr1|Ptafr|Ptprj|Syk|Tyrobp|Zfp36|Vsir|Nod1|Plcg2|Nod2|Nlrc3
GO:2000379	positive regulation of reactive oxygen species metabolic process	2.31415	5.92156	Gadd45a|Itgb2|Prkcd|Plau|Ptk2b|Syk|Tyrobp|Pid1|Plcg2
GO:0009611	response to wounding	2.31287	2.74707	Zfp36l2|C9|Cd44|Cflar|Col5a1|Elk3|F7|Lyst|Myh9|Pak1|Pecam1|Plau|Ptprj|Stxbp3|Tnr|Tpm1|Tyrobp|Zfp36|Slc7a11|Chmp6|Myof|Plcg2
GO:0008360	regulation of cell shape	2.29159	4.33692	Csf1r|Diaph1|Dlg1|Msn|Myh9|Ptk2b|Pxn|Cyfip1|Tpm1|Cdc42ep4|Parva|Fmnl1
GO:0040011	locomotion	2.29159	2.48016	Alcam|Cxcr5|Cxcr2|Bcar1|Csf1r|Cmklr1|Itgb2|Lgals3|Lyst|Ninj1|Prkcd|Ptafr|Ptprj|S100a8|Cyfip1|Syk|Vav1|Rcan1|Vav3|Parva|Unc5b|Elmo2|Cxcr1|Dock4|Gpr183|Bin2
GO:0046628	positive regulation of insulin receptor signaling pathway	2.2502	9.93294	Ctsd|Pak1|Ptpn1|Ptpn2|Sorl1|Src
GO:1901185	negative regulation of ERBB signaling pathway	2.2502	9.93294	Lgmn|Ptpn2|Ptprj|Cadm1|Mvp|Chmp6
GO:0002312	B cell activation involved in immune response	2.24886	6.62196	Bcl3|Bcl6|Lfng|Ptk2b|St3gal1|Plcl2|Plcg2|Gpr183
GO:0006935	chemotaxis	2.23578	2.50587	Alcam|Cxcr5|Cxcr2|Bcar1|Csf1r|Cmklr1|Itgb2|Lgals3|Lyst|Ninj1|Prkcd|Ptafr|Ptprj|S100a8|Cyfip1|Syk|Vav1|Vav3|Parva|Unc5b|Elmo2|Cxcr1|Dock4|Gpr183|Bin2
GO:0042330	taxis	2.21965	2.49612	Alcam|Cxcr5|Cxcr2|Bcar1|Csf1r|Cmklr1|Itgb2|Lgals3|Lyst|Ninj1|Prkcd|Ptafr|Ptprj|S100a8|Cyfip1|Syk|Vav1|Vav3|Parva|Unc5b|Elmo2|Cxcr1|Dock4|Gpr183|Bin2
GO:1902202	regulation of hepatocyte growth factor receptor signaling pathway	2.21965	38.4901	Ptpn1|Ptpn2|Adamts12
GO:0010324	membrane invagination	2.17204	6.41502	Abca1|Cdc42|Itgb2|Myh9|Siglece|Snx18|Arhgap25|Bin2
GO:0042060	wound healing	2.17204	3.14961	C9|Cd44|Cflar|Col5a1|Elk3|F7|Lyst|Myh9|Pak1|Pecam1|Plau|Ptprj|Stxbp3|Tpm1|Slc7a11|Chmp6|Myof
GO:0060627	regulation of vesicle-mediated transport	2.17204	2.32896	Adora2b|Bcl2l1|Cd84|Cdc42|Itgb2|Lgals3|Rab8a|Msn|Myh9|Ppt1|Ptafr|Ptpn1|Ptprj|Snap23|Sorl1|Src|Stxbp3|Syk|Tgm2|Atg7|Siglece|Ldlrap1|Rab31|Rapgef1|Rin3|Plcg2|Rab8b|Nod2
GO:0007159	leukocyte cell-cell adhesion	2.14795	6.31633	Cd44|Itga5|Itgb2|Msn|Pecam1|S100a8|Stk10|Syk
GO:0022604	regulation of cell morphogenesis	2.14795	3.12704	Capzb|Cd44|Csf1r|Diaph1|Dlg1|Msn|Myh9|Ptk2b|Pxn|Cyfip1|Src|Tpm1|Cdc42ep4|Parva|Fmnl1|Actr2|Ntng2
GO:0071621	granulocyte chemotaxis	2.14795	5.49859	Cxcr2|Itgb2|Lgals3|Lyst|S100a8|Syk|Vav1|Vav3|Cxcr1
GO:0006911	phagocytosis, engulfment	2.14795	7.4842	Abca1|Cdc42|Itgb2|Myh9|Siglece|Arhgap25|Bin2
GO:0035239	tube morphogenesis	2.14539	2.16655	Cd44|Cdc42|Cxcr2|Dlg1|Elk3|Fzd1|Itga5|Smad3|Myh9|Nfatc1|Ninj1|Pak1|Pecam1|Plau|Ptk2b|Ptprj|Pxn|Rxra|Src|Syk|Tgfbr1|Tgm2|Tnfaip2|Spry2|Fbxw7|Vav3|Parva|Cemip2|Pik3r6|Cdk20|Unc5b|Tctn1
GO:0030098	lymphocyte differentiation	2.11798	2.87635	Bcl3|Bcl6|Zfp36l2|Ifnar2|Lfng|Clec4d|Nfatc1|Nfil3|Psap|Ptk2b|Ptpn2|Ptprj|St3gal1|Syk|Vav1|Gadd45g|Plcl2|Plcg2|Gpr183
GO:0070167	regulation of biomineral tissue development	2.0735	4.79628	Csf1r|Smad3|Srgn|Ptk2b|Rxra|Atp2b1|Sgms2|Rflnb|Tmem119|Phospho1
GO:0032271	regulation of protein polymerization	2.04396	3.52197	Capzb|Dlg1|Gda|Pak1|Pecam1|Prkcd|Ptk2b|Cyfip1|Tpm1|Mkks|Cotl1|Arpc2|Svil|Prune1
GO:0032233	positive regulation of actin filament bundle assembly	2.04046	6.03767	Cdc42|Smad3|Pak1|Pxn|Tgfbr1|Tpm1|Rgcc|Synpo
GO:0051148	negative regulation of muscle cell differentiation	2.04046	6.03767	Csf1r|Nfatc1|Pak1|Rgs2|Rcan1|Ankrd2|Ctdp1|Tmem119
GO:0080135	regulation of cellular response to stress	2.03845	2.16158	Bcl2l1|Cd44|Cdc42|Gadd45a|Dlg1|Eya3|Fzd1|Mcl1|Prkcd|Psap|Ptk2b|Ptpn1|Ptpn2|Tnr|Gadd45g|Creb3l1|Slc7a11|Fbxw7|Actr2|Nudt16l1|Nsmce1|Ddah1|Ing3|Atg7|Meak7|Nod1|Rapgef1|Aida|Rbbp8|Ino80c|Nod2
GO:1903203	regulation of oxidative stress-induced neuron death	2.03845	8.79775	Fzd1|Mcl1|Slc7a11|Fbxw7|Atg7|Meak7
GO:1902905	positive regulation of supramolecular fiber organization	2.03316	3.70646	Cdc42|Dlg1|Gda|Smad3|Pak1|Ptk2b|Pxn|Cyfip1|Tgfbr1|Tpm1|Rgcc|Arpc2|Synpo
GO:2000209	regulation of anoikis	2.03316	11.6637	Bcl2l1|Itga5|Mcl1|Sik1|Src
GO:1902743	regulation of lamellipodium organization	2.0293	7.04395	Capzb|Cd44|Cdc42|Cyfip1|Src|Actr2|Arpc2
GO:0030183	B cell differentiation	1.99569	3.92256	Bcl3|Bcl6|Lfng|Nfatc1|Ptk2b|Ptpn2|Ptprj|St3gal1|Syk|Plcl2|Plcg2|Gpr183
GO:1900078	positive regulation of cellular response to insulin stimulus	1.99256	8.55337	Ctsd|Pak1|Ptpn1|Ptpn2|Sorl1|Src
GO:0006954	inflammatory response	1.99256	2.38034	Bcl6|Cd44|Cxcr2|Csf1r|F7|Cmklr1|Ifngr1|Itgb2|Ncf1|Ninj1|Pstpip1|Ptafr|S100a8|Snap23|Syk|Tyrobp|Irf5|Pla2g7|Siglece|Nrros|Rap1gds1|Nod2|Tlr13|S100a7a|Mir21a
GO:0008285	negative regulation of cell population proliferation	1.96495	2.13261	Adora2b|Bcl6|Cd44|Csf1r|Dlg1|Fth1|Il12a|Lgals3|Smad3|Nfatc1|Pak1|Per2|Pmp22|Ptk2b|Ptpn2|Ptprj|Rxra|Tgfbr1|Tpm1|Tyrobp|Zbtb17|Spry2|Rgcc|Tmigd1|Ddah1|Vsir|Rapgef1|Zbtb7c|Vgll4|Nlrc3|Morc3
GO:0050920	regulation of chemotaxis	1.92193	3.22093	Cxcr2|Csf1r|F7|Cmklr1|Il12a|Smad3|Ninj1|Lgmn|Ptk2b|Ptpn2|Ptprj|Pla2g7|Rin3|Nod2|Gpr183
GO:0032760	positive regulation of tumor necrosis factor production	1.90495	4.50177	Cd84|Csf1r|Ifngr1|Ptafr|Ptprj|Syk|Tyrobp|Nod1|Plcg2|Nod2
GO:0002274	myeloid leukocyte activation	1.86539	3.77817	Adora2b|Cxcr2|Csf1r|Ifngr1|Lcp2|Myo1f|Prkcd|Snap23|Syk|Tyrobp|Sbno2|Plcg2
GO:1903557	positive regulation of tumor necrosis factor superfamily cytokine production	1.84992	4.42415	Cd84|Csf1r|Ifngr1|Ptafr|Ptprj|Syk|Tyrobp|Nod1|Plcg2|Nod2
GO:1902532	negative regulation of intracellular signal transduction	1.84249	2.32008	Bcl2l1|Bcl6|Cd44|Dlg1|Dok1|Prkcd|Ptpn1|Ptpn2|Ptprj|Rasa3|Rgs2|Sorl1|Src|Spry2|Creb3l1|Rcan1|Cdt1|Fbxw11|Rapgef1|Aida|Otud7b|Arhgap25|Vgll4|Dusp5|Nlrc3
GO:1902903	regulation of supramolecular fiber organization	1.84034	2.61838	Capzb|Cdc42|Dlg1|Gda|Smad3|Pak1|Pecam1|Prkcd|Ptk2b|Pxn|Cyfip1|Tgfbr1|Tpm1|Mkks|Rgcc|Cotl1|Arpc2|Synpo|Svil|Prune1
GO:0032103	positive regulation of response to external stimulus	1.82632	2.31172	Adora2b|Cxcr2|Csf1r|F7|Cmklr1|Il12a|Smad3|Ninj1|Plau|Lgmn|Ptk2b|Ptprj|S100a8|Syk|Tgm2|Tyrobp|Vav1|Pla2g7|Cadm1|Pik3ap1|Nod1|Plcg2|Emilin2|Nod2|Tlr13
GO:0030832	regulation of actin filament length	1.78877	3.68768	Capzb|Dlg1|Pecam1|Prkcd|Ptk2b|Cyfip1|Tpm1|Mkks|Cotl1|Arpc2|Svil|Myo3b
GO:0045765	regulation of angiogenesis	1.78877	2.86047	Cxcr2|Gadd45a|Itga5|Itgb2|Lgals3|Ninj1|Ptgis|Ptk2b|Pxn|Tcf4|Spry2|Creb3l1|Rgcc|Ddah1|Pik3r6|Ago2|Emilin2
GO:0030593	neutrophil chemotaxis	1.77746	5.40213	Cxcr2|Itgb2|Lgals3|S100a8|Syk|Vav1|Vav3|Cxcr1
GO:0030278	regulation of ossification	1.77671	3.94771	Csf1r|Smad3|Srgn|Ptk2b|Rxra|Creb3l1|Atp2b1|Sgms2|Rflnb|Tmem119|Phospho1
GO:0030833	regulation of actin filament polymerization	1.75372	3.92029	Capzb|Dlg1|Pecam1|Prkcd|Ptk2b|Cyfip1|Tpm1|Mkks|Cotl1|Arpc2|Svil
GO:0034248	regulation of amide metabolic process	1.74978	2.43329	Bcl3|Zfp36l2|Noct|Ifngr1|Per2|Prkcd|Ptafr|Ptk2b|Rgs2|Rxra|Cyfip1|Sorl1|Zfp36|Slc7a11|Tmed10|Klhl25|Gsap|Tnrc6a|Ago2|Mief1|Nod2|Igf2bp2
GO:0051496	positive regulation of stress fiber assembly	1.74455	6.19382	Cdc42|Smad3|Pak1|Pxn|Tgfbr1|Tpm1|Rgcc
GO:1901342	regulation of vasculature development	1.74455	2.82344	Cxcr2|Gadd45a|Itga5|Itgb2|Lgals3|Ninj1|Ptgis|Ptk2b|Pxn|Tcf4|Spry2|Creb3l1|Rgcc|Ddah1|Pik3r6|Ago2|Emilin2
GO:0051492	regulation of stress fiber assembly	1.72621	4.66547	Cdc42|Smad3|Pak1|Pxn|Tgfbr1|Tpm1|Mkks|Rgcc|Synpo
GO:0046777	protein autophosphorylation	1.68542	3.35258	Csf1r|Hspa9|Sik1|Pak1|Pim1|Prkcd|Ptk2b|Src|Stk10|Syk|Tgfbr1|Stk17b|Myo3b
GO:0042119	neutrophil activation	1.67837	9.50374	Cxcr2|Myo1f|Prkcd|Syk|Tyrobp
GO:0070486	leukocyte aggregation	1.66355	13.6854	Cd44|Msn|S100a8|Stk10
GO:2000811	negative regulation of anoikis	1.66355	13.6854	Bcl2l1|Itga5|Mcl1|Src
GO:0002285	lymphocyte activation involved in immune response	1.65832	3.78874	Bcl3|Bcl6|Lfng|Clec4d|Ptk2b|St3gal1|Gadd45g|Apbb1ip|Plcl2|Plcg2|Gpr183
GO:0090066	regulation of anatomical structure size	1.65832	2.2352	Adora2b|Capzb|Dlg1|Pak1|Pecam1|Per2|Prkcd|Ptk2b|Rgs2|Cyfip1|Tnr|Tpm1|Mkks|Atp2b1|Inf2|Cotl1|Arpc2|Slc12a8|Rin3|Svil|Rap1gds1|Dock4|Dusp5|Myo3b|Rap1gap2
GO:0042113	B cell activation	1.65653	3.13748	Bcl3|Bcl6|Cxcr5|Lfng|Nfatc1|Prkcd|Ptk2b|Ptpn2|Ptprj|St3gal1|Syk|Plcl2|Plcg2|Gpr183
GO:0014910	regulation of smooth muscle cell migration	1.65653	4.52825	Myh9|Pak1|Plau|Sorl1|Src|Tpm1|Iqgap1|Arpc2|Dock4
GO:0051495	positive regulation of cytoskeleton organization	1.65404	3.30278	Cdc42|Dlg1|Gda|Smad3|Pak1|Ptk2b|Pxn|Cyfip1|Tgfbr1|Tpm1|Rgcc|Arpc2|Synpo
GO:0051154	negative regulation of striated muscle cell differentiation	1.65404	7.16096	Csf1r|Pak1|Rgs2|Ankrd2|Ctdp1|Tmem119
GO:0010810	regulation of cell-substrate adhesion	1.64854	3.12384	Bcl6|Cdc42|Bcar1|Itga5|Smad3|Myh9|Ninj1|Plau|Ptk2b|Ptprj|Src|Iqgap1|Arpc2|Cass4
GO:0045087	innate immune response	1.63088	2.07282	C9|Cd84|Cdc42|Csf1r|Ifnar2|Ifngr1|Lgals3|Lyst|Clec4d|Mpeg1|Pstpip1|S100a8|Src|Stxbp3|Syk|Irf5|Samhd1|Cdc42ep4|Actr2|Mcoln2|Clec4a3|Sec14l1|Rnf19b|Trim8|Nod1|Plcg2|Nod2|Tlr13|Morc3
GO:0090287	regulation of cellular response to growth factor stimulus	1.61736	2.72639	Cflar|Fstl1|Fzd1|Il12a|Smad3|Ptpn1|Cyfip1|Sorl1|Tcf4|Spry2|Creb3l1|Ldlrad4|Pmepa1|Vsir|Nrros|Myof|Adamts12
GO:1901652	response to peptide	1.61736	2.55258	Adora2b|Bcar1|Rab8a|Pak1|Prkcd|Lgmn|Ptpn1|Ptpn2|Pxn|Cyfip1|Src|Stxbp3|Irf5|Lpin2|Meak7|Rab31|Nod1|Rap1gds1|Nod2
GO:0150115	cell-substrate junction organization	1.6172	6.99821	Itga5|Ptk2b|Pxn|Src|Actn1|Rab8b
GO:1901653	cellular response to peptide	1.60079	2.93818	Bcar1|Rab8a|Pak1|Prkcd|Lgmn|Ptpn1|Ptpn2|Pxn|Cyfip1|Src|Lpin2|Rab31|Nod1|Rap1gds1|Nod2
GO:0031334	positive regulation of protein-containing complex assembly	1.59428	3.23865	Abca1|Dlg1|Gda|Lgals3|Msn|Pak1|Ptk2b|Src|Syk|Cdt1|Arpc2|Plcg2|Piezo1
GO:0043407	negative regulation of MAP kinase activity	1.58726	5.70224	Prkcd|Ptpn1|Ptprj|Rgs2|Sorl1|Spry2|Aida
GO:0001933	negative regulation of protein phosphorylation	1.58726	2.6095	Socs3|Gadd45a|Pecam1|Prkcd|Ptpn1|Ptpn2|Ptprj|Rgs2|Sorl1|Gadd45g|Spry2|Ldlrad4|Cadm1|Pmepa1|Mvp|Pid1|Aida|Chmp6
GO:0050764	regulation of phagocytosis	1.58726	3.97831	Myh9|Ptprj|Syk|Tgm2|Atg7|Siglece|Rab31|Rapgef1|Plcg2|Nod2
GO:0002690	positive regulation of leukocyte chemotaxis	1.5836	4.35738	Cxcr2|Csf1r|F7|Cmklr1|Il12a|Lgmn|Ptk2b|Ptprj|Pla2g7
GO:0010830	regulation of myotube differentiation	1.5836	6.84269	Csf1r|Sik1|Ankrd2|Maml1|Tmem119|Piezo1
GO:0051153	regulation of striated muscle cell differentiation	1.5836	4.35738	Csf1r|Sik1|Pak1|Rgs2|Ankrd2|Ctdp1|Maml1|Tmem119|Piezo1
GO:0001818	negative regulation of cytokine production	1.5836	2.79294	Bcl3|Bcl6|Cd84|Cdh3|Cmklr1|Il12a|Srgn|Tyrobp|Zfp36|Abcd2|Rgcc|Atp2b1|Vsir|Otud7b|Nod2|Nlrc3
GO:0045766	positive regulation of angiogenesis	1.58006	3.40244	Cxcr2|Itga5|Itgb2|Lgals3|Ninj1|Ptgis|Ptk2b|Pxn|Ddah1|Pik3r6|Ago2|Emilin2
GO:1904018	positive regulation of vasculature development	1.58006	3.40244	Cxcr2|Itga5|Itgb2|Lgals3|Ninj1|Ptgis|Ptk2b|Pxn|Ddah1|Pik3r6|Ago2|Emilin2
GO:0032653	regulation of interleukin-10 production	1.57155	5.61315	Bcl3|Cd84|Syk|Tyrobp|Vsir|Plcg2|Nod2
GO:0001819	positive regulation of cytokine production	1.56916	2.26993	Adora2b|Bcl3|Cd84|Csf1r|Ifngr1|Il12a|Smad3|Ptafr|Ptprj|Sorl1|Src|Syk|Tyrobp|Irf5|Cadm1|Rgcc|Mcoln2|Tmed10|Ccdc88b|Nod1|Plcg2|Nod2|Mir21a
GO:1903131	mononuclear cell differentiation	1.55218	2.50021	Bcl3|Bcl6|Zfp36l2|Ifnar2|Lfng|Clec4d|Nfatc1|Nfil3|Psap|Ptk2b|Ptpn2|Ptprj|St3gal1|Syk|Vav1|Gadd45g|Plcl2|Plcg2|Gpr183
GO:0006887	exocytosis	1.53874	3.0062	Adora2b|Rab8a|Myh9|Myo1f|Pak1|Snap23|Stxbp3|Syk|Tnfaip2|Tmed10|Exoc1|Rab31|Exoc6|Rab8b
GO:0140352	export from cell	1.51023	2.29481	Abca1|Adora2b|Atp1b3|Lyst|Rab8a|Myh9|Myo1f|Pak1|Ppt1|Psap|Snap23|Stxbp3|Syk|Tnfaip2|Creb3l1|Atp2b1|Tmed10|Exoc1|Atg7|Rab31|Exoc6|Rab8b
GO:0071417	cellular response to organonitrogen compound	1.50814	2.15631	Bcl2l1|Capn2|Bcar1|Diaph1|Itpr2|Rab8a|Pak1|Prkcd|Lgmn|Ptpn1|Ptpn2|Pxn|Cyfip1|Src|Tgm2|Lpin2|Arpc2|Rab31|Nod1|Rapgef1|Rap1gds1|Nod2|Mirlet7i|Mir34a|Mir31
GO:0050728	negative regulation of inflammatory response	1.50343	3.55045	Cd44|Socs3|Smad3|Ptgis|Ptpn2|Zfp36|Psma1|Siglece|Metrnl|Nod2|Nlrc3
GO:0036230	granulocyte activation	1.48961	8.27745	Cxcr2|Myo1f|Prkcd|Syk|Tyrobp
GO:0043409	negative regulation of MAPK cascade	1.47999	3.29327	Dlg1|Dok1|Prkcd|Ptpn1|Ptpn2|Ptprj|Rgs2|Sorl1|Spry2|Rapgef1|Aida|Dusp5
GO:0051345	positive regulation of hydrolase activity	1.47999	2.18384	Ctsd|Smad3|Prkcd|Lgmn|Psap|Ptafr|Ptk2b|S100a8|Syk|Vav1|Tbc1d9|Vsir|Sipa1l3|Dock8|Nod1|Rapgef1|Snx18|Asap2|Ric1|Rap1gds1|Arhgap25|Sipa1l2|Rap1gap2|Tbc1d2
GO:0002250	adaptive immune response	1.47999	2.53086	Alcam|Bcl3|Bcl6|C9|Cd84|Dlg1|Il12a|Lyst|Clec4d|Prkcd|Ptk2b|Syk|Gadd45g|Mcoln2|Rnf19b|Otud7b|Nod2|Gpr183
GO:0002275	myeloid cell activation involved in immune response	1.47999	5.36181	Adora2b|Myo1f|Snap23|Syk|Tyrobp|Sbno2|Plcg2
GO:0032940	secretion by cell	1.479	2.38699	Abca1|Adora2b|Lyst|Rab8a|Myh9|Myo1f|Pak1|Ppt1|Psap|Snap23|Stxbp3|Syk|Tnfaip2|Creb3l1|Tmed10|Exoc1|Atg7|Rab31|Exoc6|Rab8b
GO:0051147	regulation of muscle cell differentiation	1.47709	3.50635	Csf1r|Sik1|Nfatc1|Pak1|Rgs2|Rcan1|Ankrd2|Ctdp1|Maml1|Tmem119|Piezo1
GO:0070372	regulation of ERK1 and ERK2 cascade	1.45803	2.59656	Cd44|Cflar|Csf1r|Dlg1|Myh9|Ptk2b|Ptpn1|Ptpn2|Src|Syk|Spry2|Fbxw7|Nod1|Rapgef1|Nod2|Gpr183|Glipr2
GO:0110020	regulation of actomyosin structure organization	1.45803	4.12394	Cdc42|Smad3|Pak1|Pxn|Tgfbr1|Tpm1|Mkks|Rgcc|Synpo
GO:0043552	positive regulation of phosphatidylinositol 3-kinase activity	1.44857	8.01878	Cdc42|Ptk2b|Src|Vav3|Nod2
GO:0042326	negative regulation of phosphorylation	1.42424	2.41956	Birc3|Socs3|Gadd45a|Pecam1|Prkcd|Ptpn1|Ptpn2|Ptprj|Rgs2|Sorl1|Gadd45g|Spry2|Ldlrad4|Cadm1|Pmepa1|Mvp|Pid1|Aida|Chmp6
GO:0008064	regulation of actin polymerization or depolymerization	1.42424	3.44221	Capzb|Dlg1|Pecam1|Prkcd|Ptk2b|Cyfip1|Tpm1|Mkks|Cotl1|Arpc2|Svil
GO:0001525	angiogenesis	1.42424	2.57358	Cdc42|Elk3|Itga5|Myh9|Ninj1|Pecam1|Plau|Ptk2b|Rxra|Syk|Tgfbr1|Tnfaip2|Vav3|Parva|Cemip2|Pik3r6|Unc5b
GO:1904752	regulation of vascular associated smooth muscle cell migration	1.39785	7.77579	Myh9|Pak1|Tpm1|Iqgap1|Dock4
GO:0034260	negative regulation of GTPase activity	1.39785	7.77579	Pecam1|Spry2|Mkks|Rrp1b|Rap1gds1
GO:0032231	regulation of actin filament bundle assembly	1.3949	4.01636	Cdc42|Smad3|Pak1|Pxn|Tgfbr1|Tpm1|Mkks|Rgcc|Synpo
GO:0045600	positive regulation of fat cell differentiation	1.3949	5.13202	Noct|Cmklr1|Pim1|Zfp36|Fndc3b|Zbtb7c|Metrnl
GO:0071639	positive regulation of monocyte chemotactic protein-1 production	1.38377	10.8043	Cd84|Syk|Mcoln2|Nod2
GO:0002443	leukocyte mediated immunity	1.35155	2.83985	Adora2b|Bcl3|Bcl6|C9|Dlg1|Il12a|Lyst|Myo1f|Ncf1|Prkcd|Snap23|Syk|Rnf19b|Nod2
GO:0010811	positive regulation of cell-substrate adhesion	1.3488	3.6141	Cdc42|Itga5|Smad3|Myh9|Ninj1|Ptk2b|Ptprj|Iqgap1|Arpc2|Cass4
GO:0001667	ameboidal-type cell migration	1.33425	2.96517	Cap1|Cdc42|Fstl1|Itgb2|Myh9|Pecam1|Pmp22|Ptk2b|Pxn|Tgfbr1|Iqgap1|Tmigd1|Fndc3b
GO:0046903	secretion	1.31546	2.15003	Abca1|Adora2b|Aprt|Lyst|Rab8a|Myh9|Myo1f|Pak1|Ppt1|Psap|S100a8|Snap23|Stxbp3|Syk|Tnfaip2|Creb3l1|Tmed10|Exoc1|Snx10|Atg7|Rab31|Exoc6|Rab8b
GO:0045986	negative regulation of smooth muscle contraction	1.30916	10.264	Adora2b|Ncf1|Rgs2|Dock4
GO:0036120	cellular response to platelet-derived growth factor stimulus	1.30916	10.264	Has1|Src|Iqgap1|Arpc2
