# Supplementary material for: Comparative genomics analyses reveal sequence determinants underlying interspecies variations in injury-responsive enhancers
Source: BMC Genomics. 2023 Apr 5;24:177. doi: 10.1186/s12864-023-09283-8 (PMC10077677; doi:10.1186/s12864-023-09283-8)
Supplement: Supplementary file 14 — Additional file 14: Table S8. Significantly enriched KEGG pathways for three types of IRE-associated genes in zebrafish and mice. [file 12864_2023_9283_MOESM14_ESM.xls]

## Sheet: Common
KEGG_pathway	Description	-Log(q-value)	Enrichment	Hits (zebrafish)	Hits (mouse)
No enrichment

## Sheet: Zebrafish-specific
KEGG_pathway	Description	-Log(q-value)	Enrichment	Hits (zebrafish)	Hits (mouse)
mmu04144	Endocytosis	3.51342	3.98242	cbl|cxcr4b|si:ch211-204c21.1|il2rga|pld1b|cyth1b|cyth1a|tgfbr2b|grk6|git2b|vps37a|smap2|rufy2|wasla|CABZ01068356.1|acap1|arrb2b|adrbk2	Cbl|Cxcr4|Dab2|Il2rg|Pld1|Cyth1|Tgfbr2|Grk6|Git2|Vps37a|Smap2|Rufy2|Wasl|Psd|Acap1|Arrb2|Grk3
mmu05200	Pathways in cancer	3.51342	2.93364	cbl|cxcr4b|crk|gna13b|gng7|hey1|il2rga|itgav|jak1|mitfb|prkcab|pld1b|ptger4b|stat3|tgfbr2b|tp53|wnt9b|map2k2a|fzd2|lpar6a|lpar6b|dapk1|cul2|rps6ka5|pik3cb|rasgrp4	Cbl|Cxcr4|Crk|Gna13|Gng7|Hey1|Il2rg|Itgav|Jak1|Mitf|Prkca|Pld1|Ptger4|Stat3|Tgfbr2|Trp53|Wnt9b|Map2k2|Fzd2|Lpar6|Dapk1|Cul2|Rps6ka5|Pik3cb|Rasgrp4
mmu05163	Human cytomegalovirus infection	3.43612	3.98242	cxcr4b|crk|gna13b|gnao1a|gng7|itgav|itpr1b|jak1|prkcab|ptger4b|stat3|tp53|map2k2a|map2k6|mapk12a|pik3cb	Cxcr4|Crk|Gna13|Gnao1|Gng7|Itgav|Itpr1|Jak1|Prkca|Ptger4|Stat3|Trp53|Map2k2|Map2k6|Mapk12|Pik3cb
mmu05205	Proteoglycans in cancer	3.38547	4.35152	cbl|gab1|itgav|itpr1b|pdcd4b|prkcab|SLC9A1|stat3|tp53|wnt9b|map2k2a|mapk12a|fzd2|pik3cb	Cbl|Gab1|Itgav|Itpr1|Pdcd4|Prkca|Slc9a1|Stat3|Trp53|Wnt9b|Map2k2|Mapk12|Fzd2|Pik3cb
mmu04912	GnRH signaling pathway	3.1214	6.37187	CABZ01080434.1|itpr1b|mmp14b|prkcab|pld1b|map2k2a|map2k4a|map2k6|mapk12a	Gnrhr|Itpr1|Mmp14|Prkca|Pld1|Map2k2|Map2k4|Map2k6|Mapk12
mmu05032	Morphine addiction	3.1214	6.30184	gnao1a|gng7|prkcab|pde10a|grk6|pde3a|gabra5|arrb2b|adrbk2	Gnao1|Gng7|Prkca|Pde10a|Grk6|Pde3a|Gabra5|Arrb2|Grk3
mmu04935	Growth hormone synthesis, secretion and action	3.10243	5.44604	crk|itpr1b|junbb|prkcab|stat3|map2k2a|map2k4a|map2k6|mapk12a|pik3cb	Crk|Itpr1|Junb|Prkca|Stat3|Map2k2|Map2k4|Map2k6|Mapk12|Pik3cb
mmu04810	Regulation of actin cytoskeleton	3.09636	3.86174	cxcr4b|crk|gna13b|itgav|itgb6|mylpfa|pip4k2aa|SLC9A1|map2k2a|diaph2|wasla|pik3cb|c7a|abi2b	Cxcr4|Crk|Gna13|Itgav|Itgb6|Mylpf|Pip4k2a|Slc9a1|Map2k2|Diaph2|Wasl|Pik3cb|C7|Abi2
mmu04072	Phospholipase D signaling pathway	3.03696	4.70406	gab1|gna13b|prkcab|pld1b|cyth1b|cyth1a|map2k2a|lpar6a|lpar6b|agpat4|pik3cb|rapgef3|pik3r5	Gab1|Gna13|Prkca|Pld1|Cyth1|Map2k2|Lpar6|Agpat4|Pik3cb|Rapgef3|Pik3r5
mmu04071	Sphingolipid signaling pathway	3.03696	5.1386	gna13b|s1pr2|prkcab|pld1b|smpd2a|tp53|map2k2a|mapk12a|pik3cb|cers2b	Gna13|S1pr2|Prkca|Pld1|Smpd2|Trp53|Map2k2|Mapk12|Pik3cb|Cers2
mmu05161	Hepatitis B	2.79667	4.30003	egr3|jak1|prkcab|stat3|tgfbr2b|tp53|map2k2a|map2k4a|map2k6|mapk12a|pik3cb	Egr3|Jak1|Prkca|Stat3|Tgfbr2|Trp53|Map2k2|Map2k4|Map2k6|Mapk12|Pik3cb
mmu04928	Parathyroid hormone synthesis, secretion and action	2.79667	5.30989	gna13b|itpr1b|mafba|mmp14b|prkcab|pld1b|pth1ra|arrb2b	Gna13|Itpr1|Mafb|Mmp14|Prkca|Pld1|Pth1r|Nherf1|Arrb2
mmu04010	MAPK signaling pathway	2.7384	3.25095	crk|prkcab|tgfbr2b|tp53|map2k2a|map2k4a|map2k6|mapk12a|mapk8ip3|rps6ka5|RASA2|arrb2b|rasgrp4|dusp7|taok3a	Crk|Prkca|Tgfbr2|Trp53|Map2k2|Map2k4|Map2k6|Mapk12|Mapk8ip3|Rps6ka5|Rasa2|Arrb2|Rasgrp4|Dusp7|Taok3
mmu04668	TNF signaling pathway	2.7384	5.07494	cebpb|junbb|mmp14b|mmp25b|map2k4a|map2k6|mapk12a|rps6ka5|pik3cb	Cebpb|Junb|Mmp14|Mmp3|Map2k4|Map2k6|Mapk12|Rps6ka5|Pik3cb
mmu04926	Relaxin signaling pathway	2.32764	4.44549	gnao1a|gng7|prkcab|tgfbr2b|map2k2a|map2k4a|mapk12a|pik3cb|arrb2b	Gnao1|Gng7|Prkca|Tgfbr2|Map2k2|Map2k4|Mapk12|Pik3cb|Arrb2
mmu05135	Yersinia infection	2.20787	4.24791	crk|map2k2a|map2k4a|map2k6|git2b|mapk12a|wasla|pik3cb|pkn1b	Crk|Map2k2|Map2k4|Map2k6|Git2|Mapk12|Wasl|Pik3cb|Pkn1
mmu04012	ErbB signaling pathway	2.16699	5.30989	cbl|crk|gab1|prkcab|map2k2a|map2k4a|pik3cb	Cbl|Crk|Gab1|Prkca|Map2k2|Map2k4|Pik3cb
mmu04730	Long-term depression	2.16699	6.37187	gna13b|gnao1a|GNAZ|itpr1b|prkcab|map2k2a	Gna13|Gnao1|Gnaz|Itpr1|Prkca|Map2k2
mmu05235	PD-L1 expression and PD-1 checkpoint pathway in cancer	2.067	5.06853	jak1|prkcq|stat3|map2k2a|map2k6|mapk12a|pik3cb	Jak1|Prkcq|Stat3|Map2k2|Map2k6|Mapk12|Pik3cb
mmu04664	Fc epsilon RI signaling pathway	1.99961	5.7926	prkcab|map2k2a|map2k4a|map2k6|mapk12a|pik3cb	Prkca|Map2k2|Map2k4|Map2k6|Mapk12|Pik3cb
mmu05132	Salmonella infection	1.99961	3.02223	mylpfa|cyth1b|cyth1a|map2k2a|map2k4a|map2k6|mapk12a|dynlt3|arl8bb|wasla|pik3cb|fhod1|pkn1b	Mylpf|Cyth1|Map2k2|Map2k4|Map2k6|Mapk12|Dynlt3|Arl8b|Wasl|Pik3cb|Fhod1|Pkn1
mmu04919	Thyroid hormone signaling pathway	1.99961	4.24791	atp2a2b|itgav|prkcab|SLC9A1|tp53|map2k2a|slc16a10|pik3cb	Atp2a2|Itgav|Prkca|Slc9a1|Trp53|Map2k2|Slc16a10|Pik3cb
mmu04722	Neurotrophin signaling pathway	1.99961	4.2128	crk|gab1|sort1b|tp53|map2k2a|mapk12a|rps6ka5|pik3cb	Crk|Gab1|Sort1|Trp53|Map2k2|Mapk12|Rps6ka5|Pik3cb
mmu05211	Renal cell carcinoma	1.99961	5.62223	crk|gab1|map2k2a|cul2|pik3cb|tfe3a	Crk|Gab1|Map2k2|Cul2|Pik3cb|Tfe3
mmu05167	Kaposi sarcoma-associated herpesvirus infection	1.93195	3.12904	gng7|itpr1b|jak1|stat3|tp53|map2k2a|map2k4a|map2k6|mapk12a|pik3cb|pik3r5	Gng7|Itpr1|Jak1|Stat3|Trp53|Map2k2|Map2k4|Map2k6|Mapk12|Pik3cb|Pik3r5
mmu04750	Inflammatory mediator regulation of TRP channels	1.93195	4.01377	itpr1b|prkcab|prkcq|ptger4b|trpv1|map2k6|mapk12a|pik3cb	Itpr1|Prkca|Prkcq|Ptger4|Trpv2|Map2k6|Mapk12|Pik3cb
mmu04380	Osteoclast differentiation	1.93195	3.98242	jak1|junbb|mitfb|tgfbr2b|tnfrsf11a|map2k6|mapk12a|pik3cb	Jak1|Junb|Mitf|Tgfbr2|Tnfrsf11a|Map2k6|Mapk12|Pik3cb
mmu04062	Chemokine signaling pathway	1.93195	3.31868	cxcr3.3|cxcr4b|crk|gng7|stat3|grk6|pik3cb|arrb2b|adrbk2|pik3r5	Cxcr3|Cxcr4|Crk|Gng7|Stat3|Grk6|Pik3cb|Arrb2|Grk3|Pik3r5
mmu04917	Prolactin signaling pathway	1.8902	5.16638	stat3|tnfrsf11a|map2k2a|mapk12a|pik3cb|socs7	Stat3|Tnfrsf11a|Map2k2|Mapk12|Pik3cb|Socs7
mmu05220	Chronic myeloid leukemia	1.85858	5.03042	cbl|crk|tgfbr2b|tp53|map2k2a|pik3cb	Cbl|Crk|Tgfbr2|Trp53|Map2k2|Pik3cb
mmu05212	Pancreatic cancer	1.85858	5.03042	jak1|pld1b|stat3|tgfbr2b|tp53|pik3cb	Jak1|Pld1|Stat3|Tgfbr2|Trp53|Pik3cb
mmu04659	Th17 cell differentiation	1.837	4.24791	il2rga|irf4a|jak1|prkcq|stat3|tgfbr2b|mapk12a	Il2rg|Irf4|Jak1|Prkcq|Stat3|Tgfbr2|Mapk12
mmu01521	EGFR tyrosine kinase inhibitor resistance	1.79843	4.83939	gab1|jak1|prkcab|stat3|map2k2a|pik3cb	Gab1|Jak1|Prkca|Stat3|Map2k2|Pik3cb
mmu04151	PI3K-Akt signaling pathway	1.77048	2.48485	gng7|il2rga|itgav|itgb6|jak1|lifrb|prkcab|tp53|map2k2a|lpar6a|lpar6b|ddit4|pik3cb|pik3r5|pkn1b	Gng7|Il2rg|Itgav|Itgb6|Jak1|Osmr|Prkca|Trp53|Map2k2|Lpar6|Ddit4|Pik3cb|Pik3r5|Pkn1
mmu04550	Signaling pathways regulating pluripotency of stem cells	1.77048	3.64107	id2a|jak1|stat3|wnt9b|map2k2a|mapk12a|fzd2|pik3cb	Id2|Jak1|Stat3|Wnt9b|Map2k2|Mapk12|Fzd2|Pik3cb
mmu04724	Glutamatergic synapse	1.70456	3.94717	gnao1a|gng7|grin2ca|itpr1b|prkcab|pld1b|adrbk2	Gnao1|Gng7|Grin2c|Itpr1|Prkca|Pld1|Grk3
mmu04066	HIF-1 signaling pathway	1.69469	3.91255	hk2|pdha1b|prkcab|stat3|map2k2a|cul2|pik3cb	Hk2|Pdha1|Prkca|Stat3|Map2k2|Cul2|Pik3cb
mmu04024	cAMP signaling pathway	1.58192	2.84458	atp2a2b|grin2ca|pld1b|pparab|SLC9A1|pde10a|map2k2a|pde3a|pik3cb|rapgef3	Atp2a2|Grin2c|Pld1|Ppara|Slc9a1|Pde10a|Map2k2|Pde3a|Pik3cb|Rapgef3
mmu05202	Transcriptional misregulation in cancer	1.58192	2.84458	cebpb|id2a|mitfb|mmp25b|cdk14|tgfbr2b|tp53|jmjd1cb|supt3h|tfe3a	Cebpb|Id2|Mitf|Mmp3|Cdk14|Tgfbr2|Trp53|Jmjd1c|Supt3|Tfe3
mmu04929	GnRH secretion	1.57385	5.05704	itpr1b|prkcab|map2k2a|pik3cb|arrb2b	Itpr1|Prkca|Map2k2|Pik3cb|Arrb2
mmu05219	Bladder cancer	1.49191	6.21645	tp53|map2k2a|dapk1|rps6ka5	Trp53|Map2k2|Dapk1|Rps6ka5
mmu04720	Long-term potentiation	1.48629	4.75512	grin2ca|itpr1b|prkcab|map2k2a|rapgef3	Grin2c|Itpr1|Prkca|Map2k2|Rapgef3
mmu04070	Phosphatidylinositol signaling system	1.48629	3.98242	itpr1b|pip4k2aa|prkcab|pik3cb|pi4k2a	Itpr1|Pip4k2a|Prkca|Pip4p2|Pik3cb|Pi4k2a
mmu05230	Central carbon metabolism in cancer	1.46376	4.61729	hk2|pdha1b|tp53|map2k2a|pik3cb	Hk2|Pdha1|Trp53|Map2k2|Pik3cb
mmu04713	Circadian entrainment	1.46376	3.90114	gnao1a|gng7|grin2ca|itpr1b|prkcab|rps6ka5	Gnao1|Gng7|Grin2c|Itpr1|Prkca|Rps6ka5
mmu00514	Other types of O-glycan biosynthesis	1.46376	5.92732	galnt1|mfng|st3gal3a|colgalt1	Galnt1|Mfng|St3gal3|Colgalt1
mmu05165	Human papillomavirus infection	1.45529	2.28824	hey1|itgav|itgb6|jak1|mfng|ptger4b|tp53|wnt9b|map2k2a|fzd2|pik3cb|llgl2	Hey1|Itgav|Itgb6|Jak1|Mfng|Ptger4|Trp53|Wnt9b|Map2k2|Nherf1|Fzd2|Pik3cb|Llgl2
mmu05170	Human immunodeficiency virus 1 infection	1.45529	2.65494	cxcr4b|crk|gnao1a|gng7|itpr1b|prkcab|map2k2a|map2k6|mapk12a|pik3cb	Cxcr4|Crk|Gnao1|Gng7|Itpr1|Prkca|Map2k2|Map2k6|Mapk12|Pik3cb
mmu04916	Melanogenesis	1.45529	3.82312	gnao1a|mitfb|prkcab|wnt9b|map2k2a|fzd2	Gnao1|Mitf|Prkca|Wnt9b|Map2k2|Fzd2
mmu05223	Non-small cell lung cancer	1.4299	4.42491	prkcab|stat3|tp53|map2k2a|pik3cb	Prkca|Stat3|Trp53|Map2k2|Pik3cb
mmu00515	Mannose type O-glycan biosynthesis	1.4299	8.31113	st3gal3a|b4gat1|gyltl1b	St3gal3|B4gat1|Large2
mmu05225	Hepatocellular carcinoma	1.37552	2.92959	gab1|prkcab|tgfbr2b|tp53|wnt9b|map2k2a|fzd2|pik3cb	Gab1|Prkca|Tgfbr2|Trp53|Wnt9b|Map2k2|Fzd2|Pik3cb
mmu04015	Rap1 signaling pathway	1.35945	2.67976	crk|gnao1a|prkcab|map2k2a|map2k6|mapk12a|pik3cb|rapgef6|rapgef3	Crk|Gnao1|Prkca|Map2k2|Map2k6|Mapk12|Pik3cb|Rapgef6|Rapgef3
mmu05100	Bacterial invasion of epithelial cells	1.35945	4.19202	cbl|crk|gab1|wasla|pik3cb	Cbl|Crk|Gab1|Wasl|Pik3cb
mmu05017	Spinocerebellar ataxia	1.35945	3.16334	atp2a2b|grin2ca|itpr1b|prkcab|psmd4a|atxn1a|pik3cb	Atp2a2|Grin2c|Itpr1|Prkca|Psmd4|Atxn1|Pik3cb
mmu05417	Lipid and atherosclerosis	1.35388	2.65494	itpr1b|mmp25b|prkcab|stat3|tp53|map2k4a|map2k6|mapk12a|pik3cb	Itpr1|Mmp3|Prkca|Stat3|Trp53|Map2k4|Map2k6|Mapk12|Pik3cb
mmu04140	Autophagy - animal	1.35388	3.14106	itpr1b|prkcq|map2k2a|dapk1|ddit4|pik3cb|vmp1	Itpr1|Prkcq|Map2k2|Dapk1|Ddit4|Pik3cb|Vmp1
mmu05145	Toxoplasmosis	1.33124	3.47556	gnao1a|jak1|stat3|map2k6|mapk12a|pik3r5	Gnao1|Jak1|Stat3|Map2k6|Mapk12|Pik3r5
mmu04218	Cellular senescence	1.30458	2.77038	zfp36l1a|itpr1b|tgfbr2b|tp53|map2k2a|map2k6|mapk12a|pik3cb	Zfp36l1|Itpr1|Tgfbr2|Trp53|Map2k2|Map2k6|Mapk12|Pik3cb
mmu05206	MicroRNAs in cancer	1.30458	2.31322	crk|pdcd4b|prkcab|sox4b|stat3|tp53|map2k2a|rps6ka5|ddit4|pik3cb|dre-mir-27e	Crk|Pdcd4|Prkca|Sox4|Stat3|Trp53|Map2k2|Rps6ka5|Ddit4|Pik3cb|Mir27b
mmu04725	Cholinergic synapse	1.30458	3.4135	gnao1a|gng7|itpr1b|prkcab|pik3cb|pik3r5	Gnao1|Gng7|Itpr1|Prkca|Pik3cb|Pik3r5

## Sheet: Mouse-specific
KEGG_pathway	Description	-Log(q-value)	Enrichment	Hits
mmu04810	Regulation of actin cytoskeleton - Mus musculus (house mouse)	4.98363	4.44331	C9|Cdc42|Bcar1|Diaph1|Itga5|Itgb2|Msn|Myh9|Pak1|Pxn|Cyfip1|Src|Vav1|Iqgap1|Vav3|Rgcc|Actr2|Arpc2|Actn1|Pak6
mmu05135	Yersinia infection - Mus musculus (house mouse)	4.34097	5.32209	Cdc42|Bcar1|Fos|Itga5|Lcp2|Nfatc1|Ptk2b|Pxn|Src|Vav1|Vav3|Actr2|Arpc2|Elmo2
mmu04510	Focal adhesion - Mus musculus (house mouse)	4.34097	4.34051	Birc3|Capn2|Cdc42|Bcar1|Diaph1|Itga5|Pak1|Pxn|Src|Tnr|Vav1|Vav3|Parva|Tln2|Rapgef1|Actn1|Pak6
mmu04670	Leukocyte transendothelial migration - Mus musculus (house mouse)	4.34097	5.65392	Cdc42|Bcar1|Itgb2|Msn|Ncf1|Ncf4|Pecam1|Ptk2b|Pxn|Vav1|Vav3|Actn1|Plcg2
mmu04380	Osteoclast differentiation - Mus musculus (house mouse)	4.03082	5.21221	Socs3|Csf1r|Fos|Ifnar2|Ifngr1|Lcp2|Ncf1|Ncf4|Nfatc1|Syk|Tgfbr1|Tyrobp|Plcg2
mmu04666	Fc gamma R-mediated phagocytosis - Mus musculus (house mouse)	3.94776	6.07013	Cdc42|Ncf1|Pak1|Prkcd|Syk|Vav1|Vav3|Actr2|Arpc2|Asap2|Plcg2
mmu05205	Proteoglycans in cancer - Mus musculus (house mouse)	3.84807	4.00548	Cd44|Cdc42|Fzd1|Itga5|Itpr2|Msn|Pak1|Plau|Pxn|Src|Vav1|Iqgap1|Vav3|Nudt16l1|Plcg2|Mir21a
mmu04650	Natural killer cell mediated cytotoxicity - Mus musculus (house mouse)	3.7199	5.08961	Ifnar2|Ifngr1|Itgb2|Lcp2|Nfatc1|Pak1|Ptk2b|Syk|Tyrobp|Vav1|Vav3|Plcg2
mmu04062	Chemokine signaling pathway - Mus musculus (house mouse)	3.65287	4.00939	Cxcr5|Cdc42|Cxcr2|Bcar1|Ncf1|Pak1|Prkcd|Ptk2b|Pxn|Src|Vav1|Vav3|Pik3r6|Cxcr1|Plcg2
mmu04625	C-type lectin receptor signaling pathway - Mus musculus (house mouse)	3.37817	5.04038	Bcl3|Il12a|Itpr2|Ksr1|Clec4d|Nfatc1|Pak1|Prkcd|Src|Syk|Plcg2
mmu04015	Rap1 signaling pathway - Mus musculus (house mouse)	3.17607	3.59721	Adora2b|Cdc42|Bcar1|Csf1r|Itgb2|Lcp2|Src|Vav1|Apbb1ip|Vav3|Tln2|Sipa1l3|Rapgef1|Dock4|Sipa1l2
mmu04520	Adherens junction - Mus musculus (house mouse)	2.70542	5.78256	Cdc42|Smad3|Ptpn1|Ptprj|Src|Tgfbr1|Iqgap1|Actn1
mmu04210	Apoptosis - Mus musculus (house mouse)	2.70542	4.1509	Birc3|Bcl2l1|Capn2|Cflar|Ctsb|Ctsd|Gadd45a|Fos|Itpr2|Mcl1|Gadd45g
mmu05100	Bacterial invasion of epithelial cells - Mus musculus (house mouse)	2.54619	5.40213	Cdc42|Bcar1|Itga5|Pxn|Src|Actr2|Arpc2|Elmo2
mmu04660	T cell receptor signaling pathway - Mus musculus (house mouse)	2.36951	4.48429	Cdc42|Dlg1|Fos|Lcp2|Nfatc1|Pak1|Vav1|Vav3|Pak6
mmu04144	Endocytosis - Mus musculus (house mouse)	2.17185	2.83016	Capzb|Cdc42|Cxcr2|Smad3|Rab8a|Src|Tgfbr1|Actr2|Cyth4|Arpc2|Ldlrap1|Rab31|Chmp6|Asap2|Cxcr1
mmu04530	Tight junction - Mus musculus (house mouse)	2.03942	3.38037	Cdc42|Dlg1|Rab8a|Msn|Myh9|Src|Actr2|Arpc2|Synpo|Actn1|Rab8b
mmu04611	Platelet activation - Mus musculus (house mouse)	1.8317	3.69505	Itpr2|Lcp2|Snap23|Src|Syk|Apbb1ip|Tln2|Pik3r6|Plcg2
mmu04933	AGE-RAGE signaling pathway in diabetic complications - Mus musculus (house mouse)	1.8317	4.06497	Cdc42|Diaph1|Smad3|Nfatc1|Pim1|Prkcd|Tgfbr1|Plcg2
mmu04662	B cell receptor signaling pathway - Mus musculus (house mouse)	1.76457	4.43508	Fos|Nfatc1|Syk|Vav1|Vav3|Pik3ap1|Plcg2
mmu04064	NF-kappa B signaling pathway - Mus musculus (house mouse)	1.76457	3.91011	Birc3|Bcl2l1|Cflar|Gadd45a|Plau|Syk|Gadd45g|Plcg2
mmu05417	Lipid and atherosclerosis - Mus musculus (house mouse)	1.74677	2.85112	Abca1|Bcl2l1|Cdc42|Fos|Il12a|Ncf1|Ncf4|Nfatc1|Rxra|Src|Vav1|Vav3
mmu05132	Salmonella infection - Mus musculus (house mouse)	1.65707	2.63701	Birc3|Cdc42|Fos|Pak1|Cyfip1|Txn2|Actr2|Dynlrb1|Cyth4|Arpc2|Nod1|Elmo2|Snx18
mmu05140	Leishmaniasis - Mus musculus (house mouse)	1.45746	4.39887	Fos|Ifngr1|Il12a|Itgb2|Ncf1|Ncf4
mmu04979	Cholesterol metabolism - Mus musculus (house mouse)	1.40766	5.13202	Abca1|Lipc|Npc2|Ldlrap1|Nceh1
mmu05212	Pancreatic cancer - Mus musculus (house mouse)	1.31243	4.05159	Bcl2l1|Cdc42|Gadd45a|Smad3|Tgfbr1|Gadd45g
