# Supplementary material for: Comparative genomics analyses reveal sequence determinants underlying interspecies variations in injury-responsive enhancers
Source: BMC Genomics. 2023 Apr 5;24:177. doi: 10.1186/s12864-023-09283-8 (PMC10077677; doi:10.1186/s12864-023-09283-8)
Supplement: Supplementary file 15 — Additional file 15: Table S9. Coordinates of three classes of zebrafish and mouse cardiac IREs. [file 12864_2023_9283_MOESM15_ESM.xls]

## Sheet: Common
Zebrafish			Mouse
Chr	Start	End	Chr	Start	End
1	54065089	54065677	19	42015298	42019978
2	51010897	51011524	9	123949216	123949450
2	51010897	51011524	9	123949795	123950858
5	62058105	62058658	11	62185344	62185714
6	53111228	53111818	9	107639743	107641941
6	53113949	53114456	9	107639743	107641941
8	25819028	25819383	4	141869135	141875406
9	25986787	25987324	2	44977953	44978438
12	33374723	33375481	11	115138647	115139803
12	34260623	34261085	11	117960564	117970594
16	24157954	24158238	7	19830454	19831626
17	37907190	37908065	12	80053645	80054389
17	37907190	37908065	12	80054732	80055301
21	17018570	17018949	5	122536486	122536843
23	18735278	18736106	16	4912417	4913904
23	25640337	25640693	10	127590019	127598552
25	2968693	2969311	19	9952697	9953158

## Sheet: Zebrafish-specific
Zebrafish			Mouse
Chr	Start	End	Chr	Start	End
1	8791324	8791794	5	139636679	139637373
1	15786593	15787167	8	40544939	40545703
1	18697597	18698458	5	66257826	66259374
1	18704746	18705416	5	66085749	66086835
1	21172424	21172762	4	44218365	44219058
1	34752563	34753501	8	80847694	80849110
1	35343921	35344646	8	79016329	79017440
1	46386150	46387090	16	91810740	91812454
1	50096613	50097528	6	59022525	59024232
1	50131458	50132242	6	59069031	59070456
1	52032069	52032429	19	11963267	11964015
1	52047994	52048559	19	11984219	11985074
1	52049945	52050922	19	11989523	11991009
2	950006	950631	13	30825629	30826534
2	1728301	1728843	13	34300483	34301276
2	2055403	2055913	9	110812220	110812938
2	16581233	16581669	3	144702222	144702763
2	23656312	23656828	1	151513718	151514545
2	24390940	24391921	13	73654632	73656625
2	27843566	27843992	4	116972082	116972751
2	30208292	30209073	1	16571210	16572330
2	37020147	37020414	10	80915005	80915444
2	37046475	37047139	10	80977735	80978823
2	37708395	37708987	5	34713370	34714345
2	37753142	37754194	8	71193485	71195437
2	38181104	38181851	14	54451295	54452286
2	38188745	38189956	14	54504798	54506946
2	43942036	43942475	18	6141513	6142220
2	43942897	43943305	18	6213762	6214520
2	44781410	44781948	16	20082766	20083716
2	47627851	47628593	1	78752969	78754194
2	48388375	48389257	1	87293356	87294535
2	58130809	58131857	17	69101412	69103485
3	5947451	5948066	8	83601309	83601764
3	7760019	7760833	8	84886104	84887363
3	10660767	10661570	11	65721422	65722762
3	13053352	13054023	5	139269682	139270931
3	15780521	15781194	17	24914186	24915406
3	15948562	15949612	11	97872735	97874674
3	16940193	16941378	11	101025661	101027691
3	18351079	18351970	11	119062319	119063800
3	19005172	19006256	11	115201028	115203091
3	29808202	29808546	11	102515720	102516346
3	30806123	30806413	7	126627078	126627556
3	30821297	30821741	17	23812890	23813526
3	31507223	31507954	11	102627959	102629243
3	32681185	32682203	7	127217420	127219107
3	32691418	32692156	7	127151764	127152914
3	33145487	33146421	1	171171118	171172783
3	36206576	36207871	11	109381617	109383969
3	36211589	36212240	11	109317524	109318778
3	36226906	36227992	11	109379299	109381312
3	37425772	37426275	11	103668468	103669423
3	37586019	37586365	11	103297506	103298012
3	44888663	44889655	16	93688174	93689696
3	52454302	52455272	8	71611851	71613301
3	54401515	54402674	9	20922623	20924708
3	54781218	54781810	11	32263637	32264622
3	56137105	56138249	11	108435691	108437677
3	57039178	57040161	11	120212919	120214850
3	57484397	57485154	11	118188023	118189050
3	57612950	57613606	11	118361063	118362115
3	61689113	61690159	5	138721388	138723225
3	61885413	61886752	11	60279243	60281205
4	797680	798663	5	30718387	30720076
4	861199	862119	10	44156944	44158457
4	2942853	2943154	6	141345165	141345612
4	9754250	9754689	6	121037290	121037922
4	16597155	16598714	10	96517212	96519532
4	19616569	19617608	6	28809715	28811926
4	25415362	25415723	2	11164029	11164723
4	27116979	27117497	15	88877094	88877932
4	73546079	73546829	15	84929119	84930450
5	2847445	2848213	11	87661252	87662358
5	9077027	9078353	5	108723002	108725406
5	12979236	12980254	1	36446740	36448562
5	13387132	13387740	6	82846402	82847479
5	14989073	14990075	5	117183679	117185307
5	15434128	15435019	11	5438783	5440481
5	20219120	20219838	4	127115411	127116503
5	22319174	22319689	X	139400521	139401272
5	23578500	23579153	11	69625844	69627170
5	26269241	26269840	3	106757328	106758283
5	27281030	27281609	14	68563501	68564507
5	27286568	27287351	14	68655400	68656614
5	28956658	28957220	2	25210055	25210930
5	29262329	29263068	9	41243910	41245398
5	29771476	29772202	9	30384844	30385991
5	34790469	34791285	15	5319252	5320385
5	38461082	38461822	5	96872141	96873511
5	39156687	39157339	5	99706839	99707802
5	41546142	41546552	11	62584261	62584869
5	43340484	43340928	15	6208478	6209275
5	43343290	43344503	15	6210095	6212122
5	43427030	43427722	4	43670252	43671407
5	44090702	44091957	13	60535707	60537614
5	44220794	44221793	13	62782610	62784281
5	54377929	54378670	13	102753495	102754917
5	57789492	57790115	9	37315256	37316392
5	57793077	57793620	9	37290850	37291763
5	65373711	65374311	19	29163533	29164686
5	66122376	66123086	19	7048549	7049872
6	390080	391376	15	80720792	80722794
6	1510244	1510992	6	89509005	89510143
6	3148760	3149220	4	118086954	118087668
6	4055588	4056017	1	58922740	58923453
6	7200507	7201211	14	118680497	118681575
6	9737634	9738328	1	60336208	60337700
6	9772005	9772405	14	73294159	73294849
6	23482668	23483651	11	68453419	68455100
6	28155131	28155620	1	87533170	87533851
6	31405395	31405681	4	101177339	101177759
6	31416416	31417585	4	101196050	101198035
6	37566124	37566680	X	20333082	20333922
6	38486073	38486649	7	57510503	57511539
6	48447891	48448286	3	104842383	104843016
6	48460307	48460932	3	104856529	104857540
6	52657147	52657706	2	155912871	155914145
6	52671366	52672118	2	164346251	164347285
6	55318109	55318902	2	164723404	164724702
6	59804191	59805210	14	118157256	118158913
7	7248847	7249407	19	4951818	4952973
7	8490053	8491104	6	83816749	83818762
7	8704040	8704737	2	131161441	131162962
7	13593204	13594045	7	79348334	79350024
7	17770327	17770886	19	5801668	5802605
7	19073194	19073839	X	35843240	35844516
7	19945298	19946154	11	69926382	69928018
7	20063835	20064657	11	69955791	69957133
7	25684170	25685435	11	70446981	70449016
7	32395544	32396260	2	91004557	91005804
7	32735099	32735779	7	143085661	143086668
7	34292585	34293252	8	105421192	105422421
7	61017094	61017723	2	131036257	131037380
7	61778556	61779728	5	53513704	53515841
8	7525231	7525548	1	171383996	171384588
8	7757652	7758119	X	7664640	7665308
8	11758235	11758648	5	122323190	122323924
8	19490079	19490905	3	97998374	97999910
8	19533320	19533787	3	97952075	97952900
8	19550194	19550730	3	98059916	98060804
8	25036852	25037548	3	108228321	108229697
8	28409764	28410396	2	167624585	167625450
8	31847628	31848235	15	5064241	5065340
8	36208213	36209163	5	127712902	127714502
8	42996923	42997663	2	132058730	132059989
8	43000804	43001737	2	131985290	131986749
8	43613206	43614203	5	125238565	125240536
8	43649375	43649974	5	125114098	125114882
8	50704813	50705639	14	70083431	70084976
8	54162320	54163446	6	115939345	115941253
9	5297728	5298520	2	58271112	58272246
9	7129988	7130844	1	37451962	37453095
9	10678644	10679671	1	128645727	128647381
9	10690607	10691692	1	128526601	128528085
9	10695898	10696342	1	128679188	128679903
9	10706512	10707689	1	128513479	128515586
9	11656227	11657107	2	83809206	83810736
9	20761701	20762592	3	100707676	100709207
9	23458423	23459278	1	127686357	127687964
9	31282339	31282988	14	121951059	121952036
9	31921038	31921486	14	123689937	123690690
9	32333549	32334612	1	55002480	55004454
9	33716674	33717456	X	13844507	13845755
9	41698792	41699393	1	52740579	52741685
9	47893338	47893750	1	74164474	74165228
9	55402497	55403078	X	164954246	164955163
10	5678178	5678445	1	98092952	98093437
10	7771948	7772393	18	53156732	53157440
10	10529037	10529848	2	27254021	27255687
10	11081984	11082322	4	59143399	59143950
10	11231258	11231871	4	59650910	59651982
10	11271482	11272029	4	59628211	59629072
10	16085053	16085808	18	56730637	56731800
10	16354032	16355476	18	57844322	57847036
10	17309823	17310661	10	74914084	74915801
10	17339520	17340259	10	74950267	74951393
10	22981596	22982393	1	163024127	163025442
10	26285617	26286087	7	105657502	105658134
10	31349969	31350256	1	132503244	132503655
10	33619784	33620826	X	101185927	101188018
10	40366090	40366583	5	114757132	114757819
10	41390523	41391323	8	27132456	27134064
10	44269778	44270472	5	113030145	113031161
11	142187	142785	9	106314246	106315140
11	4199757	4200514	14	8300529	8302032
11	10952849	10953801	2	61049779	61051496
11	10969837	10970407	2	60816735	60817719
11	12045915	12046991	11	97347657	97349398
11	16067053	16068151	6	88009044	88010800
11	29546374	29546679	X	9660409	9660853
11	34321924	34322817	9	109067980	109069660
11	34675025	34676217	9	107536392	107538518
11	34678638	34679143	9	107622728	107623407
11	35491874	35492420	6	108811669	108812684
11	35678064	35678497	6	108240414	108241090
11	40203564	40203937	4	155989318	155989989
11	40906747	40907810	4	152459113	152461016
11	44456117	44456382	8	126519901	126520462
12	2757634	2758399	19	41943172	41944612
12	4219811	4220511	9	7352166	7353183
12	4938661	4939124	11	103454966	103455832
12	8749480	8750436	10	67150248	67151867
12	9915526	9915974	6	11912063	11912784
12	13803930	13804762	11	102680850	102682200
12	16931912	16932479	19	34488748	34489885
12	20485312	20486196	11	96739802	96741694
12	23529625	23529996	18	4334414	4335013
12	23546653	23547379	18	4385901	4386967
12	33673358	33674568	11	115751865	115754315
12	33972724	33973398	11	118227585	118228849
12	34229860	34230181	11	117853293	117853699
12	34235251	34236359	11	117840384	117842244
12	34254275	34254758	11	117927832	117928527
12	34379618	34379909	11	120303133	120303565
12	36437604	36438510	11	110423488	110424860
12	45166246	45166696	19	46273595	46274378
12	48346811	48347427	10	59940151	59941088
13	4407711	4408353	17	8480961	8482005
13	13901968	13902441	2	130916327	130917116
13	17752057	17753508	6	116346880	116349434
13	22767202	22767757	10	63011702	63012711
13	24409833	24410860	11	20800411	20801914
13	24799588	24800508	14	21400647	21402435
13	24838476	24839601	14	21453174	21455409
13	24852254	24853314	14	21488975	21490830
13	26989197	26989892	2	145197221	145198412
13	26992199	26992843	2	145227733	145228926
13	27133335	27134500	2	145687467	145689325
13	30912439	30913105	14	33179937	33180992
13	33517285	33518080	2	143964174	143965520
13	35648951	35649523	17	12198507	12199417
13	40121468	40122760	19	42523778	42526186
13	40123363	40124264	19	42554003	42555563
13	42171641	42172367	1	175646158	175647316
13	46911165	46911567	2	128616532	128617300
13	47377905	47378631	2	128609214	128610373
14	1640217	1640943	13	54201626	54202703
14	3980673	3981967	8	46936530	46938544
14	21046912	21047852	6	85609629	85611043
14	22120875	22121508	13	56489236	56490162
14	30649422	30650484	X	51027294	51029071
14	30731973	30733065	X	51304074	51306127
14	33237309	33238205	X	48048083	48049709
14	38867199	38867644	X	129760535	129761163
14	38921993	38922764	X	129700196	129701597
15	575557	575929	9	46019762	46020366
15	2623245	2623874	5	135100280	135101242
15	4105626	4106492	14	73224003	73225257
15	4119490	4119990	14	73248936	73250003
15	7089867	7090648	9	99219042	99220292
15	14079457	14079747	X	53719167	53719667
15	14080303	14080590	X	53751942	53752471
15	17415581	17416509	11	86601096	86602567
15	18126785	18127478	9	44730140	44731256
15	20229554	20230543	7	19437820	19439755
15	20237149	20238349	7	19364275	19366452
15	22467069	22467871	9	43219768	43220988
15	23299360	23300113	9	44212278	44213333
15	24183915	24184695	11	77905642	77906760
15	24786939	24787963	11	75622267	75623759
15	24980625	24981967	11	75383255	75385890
15	25202912	25203874	11	76138078	76139694
15	28284233	28284784	11	75465277	75466461
15	29232560	29233230	11	72380524	72381684
15	29631985	29632281	16	75847634	75848194
15	31030135	31031277	11	79534222	79536305
15	31292315	31292904	11	79248128	79248881
15	31346448	31346777	11	88116917	88117423
15	35334977	35335537	1	82804649	82805752
15	47202265	47202798	7	101290007	101290785
16	102798	103094	13	29036633	29037163
16	103371	104555	13	28901960	28904601
16	1354202	1354773	3	95237706	95238804
16	4915977	4917347	4	132876670	132879192
16	11932983	11933867	X	101736780	101738215
16	12705412	12706178	7	4821659	4822947
16	24156238	24156492	7	19726637	19726853
16	26996291	26997296	18	24278297	24279989
16	29566823	29567612	3	95546831	95548088
16	35543902	35544872	4	120577062	120578863
16	35548162	35548683	4	120719161	120720113
16	38102351	38103324	3	95946349	95947845
16	38105889	38106334	3	95958944	95959765
16	38396455	38396923	9	110266888	110267591
16	39634331	39635379	9	116113812	116115602
16	40475162	40475611	4	11046763	11047585
16	43468296	43468782	13	47212003	47213026
16	45330774	45331071	7	31204480	31205028
16	48671346	48672648	8	69765097	69767605
16	50097701	50098234	1	18170464	18171326
16	51608215	51608765	4	133324469	133325423
16	53008083	53008906	13	74079348	74080992
16	54178633	54179218	5	5362960	5363915
16	54490941	54491354	5	86178929	86179564
16	54751710	54752289	3	90281318	90282486
16	54756142	54756811	3	90194983	90196107
17	5315125	5316078	17	44842332	44844090
17	7570285	7571173	10	12940385	12941615
17	11825180	11826108	1	179558052	179559403
17	14981386	14981722	14	45223279	45223995
17	16089337	16089908	14	65388125	65389062
17	21412446	21412958	19	59233152	59234046
17	21476540	21477029	7	132414457	132415244
17	23870633	23871149	19	59336517	59337381
17	31769861	31770517	7	132858299	132859320
17	34907372	34908276	12	25193880	25195372
17	37354502	37355656	12	84327013	84328839
17	37750376	37750879	12	79064108	79065178
17	37753413	37754593	12	79023574	79025574
17	37755614	37755911	12	78967090	78967547
17	37764503	37765527	12	80035837	80037732
17	37774152	37775289	12	80164501	80166581
17	37882531	37883178	12	80052031	80053290
17	37913382	37914660	12	80117397	80119785
17	38445900	38446778	12	100647456	100648907
17	41062981	41064284	5	31528452	31530959
17	41078811	41079397	5	31681382	31682477
17	41117805	41118353	5	31682736	31683680
17	41194847	41195360	5	31755959	31757096
17	41218840	41219821	5	31766580	31768088
17	43803684	43804209	14	47626839	47627929
17	51753157	51754108	12	80410432	80411842
18	14669136	14669425	8	123317076	123317608
18	14888058	14888376	15	89146337	89146823
18	16081387	16081853	6	145941568	145942375
18	22440072	22440708	8	111762143	111763319
18	22790693	22791071	8	93892967	93893554
18	22817595	22818214	8	93736699	93737687
18	22823780	22824323	8	93828335	93829094
18	23034979	23036181	8	105209103	105211102
18	23414099	23414844	7	72344285	72345433
18	30606105	30606673	8	120756106	120757040
18	35788637	35789604	7	29215698	29217425
18	41168571	41169523	9	96621215	96622780
18	41319007	41319936	3	66325948	66327380
18	41320221	41320687	3	66230340	66231052
18	44723112	44723979	7	25561478	25563201
18	45166101	45166758	2	92469563	92470679
18	46796182	46796787	7	16346640	16347426
19	828308	829422	17	35773627	35775768
19	834886	835552	17	35793123	35794180
19	2129868	2130320	12	34985758	34986636
19	2680160	2680558	5	23933117	23933936
19	10973696	10975130	3	94971074	94973529
19	14608304	14608737	4	133598530	133599179
19	14609276	14610149	4	133678884	133680478
19	15469415	15470431	4	119745804	119747531
19	20462809	20463234	6	50189443	50190085
19	31838960	31839680	4	14768382	14769952
19	32202542	32203320	3	8758915	8760319
19	32363743	32364729	3	8910839	8912394
19	32393449	32394244	3	9571417	9572890
19	32730336	32731462	13	45932922	45934915
19	35868692	35869372	9	22412389	22413576
19	38823748	38824156	4	121020715	121021544
19	41562620	41563188	6	5470714	5471613
20	145372	146230	10	40074963	40076094
20	13969042	13969961	1	191763724	191765166
20	18454792	18455444	12	112832772	112833840
20	20980393	20981427	12	111894598	111896316
20	30881959	30883143	10	18297100	18299121
20	33989910	33990278	1	170801938	170802490
20	35903635	35904655	17	43090706	43092601
20	39881657	39882336	10	31589714	31590847
20	45495056	45495819	12	15795293	15796859
21	2581568	2582322	13	96460540	96462055
21	2586607	2587311	13	96557879	96558970
21	6142916	6144244	2	31153991	31156694
21	11670885	11671300	13	75875663	75876296
21	19775759	19776245	13	119340178	119340978
21	19818713	19819511	15	6580670	6581666
21	21193129	21193478	15	6783743	6784239
21	22939604	22940279	14	73239473	73240665
21	22941469	22941823	14	73216480	73216936
21	36968846	36969916	13	55435897	55437580
21	43780784	43781625	11	54024926	54026663
21	45037734	45038444	11	54510242	54511251
22	642696	643363	1	135205655	135206699
22	4912199	4912883	13	63372360	63373485
22	4984224	4985273	8	71219378	71221233
22	10887256	10888049	8	3440213	3441606
22	15248235	15248640	15	78858620	78859307
22	20371302	20371870	10	81170452	81171142
22	23308489	23309278	1	139020573	139021886
22	29327167	29327919	15	78145246	78146312
22	29331610	29332082	15	78179340	78180280
22	29724327	29724663	19	53856649	53857110
23	64259	64823	15	97918518	97919574
23	76438	77741	15	97890731	97893021
23	731866	732512	6	97715459	97716536
23	3318249	3319676	2	160277807	160280610
23	5613202	5614127	10	41521025	41522880
23	5939861	5940114	1	135628340	135628752
23	7578141	7578664	2	153116270	153117002
23	8690194	8691009	2	181749237	181750671
23	13931292	13931787	2	181411046	181411842
23	21636361	21637617	4	140595652	140597709
23	21643600	21644047	4	140764396	140765236
23	25642666	25643359	10	127694019	127695137
23	25679608	25680507	10	127678253	127679730
23	27486534	27486896	15	100083043	100083713
23	27927856	27928200	15	101172859	101173474
23	32335303	32335997	15	101183754	101185093
23	33531417	33532683	15	97750943	97752818
23	39613747	39614346	10	41548458	41549576
24	2399639	2400090	18	3331310	3332162
24	2415411	2415987	13	37709404	37710357
24	4370541	4371002	18	9527830	9528591
24	16948489	16949246	2	19084248	19085601
24	18372040	18372724	1	105746867	105748059
24	18408921	18409179	1	105712929	105713455
24	21171607	21172244	14	59579386	59580328
24	24143793	24144050	X	160052624	160052929
24	26548827	26549188	3	27916920	27917534
24	39643718	39644323	7	125727662	125728675
25	2122003	2122713	15	85640251	85641496
25	4429583	4430126	7	141478588	141479345
25	20561978	20562759	9	57554477	57555944
25	27311585	27312404	6	24601436	24603239
25	34079415	34080185	10	80620261	80621582
25	34673177	34673659	7	141137586	141138152

## Sheet: Mouse-specific
Zebrafish			Mouse
Chr	Start	End	Chr	Start	End
9	24401622	24404792	1	53773568	53775393
9	793656	795913	1	58719801	58721191
9	794816	796798	1	58721885	58723141
9	792480	798693	1	58724846	58728633
9	682287	685173	1	58742647	58744458
9	48441622	48442655	1	74166644	74167145
9	48505223	48505700	1	74178994	74179308
9	48410181	48410789	1	74180690	74180975
9	48435310	48437438	1	74226839	74227976
18	46667037	46667779	1	84318056	84318550
22	36600877	36601787	1	86217590	86218062
6	28061182	28062177	1	87625794	87626376
6	28071509	28072639	1	87637917	87638660
6	28091526	28092151	1	87658929	87659335
2	48598011	48601505	1	91455538	91457807
6	27143521	27144519	1	93070759	93071362
16	51439164	51440008	1	107583333	107583780
11	23283943	23286150	1	133188099	133189291
22	24304547	24308212	1	143916433	143918363
8	20969909	20970349	1	156070633	156070859
2	35353351	35354598	1	159494002	159494708
9	34449279	34451362	1	166137681	166138941
20	34058749	34060411	1	170853067	170854025
7	5231354	5231652	1	171822984	171823221
7	5135289	5138532	1	171843761	171845534
7	5095769	5096300	1	171845848	171846136
7	5132671	5133529	1	171849020	171849489
7	5095974	5096390	1	171849925	171850180
13	291787	292254	1	182254888	182255232
22	26459054	26461281	1	182527544	182528682
20	51952489	51954024	1	183263771	183264648
17	25862700	25863227	1	192785944	192786198
23	39725392	39725953	1	193275381	193275774
23	39596655	39599058	1	193418610	193419706
24	32249276	32251901	2	13537560	13539194
24	32251028	32256858	2	13556199	13559778
24	6033268	6033803	2	22799095	22799411
24	6002168	6002769	2	22799944	22800323
24	6019950	6024653	2	22805965	22808481
24	6034491	6035000	2	22810193	22810531
24	6111141	6111706	2	22811247	22811578
5	63784602	63785897	2	27713213	27714044
5	63871091	63875468	2	27714394	27716985
21	6570549	6572656	2	27834942	27836222
21	6547469	6548042	2	27843096	27843535
8	11968691	11969615	2	29189316	29189843
8	11909983	11910584	2	29191843	29192233
8	12016257	12016846	2	29193047	29193436
8	11900141	11905553	2	29622692	29625737
5	1444645	1448351	2	29771255	29773484
5	32660244	32660894	2	31061993	31062260
21	6095471	6097780	2	31068250	31069674
9	3884657	3885202	2	70091528	70091836
9	44868576	44869629	2	80079801	80080400
9	44711704	44713093	2	80080816	80081615
25	23135139	23135670	2	90574799	90575105
25	23107339	23108643	2	90577611	90578391
7	32325369	32326335	2	91078598	91079278
7	32320788	32334691	2	91081409	91090637
7	39081186	39081831	2	91206544	91206971
7	38538120	38538814	2	92009467	92009855
25	29755141	29757347	2	94044971	94046217
25	36828796	36831620	2	102944435	102945985
25	36765465	36766068	2	102948096	102948442
25	36849615	36850025	2	102948883	102949135
25	36849795	36851459	2	102958990	102959856
25	36829307	36831433	2	102966933	102968394
25	36758356	36759146	2	102968740	102969136
25	24591463	24592245	2	103606139	103606670
20	53656658	53659871	2	118658853	118660625
17	33371258	33372684	2	120577389	120578226
8	43032602	43033570	2	132006850	132007549
8	4972607	4973420	2	132211973	132212439
13	35354629	35354989	2	136936640	136936880
13	27075591	27076829	2	145807277	145808017
23	19045598	19050519	2	152804152	152807375
23	19104077	19107869	2	152809296	152811426
23	7646676	7647911	2	153090508	153091242
23	17334196	17336147	2	153543476	153544616
11	26330009	26332334	2	155224227	155225576
23	515274	515893	2	157138339	157138642
23	39546907	39547474	2	157447683	157447939
6	1914916	1918733	2	158132427	158134468
6	1912377	1918054	2	158166445	158169659
6	52686954	52689669	2	164432121	164433566
11	35628	36024	2	165332883	165333105
6	46537957	46543573	2	167234383	167237455
20	6228885	6229877	2	167335842	167336348
20	6169072	6169937	2	167344036	167344483
20	6097118	6100758	2	167358144	167360455
20	6068995	6069757	2	167367936	167368336
20	6146389	6151310	2	167381868	167384640
23	4177909	4179337	2	167386683	167387479
23	4075622	4076137	2	167400036	167400371
8	28262763	28264107	2	167921057	167921877
8	28326233	28327275	2	167922371	167923007
8	28346996	28351923	2	167923978	167927143
23	38287559	38288375	2	170159016	170159507
23	38223996	38226359	2	170159817	170161101
23	38258830	38259582	2	170169224	170169715
11	27510675	27511127	2	172384424	172384656
11	27457962	27459924	2	172399562	172400776
11	27516472	27518279	2	172401407	172402504
6	60149273	60150521	2	173263926	173264660
6	60012633	60013313	2	173266707	173267152
23	1069063	1069353	2	178506553	178506781
6	58469789	58470254	2	181090636	181090945
2	25483838	25484284	3	27210122	27210364
2	25639783	25640279	3	27741951	27742220
2	25573025	25573474	3	27742650	27742943
14	41463602	41465488	3	50437804	50438886
1	13306452	13307599	3	51195602	51196244
1	13211018	13211788	3	51209629	51210222
2	9830369	9832056	3	68677021	68677853
1	24450800	24451378	3	84745473	84745879
5	60725908	60726213	3	86110340	86110580
16	22656404	22657405	3	89863889	89864454
19	8613400	8613911	3	90659276	90659655
19	8658492	8659499	3	90660089	90660691
19	8779101	8780400	3	90679691	90680336
19	8758403	8758862	3	90681730	90682085
16	38340708	38341960	3	95293950	95294654
16	29673072	29674138	3	95521188	95521828
19	278602	290919	3	95648271	95656267
16	1221122	1222193	3	95706147	95706767
16	46016300	46016640	3	96127811	96128033
8	19496367	19497960	3	97994359	97995352
6	48131688	48134416	3	105058652	105060423
23	1555894	1557210	3	108855670	108856392
24	29824954	29826909	3	109360797	109361962
1	49269870	49270722	3	131474033	131474548
7	69383426	69385603	3	139041748	139042945
2	16545563	16546192	3	144679433	144679883
22	24560250	24561004	3	146154170	146154601
16	27697588	27700418	4	43963967	43965811
16	27603964	27604838	4	43966179	43966744
16	27698116	27699455	4	43968235	43969033
7	61521462	61523468	4	45948861	45949924
14	5881728	5884705	4	46642457	46644366
24	451157	451573	4	47314734	47315017
1	51867860	51869470	4	53119234	53120351
1	51923238	51925353	4	53120658	53121898
1	51944612	51944999	4	53124250	53124478
1	51890278	51890968	4	53124989	53125455
5	8761759	8762822	4	59441228	59441788
8	52622793	52623262	4	62329270	62329513
8	52692716	52694752	4	62357400	62358710
7	72974435	72976583	4	88950143	88951417
2	26859770	26861472	4	107363981	107364848
19	44085959	44086245	4	122847727	122847955
19	44069607	44073098	4	122891197	122893102
19	35900544	35901032	4	129067974	129068300
16	7411592	7412083	4	132476136	132476375
17	28034326	28035718	4	132566625	132567588
17	27874175	27874672	4	132567966	132568276
17	27941803	27942660	4	132588833	132589321
17	27997885	28003486	4	132590783	132593968
19	25315632	25315971	4	132601832	132602063
19	25295015	25295918	4	132610327	132610745
19	25379040	25382840	4	132617000	132619087
16	4910570	4912167	4	132793882	132794772
19	13999307	14001437	4	134117323	134118786
19	14032094	14032977	4	134120009	134120614
19	14035518	14036696	4	134121022	134121712
13	45427542	45432817	4	134758327	134761785
13	45419911	45421596	4	134762118	134763253
17	26826570	26827915	4	135439494	135440168
11	38895136	38896146	4	137365985	137366620
11	38800757	38801361	4	137372269	137372692
22	163385	163848	4	139188260	139188512
11	41204850	41206346	4	139493279	139494207
23	24343428	24344222	4	141454515	141455040
11	40178138	40180504	4	145232963	145234582
11	40175067	40179842	4	145238810	145241629
11	40170871	40171756	4	145242644	145243131
11	40202148	40203281	4	145257220	145257961
11	40235017	40235615	4	145276875	145277131
23	29514600	29516502	4	149170488	149171602
23	22748339	22748961	4	150060419	150060821
16	53845458	53848353	5	4529886	4531711
4	20490260	20491507	5	21188171	21188997
4	20568938	20569472	5	21189521	21189816
14	20749660	20750653	5	33351775	33352378
7	61730258	61732863	5	53450779	53451999
7	61743178	61744323	5	53453956	53454632
7	61726558	61727221	5	53490408	53490739
1	17936923	17937486	5	64781174	64781552
20	26068936	26070497	5	76524301	76525161
10	13186600	13189532	5	90689010	90690675
10	13250347	13251112	5	90694938	90695299
5	52179018	52179551	5	92551830	92552134
6	25173834	25174533	5	105696356	105696740
10	44167749	44168452	5	112265877	112266394
5	20075368	20077307	5	113672098	113673055
5	31318093	31319425	5	113804507	113805250
5	6050264	6051708	5	115500249	115501149
5	1649403	1650392	5	115539164	115539933
10	8532149	8533140	5	122267940	122268559
5	69129780	69130723	5	124475522	124476029
5	69097350	69098223	5	124480386	124480832
5	60832209	60835426	5	134230995	134233316
5	60728818	60730186	5	134233765	134234423
3	41940541	41941065	5	140393020	140393301
3	41634577	41636605	5	140508326	140509382
3	41734876	41740680	5	140615920	140618888
3	42001524	42003572	5	140640802	140642199
3	41865867	41866474	5	140642556	140642916
3	40760574	40763109	5	142443449	142444962
3	40308188	40310921	5	142794180	142795739
3	40308338	40310407	5	142797412	142798802
10	36499233	36499750	5	148508979	148509263
25	21609982	21610465	6	14775598	14775882
4	6082686	6083273	6	16891528	16891922
4	10650301	10650708	6	21955792	21956045
4	13607835	13609967	6	29522695	29523942
16	21672231	21672677	6	50253047	50253321
16	21702365	21703153	6	50254439	50254989
19	20396748	20399200	6	50684390	50685714
16	21284111	21285758	6	51533254	51534274
16	53980560	53981016	6	54956061	54956351
6	23809553	23810534	6	67069650	67070208
7	58889445	58891767	6	83016692	83018052
14	46335043	46335522	6	85325476	85325738
14	46238608	46239361	6	85326097	85326450
5	20727036	20729884	6	87499042	87500791
5	20731427	20733070	6	87502214	87503209
11	16002048	16003879	6	88053444	88054472
11	16093197	16093651	6	88060390	88060702
11	3876926	3878012	6	88065000	88065572
11	884085	884962	6	114645001	114645433
11	923923	925042	6	114659859	114660474
11	728091	730676	6	114893555	114894833
8	54089946	54090789	6	116014175	116014728
4	8124528	8124860	6	120083178	120083400
5	3971835	3972119	6	122939502	122939739
5	3902940	3905305	6	123252252	123253582
18	15951583	15952199	6	146527378	146527686
25	28447431	28450152	6	149192880	149194442
16	31973508	31974501	7	3707652	3708185
18	44637852	44639846	7	16206878	16208150
18	46747454	46749158	7	16239416	16240340
18	46823129	46824415	7	16254853	16255713
18	46781986	46783301	7	16256554	16257334
16	25831959	25833512	7	19826556	19827511
16	25738478	25738865	7	19832164	19832450
16	24862725	24863376	7	24387564	24388020
21	21652608	21654925	7	25683027	25684429
7	17733777	17736041	7	28385187	28386608
18	37204105	37204439	7	29491535	29491791
16	25205504	25208734	7	30392913	30394964
18	13198690	13203901	7	38187556	38190685
16	11725954	11726977	7	43642987	43643565
15	38062694	38065757	7	43655917	43657809
25	7966262	7968372	7	46615508	46616676
6	37580882	37581643	7	55855311	55855673
7	29113720	29114515	7	64141674	64142127
18	20862929	20865132	7	68134678	68135852
25	11364957	11366118	7	75893149	75893860
7	50500852	50504682	7	80827878	80830117
7	50412634	50414935	7	80830803	80832317
7	50516604	50517605	7	80837693	80838316
7	50477342	50477821	7	80843109	80843422
18	3296265	3297339	7	97764968	97765612
19	19298758	19308662	7	109574546	109579946
18	16712972	16714853	7	110823898	110825008
7	65386493	65388055	7	112454301	112455383
25	36792526	36795174	7	114291302	114293125
25	36816947	36820098	7	114316327	114318070
3	35443961	35446654	7	123109681	123111016
3	43292416	43294314	7	125502999	125504068
3	15494856	15498581	7	127007382	127009927
13	24507330	24508088	7	139970926	139971420
13	24519703	24521484	7	139971718	139972903
13	24487587	24488851	7	139973415	139974281
13	24519861	24520573	7	139974716	139975093
18	16108563	16116379	7	142390553	142395564
18	16114179	16120996	7	142396213	142400210
1	91906	92341	8	13028442	13028690
1	451244	452527	8	13660229	13660847
22	20942807	20946068	8	70543275	70545054
22	20944446	20946524	8	70545972	70547178
23	12464459	12465598	8	71294309	71294965
23	12476591	12481589	8	71295386	71298353
2	55566421	55567018	8	72169637	72169984
22	15739264	15740179	8	72216644	72217123
1	52735295	52738075	8	83140197	83141862
3	7813721	7819245	8	84983663	84987122
7	37288203	37288637	8	88662010	88662321
7	52830570	52831053	8	106522241	106522500
7	52834280	52835069	8	106529144	106529628
18	22537411	22540301	8	111745166	111746733
18	22564922	22566239	8	111779449	111780366
7	64985336	64986513	8	117085344	117085996
18	13399420	13399951	8	117267683	117268058
18	13484199	13485972	8	117340521	117341625
18	13390408	13392122	8	117341953	117342887
18	13400291	13401098	8	117343239	117343650
18	13292650	13294913	8	117481380	117482659
18	13174400	13175274	8	119784114	119784887
18	13186267	13189608	8	119812212	119814205
18	13185409	13189814	8	119825092	119827859
7	55135993	55139296	8	122555726	122557727
7	55269662	55271360	8	122564308	122565336
7	55274298	55275349	8	122584826	122585474
7	55787428	55789823	8	123033470	123034778
11	31158120	31159855	8	125410406	125411334
11	31158272	31159835	8	125415711	125416824
13	48515668	48517611	8	125725470	125726579
11	44484445	44487558	8	126614562	126616901
21	22767345	22767812	9	7868569	7868908
11	11258358	11258886	9	20997742	20998067
18	48845281	48848831	9	35122499	35124447
15	21832761	21833592	9	42127441	42127937
18	43973716	43974696	9	44551709	44552208
5	37284249	37284897	9	46009365	46009725
15	18686915	18687360	9	47589474	47589736
18	39856713	39859218	9	54467821	54469321
18	39815840	39817632	9	54469708	54470835
18	26956339	26959483	9	56103801	56105560
18	27011192	27011684	9	56105992	56106232
18	27040700	27045078	9	56106675	56109067
18	18987496	18988247	9	57428866	57429351
18	50207221	50207898	9	58303519	58304008
18	19816051	19818044	9	63613469	63614632
7	33784250	33785407	9	63690512	63691186
7	33814788	33815731	9	63715666	63716232
7	33872829	33874338	9	63720711	63721572
7	33819705	33820533	9	63738398	63739063
7	13311692	13314755	9	65568564	65570228
7	29088595	29090997	9	66882149	66883504
7	29087671	29090083	9	66886150	66887793
7	29007431	29010323	9	66915060	66916610
25	32661289	32662694	9	67059538	67060401
25	32504237	32510120	9	67572476	67575620
7	30061452	30063990	9	70942363	70943835
2	16797895	16798201	9	96391611	96391891
2	16832237	16833671	9	96392906	96393874
2	16987817	16990176	9	96394248	96395775
2	16873741	16877058	9	96398056	96400009
2	38987079	38991653	9	98424909	98427312
2	38986876	38988579	9	98427822	98428879
2	39019957	39021014	9	98432908	98433630
2	39149340	39150139	9	98434347	98434880
2	50909037	50909923	9	123840704	123841393
20	37786379	37787030	10	13838057	13838438
13	1300088	1302265	10	19582733	19584087
20	2510171	2510832	10	19691362	19691742
20	2486061	2487661	10	19692171	19693174
20	46349020	46351721	10	24163890	24165236
20	46351081	46351569	10	24166027	24166359
20	41071667	41076948	10	54117272	54120122
13	4577315	4577946	10	59507344	59507711
13	4582917	4584375	10	59509706	59510540
13	4543092	4543922	10	59511557	59512015
13	4853588	4854067	10	60252049	60252357
13	4884321	4890783	10	60259675	60263094
13	4821092	4822061	10	60269228	60269869
8	6596494	6599133	10	60370638	60372252
13	28938402	28941145	10	60822895	60824591
13	28995391	28995873	10	60828896	60829256
13	22906453	22907863	10	62541847	62542718
13	22946332	22946732	10	62543169	62543442
13	22894057	22895651	10	62543905	62544678
13	23036244	23037033	10	62546595	62547066
9	41058880	41061702	10	77251090	77252782
22	12629212	12629703	10	77519498	77519727
22	12619266	12620368	10	77522232	77522819
9	45127026	45127472	10	77523186	77523522
9	45148980	45149572	10	77535307	77535609
9	45194195	45197968	10	77536153	77538350
9	45250977	45251758	10	77550365	77550909
9	45235866	45236554	10	77551390	77551726
2	57069594	57071295	10	80080209	80080982
2	57069245	57071598	10	80086265	80087569
4	7695591	7697314	10	93267275	93268413
4	7670859	7671841	10	93268724	93269379
15	46804049	46806278	10	95677589	95678924
4	16089167	16090211	10	98878576	98879116
4	16131499	16134163	10	98879862	98881532
4	16171681	16173656	10	98894751	98895928
4	16131513	16132796	10	98897206	98898027
4	16070843	16071783	10	98898377	98898905
25	1572051	1574128	10	122911019	122912177
5	15384968	15386878	11	5511764	5512896
1	50712098	50713034	11	20107299	20107778
21	42845457	42849286	11	32541801	32543820
10	21552287	21553045	11	32646742	32647303
10	22028223	22028603	11	34008614	34008914
10	21966757	21969117	11	34009507	34010977
10	22094101	22095642	11	34011495	34012548
21	30314144	30316342	11	34031127	34032349
1	23196243	23197219	11	35622690	35623257
21	30075372	30076022	11	43543645	43544049
14	16147909	16148583	11	50285995	50286345
8	23570608	23572115	11	55154363	55155094
12	37136602	37138706	11	63114921	63115935
3	25634838	25635223	11	68467701	68467937
7	21542610	21544020	11	70488932	70489776
5	30760420	30760791	11	73023608	73023830
5	30656778	30657455	11	73024129	73024511
15	29299071	29302231	11	74571216	74572775
15	29395869	29396486	11	74575485	74575819
15	29301504	29302243	11	74576530	74577027
15	25226289	25226649	11	76033683	76033923
21	39924973	39925415	11	76879581	76879803
15	30494029	30494519	11	78864240	78864521
10	37287988	37290543	11	79086621	79088056
10	37163145	37163830	11	79118571	79119000
15	17420413	17423339	11	86569630	86571310
15	17378290	17379868	11	86571624	86572579
15	17521455	17522372	11	86573894	86574416
15	17523581	17530364	11	86590800	86594727
15	17483679	17484454	11	86598018	86598494
15	17454790	17457040	11	86603904	86605151
15	17266862	17267689	11	86811347	86811732
3	17864759	17865184	11	94346319	94346563
3	15659281	15660062	11	95796488	95796925
11	12146809	12147430	11	97307823	97308277
11	12065237	12068234	11	97308715	97310457
3	17791595	17793750	11	100626158	100627496
3	33200177	33202663	11	100724348	100725649
3	37702339	37704955	11	102244572	102246334
24	36362315	36362742	11	102425037	102425343
24	36759510	36774123	11	103170453	103179348
3	37485086	37487032	11	103249064	103250021
3	37533762	37535039	11	103257568	103258246
3	22659261	22662245	11	105957432	105959351
3	55354553	55355396	11	106562414	106562932
6	21669270	21670387	11	106708631	106709247
12	37234875	37236095	11	113733273	113734127
12	31776517	31777433	11	115189644	115190192
12	31750965	31751537	11	115199323	115199696
12	31757793	31759362	11	115218858	115219839
3	60542656	60544241	11	116423808	116424717
6	21582113	21583171	11	117110009	117110666
12	34218322	34220676	11	117877881	117879351
12	34354487	34358813	11	117880786	117882984
12	34217860	34221882	11	117888918	117891139
12	34218407	34220691	11	117949075	117950446
12	34174381	34175678	11	117959472	117960211
12	34216839	34222079	11	117973995	117976854
12	34218127	34219112	11	117979085	117979595
12	34214766	34222359	11	117990759	117995171
12	35454803	35455139	11	119875318	119875548
12	35518206	35519117	11	119876145	119876729
3	44307506	44308410	11	121734534	121735020
3	44370217	44372809	11	121741826	121743125
3	44377484	44379852	11	121743424	121744888
3	44400242	44402946	11	121745261	121746929
3	44369836	44370814	11	121747408	121747953
3	44378470	44379208	11	121748390	121748792
20	31340369	31341049	12	17715379	17715710
20	31379412	31379741	12	17716049	17716274
17	35191249	35191583	12	21145082	21145315
25	3432953	3433450	12	31996517	31996847
4	6747528	6748830	12	40558459	40559244
4	6841852	6842973	12	40585181	40585863
20	9411157	9411848	12	79319630	79320073
20	9558194	9559285	12	79503840	79504472
13	36283601	36285424	12	80270480	80271490
17	43069618	43072418	12	84751103	84752634
17	43118199	43120301	12	84766489	84767650
20	46700187	46702548	12	85396019	85397612
20	46582526	46584046	12	85489618	85490469
17	33550302	33551608	12	102357112	102357814
13	35837269	35845800	12	102364754	102370225
13	35912550	35913218	12	102443303	102443773
13	7030550	7034882	12	111435907	111438509
17	1045362	1047509	12	112576128	112577484
17	612034	614587	12	112628151	112629951
17	632581	634703	12	112631863	112633097
13	49743720	49745295	13	13558040	13558990
13	49712515	49713296	13	13559353	13559748
19	31900754	31902640	13	24791770	24792861
11	36813248	36814029	13	49183268	49183740
11	36896121	36898304	13	49195907	49197306
11	36785941	36786495	13	49201035	49201366
21	20691187	20692162	13	51853589	51854109
21	20627067	20629579	13	51886021	51887428
10	5545077	5548436	13	52571482	52573299
10	5497764	5498227	13	52614826	52615079
10	5642719	5643747	13	52615592	52616078
10	5508406	5509354	13	52619339	52619940
10	5379521	5380983	13	52986004	52986961
14	50171298	50171919	13	54099244	54099666
14	50063863	50065071	13	54100420	54101132
14	26291635	26293520	13	56648248	56649223
8	49182159	49183965	13	59668537	59669457
8	7489620	7492533	13	64421455	64423088
21	11619313	11622338	13	75823613	75825366
5	54351755	54353259	13	102657985	102658655
5	39758011	39761121	13	113600392	113601970
12	46804492	46806520	14	20845425	20846823
3	1492872	1494287	14	21808087	21808892
11	18144553	18145312	14	30619840	30620229
16	20395177	20401324	14	31667516	31671240
13	36369960	36371782	14	47350373	47351464
13	36506996	36507348	14	47352072	47352338
13	36452864	36453318	14	47353913	47354232
13	36397253	36398341	14	47359904	47360551
13	36389067	36389548	14	47361174	47361450
13	36498051	36498389	14	47362351	47362650
2	36283880	36284433	14	54235646	54235960
17	16102381	16104097	14	64639374	64640460
20	39288102	39290645	14	65899806	65901289
17	6094792	6095400	14	66218411	66218911
17	6038107	6042025	14	66223363	66225632
17	6112945	6113953	14	66265333	66265865
10	20056187	20056716	14	70781560	70781833
15	3227721	3228633	14	73119489	73120094
9	25235830	25237243	14	75056632	75057552
9	25260366	25260822	14	75068796	75069050
9	17360754	17362702	14	79290309	79291551
1	4637932	4641105	14	105921757	105923634
6	7257281	7257773	14	118658026	118658310
1	1980832	1984138	14	120324740	120326553
9	31376229	31378288	14	121928689	121929823
9	31386669	31395798	14	121982979	121988137
14	38608867	38610681	14	122013261	122014464
5	31765019	31767791	15	6411181	6412395
5	8119569	8121036	15	6555874	6556838
5	8315136	8316279	15	11084469	11085079
2	30596201	30597076	15	31336122	31336655
2	30472383	30473326	15	31337080	31337603
2	30562599	30564739	15	31342094	31343170
14	35128448	35129495	15	58876085	58876642
19	35294127	35294538	15	66854538	66854811
19	4804549	4806680	15	67116394	67117671
19	41925745	41930859	15	73147922	73151120
19	1761620	1762242	15	73486885	73487210
19	1667263	1667984	15	73487958	73488379
3	29458747	29460428	15	77795445	77796576
3	5343453	5346660	15	77855005	77856915
3	5340970	5346019	15	77904666	77907559
3	5341667	5345585	15	77911390	77913508
22	29261693	29267091	15	78257069	78260087
6	270992	272770	15	78589176	78590042
6	316277	317093	15	78592145	78592627
12	19108260	19109317	15	79409433	79409948
3	24939685	24942530	15	80218973	80220526
3	1518493	1519621	15	83157155	83157701
4	73552210	73552575	15	84994870	84995147
23	27102942	27103586	15	98684050	98684406
6	38909524	38909998	15	100665403	100665697
6	38836384	38840286	15	100666124	100668256
23	33668543	33669687	15	103369180	103369706
23	33662083	33663651	15	103370676	103371465
24	37569914	37570964	16	3958889	3959460
22	27050058	27051436	16	4722648	4723385
10	2959616	2960340	16	17181759	17182129
9	12456043	12459630	16	21640544	21642965
9	12689612	12695669	16	22116466	22120125
6	28221676	28221986	16	24136821	24137043
6	28227058	28232163	16	24199216	24202127
6	28321405	28322168	16	24238032	24238528
11	33931029	33931400	16	30439574	30439815
11	33917415	33918841	16	30442316	30443048
2	5159092	5161843	16	31592247	31593585
24	28261991	28262924	16	32171348	32171873
9	38906766	38909451	16	33575704	33577543
5	4006135	4006634	16	36179464	36179790
5	4052219	4052991	16	36467708	36468170
9	9930610	9933163	16	37729136	37730405
9	9962914	9963622	16	37731821	37732288
9	21431786	21436526	16	38393772	38396757
9	21403835	21404605	16	38403294	38403659
10	29011830	29015401	16	52468007	52470250
10	28993556	28994156	16	52470607	52470957
9	30134248	30135765	16	57499870	57500795
13	23543547	23545235	16	91366169	91367208
9	16053428	16056576	16	91397719	91399554
9	36016180	36020042	16	92422146	92424338
9	36091510	36092401	16	92440025	92440547
9	30855371	30858893	16	93815695	93817581
9	30718621	30720246	16	93818387	93819425
9	30836699	30837770	16	93913757	93914349
20	4766992	4768871	17	5569463	5570488
20	4892582	4893415	17	5573365	5573864
13	6008479	6009480	17	15440515	15441204
5	51574856	51577228	17	17609030	17610360
16	25051368	25052365	17	17865523	17866119
23	310954	312557	17	27934824	27935629
8	14240745	14242522	17	28217387	28218624
8	10330146	10331236	17	29470354	29471044
9	19272948	19273886	17	31305013	31305653
9	9136020	9142276	17	31833168	31837326
9	9139119	9140529	17	31841692	31842500
9	9122397	9123488	17	31870411	31871018
9	9118946	9120151	17	31873014	31873985
9	273486	273987	17	32040001	32040276
8	20307484	20312046	17	33562117	33564848
20	35842912	35843787	17	43058127	43058742
20	35861467	35863438	17	43138064	43139206
20	35603009	35603742	17	43557447	43557923
20	35611503	35613338	17	43572882	43573724
20	35543294	35545399	17	43574041	43575305
20	35596884	35598076	17	43576813	43577346
16	50091380	50092235	17	50503920	50504520
1	58304336	58306295	17	57289830	57291248
2	53102728	53104213	17	65725801	65726885
2	53239164	53241822	17	65736566	65738289
2	53262606	53263726	17	65740469	65741175
2	31044486	31046860	17	71177811	71179459
7	71503795	71504501	17	71259451	71259841
7	71462297	71463116	17	71260369	71260852
7	71535835	71537448	17	71262924	71263961
7	71426823	71427613	17	71287739	71288301
7	71498677	71500097	17	71299407	71300249
12	25225527	25227550	17	84103135	84104295
12	25385942	25386859	17	84107001	84107477
12	25256372	25257957	17	84107778	84108615
12	25286034	25288844	17	84109452	84111032
12	25256612	25259999	17	84112059	84113938
12	25225995	25227823	17	84114317	84115411
12	25295895	25298283	17	84115732	84117337
12	25243996	25250179	17	84117639	84122032
12	25288522	25291960	17	84125091	84126996
12	25244330	25245253	17	84127715	84128401
13	8415414	8416386	17	87302218	87302782
12	23557328	23558435	18	4313215	4314023
2	49063886	49065061	18	4909590	4910285
24	36348022	36349009	18	11407503	11408003
16	27024758	27025783	18	24100938	24101582
16	26972161	26973560	18	24101948	24102950
14	11763161	11764833	18	34958140	34959269
23	2648279	2650630	18	37924682	37926343
10	7835294	7836646	18	53265414	53266150
10	7849829	7850833	18	53266833	53267431
10	16151803	16153007	18	56732883	56733470
10	15979983	15980986	18	56734434	56734985
7	12591226	12593784	18	56899003	56900448
21	33062648	33063747	18	60597919	60598616
14	3287280	3290426	18	61107561	61109183
21	10771701	10777200	18	65692999	65696611
21	10645794	10647989	18	65738265	65739505
21	10772727	10774071	18	65741218	65742101
19	12533922	12534555	18	67699173	67699563
19	12483430	12484454	18	67699942	67700494
16	30659380	30664533	18	67983786	67986651
21	1061947	1063442	18	69399815	69400576
21	3010846	3011579	18	75860737	75861142
19	21187313	21188207	18	80169357	80170045
19	12013986	12015292	18	80483377	80484314
19	11950299	11952248	18	80554546	80555703
19	22614081	22615697	18	80691555	80692448
19	22598637	22598988	18	80702870	80703092
19	22624050	22624697	18	80738523	80738905
11	38772082	38774276	19	5572059	5573330
8	17195510	17195837	19	5972969	5973194
21	44080960	44081894	19	5988715	5989254
14	46668764	46669995	19	6869078	6869841
14	46804105	46806116	19	6871252	6872621
14	46697555	46698219	19	6877296	6877599
7	12764457	12767722	19	9953850	9955904
7	12580524	12581195	19	9974383	9974803
7	12719793	12720718	19	9975307	9975876
8	29739020	29740722	19	12434531	12435527
8	29658150	29659054	19	12435832	12436230
8	29735885	29737646	19	12439895	12440856
8	29660860	29667761	19	12461150	12465470
5	25027430	25028200	19	21383403	21383860
5	25252406	25255630	19	21737039	21739098
8	30351394	30352714	19	24965960	24966724
8	30478896	30479417	19	24996806	24997138
5	65343017	65343650	19	29228626	29228973
5	65328739	65330608	19	29241377	29242404
12	6154227	6155197	19	32224068	32224622
12	9079572	9081413	19	37560410	37561623
12	10570994	10572787	19	38025589	38026565
13	9460550	9461097	19	41321557	41321863
13	22923833	22924954	19	41331507	41332230
13	22955254	22955983	19	41332601	41333057
13	23033057	23034105	19	41339526	41340094
13	22903024	22903713	19	41341960	41342391
13	22953486	22955952	19	41344356	41345860
13	22952823	22954195	19	41381845	41382526
13	40132722	40133684	19	43678963	43679575
12	33902258	33903519	19	46487880	46488576
12	33854036	33855549	19	46520107	46520892
22	30473062	30473721	19	53273846	53274257
22	30419980	30421561	19	53318317	53319086
17	20226808	20229771	19	53423500	53425303
22	29898895	29902197	19	53531019	53533047
22	29897731	29898418	19	53552669	53553036
8	49361373	49364032	X	7673386	7675058
23	19869777	19871374	X	73465403	73466356
23	19955104	19958047	X	73466975	73468620
5	21613661	21614326	X	96122218	96122610
5	19938087	19940572	X	106135188	106136664
5	19847635	19848211	X	106139988	106140268
