# Supplementary material for: Comparative genomics analyses reveal sequence determinants underlying interspecies variations in injury-responsive enhancers
Source: BMC Genomics. 2023 Apr 5;24:177. doi: 10.1186/s12864-023-09283-8 (PMC10077677; doi:10.1186/s12864-023-09283-8)
Supplement: Supplementary file 16 — Additional file 16: Table S10. Public datasets analyzed in this paper. [file 12864_2023_9283_MOESM16_ESM.xls]

## Sheet: 工作表1
GSE series accession	GSE sample accession	Data type	Organism	Description	Reference
GSE123867	GSM3514861	ChIP-seq	Mus musculus	P1_1.5MI_rep1_H3K27ac	Wang et al., 2019
	GSM3514862			P1_1.5MI_rep2_H3K27ac
	GSM3514865			P1_1.5MI_rep1_input
	GSM3514866			P1_1.5MI_rep2_input
	GSM3514867			P1_1.5Sham_rep1_H3K27ac
	GSM3514868			P1_1.5Sham_rep2_H3K27ac
	GSM3514869			P1_1.5Sham_rep1_H3K27me3
	GSM3514870			P1_1.5Sham_rep2_H3K27me3
	GSM3514871			P1_1.5Sham_rep1_input
	GSM3514872			P1_1.5Sham_rep2_input
	GSM3514897			P8_1.5MI_rep1_H3K27ac
	GSM3514898			P8_1.5MI_rep2_H3K27ac
	GSM3514901			P8_1.5MI_rep1_input
	GSM3514902			P8_1.5MI_rep2_input
	GSM3514903			P8_1.5Sham_rep1_H3K27ac
	GSM3514904			P8_1.5Sham_rep2_H3K27ac
	GSM3514907			P8_1.5Sham_rep1_input
	GSM3514908			P8_1.5Sham_rep2_input
GSE123863	GSM3514565	RNA-seq		P1+1.5MI_rep1
	GSM3514566			P1+1.5MI_rep2
	GSM3514567			P1+1.5MI_rep3
	GSM3514568			P1+1.5Sham_rep1
	GSM3514569			P1+1.5Sham_rep2
	GSM3514570			P1+1.5Sham_rep3
	GSM3514583			P8+1.5MI_rep1
	GSM3514584			P8+1.5MI_rep2
	GSM3514585			P8+1.5MI_rep3
	GSM3514586			P8+1.5Sham_rep1
	GSM3514587			P8+1.5Sham_rep2
	GSM3514588			P8+1.5Sham_rep3
GSE75894	GSM2152256	ChIP-seq	Danio rerio	Regenerating _hearts_H3K27ac_rep1	Kang et al., 2016
	GSM2152257			Regenerating _hearts_H3K27ac_rep2
	GSM2152258			Uninjured _hearts_H3K27ac_rep1
	GSM2152259			Uninjured _hearts_H3K27ac_rep2
	GSM1969520	RNA-seq		Regenerating _hearts_rep1
	GSM1969521			Regenerating _hearts_rep2
	GSM1969522			Uninjured _hearts_rep1
	GSM1969523			Uninjured _hearts_rep2
GSE82736	GSM2191825	ChIP-seq	Mus musculus	ChIP-seq from heart (ENCLB022EIT) H3K4me1	Consortium, 2012
	GSM2191826			ChIP-seq from heart (ENCLB625KOB) H3K4me1
GSE36030	GSM912901			Stanford_ChipSeq_CH12_c-Jun_IgG-rab
	GSM1003774			Stanford_ChipSeq_CH12_ETS1_IgG-rab
GSE72964	GSM1875492			Sample17.Fos ChIP-Seq no treatment	Eichenfield et al., 2016
GSE36024	GSM915182			Caltech_ChipSeq_C2C12_FOSL1_(sc-605)_Control_36bp	Consortium, 2012
GSE56745	GSM1368015			ChIP-seq, 3T3-L1 adipocyte FOSL2 untreated	Step et al., 2014
GSE84328	GSM2231900			Erg_Hoxb8FL	Hamey et al., 2017
GSE22178	GSM552233			HPC7_Fli1	Wilson et al., 2010
GSE116704	GSM3258760			Gabpa_rep1	Hartl et al., 2019
	GSM3258761			Gabpa_rep2
	GSM3258762			Gabpa_rep3
GSE159032	GSM4817932	scRNA-seq	Danio rerio	Healthy heart H8 - Ventricle	Hu B et al., 2022
	GSM4817939			Injured heart Hr6 - Ventricle
	GSM4817941			Injured heart Hr7 - Ventricle
GSE153480	GSM4644949		Mus musculus	scRNA-seq_P1_1MI	Wang Z et al., 2020
	GSM4644950			scRNA-seq_P1_1Sham
GSE73769	GSM1902461	ChIP-seq	Mus musculus	H3K27ac_WT_rep1	Ai S et al., 2017
	GSM1902462			H3K27ac_WT_rep2
	GSM1902475			H3K27me3_WT_rep1
	GSM1902476			H3K27me3_WT_rep2
	GSM1902477			H3K27me3_WT_rep3
GSE113192	GSM3099686			cardio_B6-Rep1	Baker CL et al., 2019
	GSM3099687			cardio_B6-Rep2
	GSM3099688			cardio_B6-Rep3
GSE45174	GSM1098562			CMa H3K9me3_ChIPSeq	Cattanneo P et al., 2016
GSE66951	GSM1634799			wdr82sh_LMP_H3K27ac_UT	Austenaa LM et al., 2015
	GSM1634805			wdr82sh_scrambled_H3K4me1_UT
	GSM1634801			wdr82sh_LMP_H3K4me3_UT
	GSM1634803			wdr82sh_scrambled_H3K36me3_UT
GSE86851	GSM2309348			Macrophage, room-air H3K9ac	Cortese R et al., 2017
	GSM2309349			Macrophage, room-air H3K72me3
GSE83295	GSM2198480			H3K27ac 0hr B1	Vierbuchen T et al., 2017
	GSM2198481			H3K27ac 0hr B2
	GSM2198482			H3K27ac 0hr B3
	GSM2198483			H3K27ac 0hr B4
	GSM2198484			H3K27ac 0hr B5
	GSM2198485			H3K27ac 0hr B6
	GSM2198486			H3K27ac 0hr B7
GSE26099	GSM640756			MEFControl_ChIP-Seq_H3K27me3	Koche RP et al., 2011
	GSM640761			MEFControl_ChIP-Seq_H3K4me1
	GSM640764			MEFControl_ChIP-Seq_H3K4me3
	GSM640767			MEFControl_ChIP-Seq_H3K36me3
GSE59636	GSM1441278			H3K27Ac_Mono.ucsc	Lara-Astiaso D et al., 2014
	GSM1441294			H3K4me1_Mono.ucsc
	GSM1441326			H3K4me3_Mono.ucsc
	GSM1441280			H3K27Ac_Mono.ucsc
	GSM1441296			H3K4me1_B.ucsc
	GSM1441328			H3K4me3_B.ucsc
GSE31039	GSM1000088			LICR_ChipSeq_B-cell_(CD43-)_H3K27me3_adult-8wks	Consortium, 2012
	GSM1000148			LICR_ChipSeq_B-cell_(CD43-)_H3K36me3_adult-8wks
GSE38046	GSM932959			H3K9ac ChIP-seq mature B [8059], 1	Revilla-i-Domingo R et al., 2012
	GSM932960			H3K9ac ChIP-seq mature B [8059], 2
	GSM932961			H3K9ac ChIP-seq mature B [8059], 3
	GSM932962			H3K9ac ChIP-seq mature B [8059], 4
	GSM932963			H3K9ac ChIP-seq mature B [8086]
GSE36850	GSM902932			H3K9me3_ChIPSeq	Santoni de Sio FR et al., 2012
GSE90788	GSM2429059			Sample_Th17_H3K27Ac_rep1	Cheung KL et al., 2017
	GSM2429060			Sample_Th17_H3K27Ac_rep2
	GSM2429057			Sample_Th17_H3K4me1_rep1
	GSM2429058			Sample_Th17_H3K4me1_rep2
GSE67881	GSM1657507			mm8-CD8-Naive-H3K4me3	Crompton JG et al., 2016
	GSM1657508			mm8-CD8-Naive-H3K27me3
GSE94658	GSM2480414			C57BL/6J_Male_NaiveCD4+Tcell_H3K36me3_REP1	Kazachenka A et al., 2018
	GSM2480415			C57BL/6J_Male_NaiveCD4+Tcell_H3K36me3_REP2
GSE86188	GSM2297086			H3K9Ac_ChIPSeq_WT-1	Peng M et al., 2016
	GSM2297087			H3K9Ac_ChIPSeq_WT-2
GSE106267	GSM2833298			H3K9me3 native ChIPseq, Day0, wild-type	Pace L et al., 2018
